# Supplementary material for: Multi-store collaborative delivery optimization based on Top-K order-split
Source: PLoS One. 2023 Mar 9;18(3):e0278690. doi: 10.1371/journal.pone.0278690 (PMC9997996; doi:10.1371/journal.pone.0278690)
Supplement: S1 File — All experimental data are included. (ZIP) [file pone.0278690.s001.zip]

Archive with 48 entries (45 files):
- Memory experimental data/
- Memory experimental data/R1000-6-2-9.txt
- Memory experimental data/R10000-6-2-9.txt
- Memory experimental data/R15000-6-2-9.txt
- Memory experimental data/R20000-6-2-9.txt
- Memory experimental data/R5000-6-2-9.txt
- Real Data/
- Real Data/A10-600-2-9.txt
- Real Data/A12-600-2-9 .txt
- Real Data/A4-600-2-9.txt
- Real Data/A6-600-2-9.txt
- Real Data/A8-600-2-9.txt
- Real Data/M12-600-6-2.txt
- Real Data/M15-600-6-2.txt
- Real Data/M3-600-6-2.txt
- Real Data/M6-600-6-2.txt
- Real Data/M9-600-6-2.txt
- Real Data/q1-600-6-9.txt
- Real Data/q2-600-6-9.txt
- Real Data/q3-600-6-9.txt
- Real Data/q4-600-6-9.txt
- Real Data/q5-600-6-9.txt
- Real Data/R1000-6-2-9.txt
- Real Data/R200-6-2-9.txt
- Real Data/R400-6-2-9.txt
- Real Data/R600-6-2-9.txt
- Real Data/R800-6-2-9.txt
- Synthetic Data/
- Synthetic Data/A10-100-2-10.txt
- Synthetic Data/A15-100-2-10.txt
- Synthetic Data/A20-100-2-10.txt
- Synthetic Data/A30-100-2-10 .txt
- Synthetic Data/A5-100-2-10.txt
- Synthetic Data/M10-100-10-2.txt
- Synthetic Data/M15-100-10-2.txt
- Synthetic Data/M20-100-10-2.txt
- Synthetic Data/M30-100-10-2.txt
- Synthetic Data/M5-100-10-2.txt
- Synthetic Data/q1-100-10-10.txt
- Synthetic Data/q2-100-10-10.txt
- Synthetic Data/q3-100-10-10.txt
- Synthetic Data/q4-100-10-10.txt
- Synthetic Data/q5-100-10-10.txt
- Synthetic Data/R10-10-2-10.txt
- Synthetic Data/R100-10-2-10.txt
- Synthetic Data/R200-10-2-10.txt
- Synthetic Data/R300-10-2-10.txt
- Synthetic Data/R50-10-2-10.txt
