# Supplementary material for: Multi-store collaborative delivery optimization based on Top-K order-split
Source: PLoS One. 2023 Mar 9;18(3):e0278690. doi: 10.1371/journal.pone.0278690 (PMC9997996; doi:10.1371/journal.pone.0278690)
Supplement: S1 File — All experimental data are included. (ZIP) [file pone.0278690.s001.zip › Memory experimental data/R15000-6-2-9.txt]

R15000_6_2_9

VEHICLE
NUMBER     CAPACITY
 2500            100

ORDER
OR NO.  XCOORD.    YCOORD.    DEMAND.   READY TIME.  DUE DATE.   

1	7	19	12	1069	1189
2	14	1	12	564	684
3	14	19	12	937	1057
4	11	7	12	1102	1222
5	13	13	12	821	941
6	19	3	12	660	780
7	0	13	12	791	911
8	4	8	12	1016	1136
9	7	9	12	902	1022
10	12	6	12	561	681
11	14	5	12	879	999
12	17	13	12	815	935
13	14	11	12	1110	1230
14	19	18	12	924	1044
15	7	13	12	904	1024
16	9	9	12	927	1047
17	17	0	12	892	1012
18	11	20	12	874	994
19	19	1	12	1068	1188
20	0	15	12	674	794
21	0	9	12	1072	1192
22	16	15	12	818	938
23	18	8	12	629	749
24	6	9	12	845	965
25	17	12	12	877	997
26	6	10	12	773	893
27	0	11	12	946	1066
28	12	5	12	759	879
29	6	10	12	1082	1202
30	16	20	12	589	709
31	4	1	12	848	968
32	1	2	12	812	932
33	10	8	12	558	678
34	16	10	12	592	712
35	18	2	12	1085	1205
36	18	1	12	975	1095
37	5	4	12	981	1101
38	10	15	12	860	980
39	5	1	12	1032	1152
40	18	12	12	653	773
41	6	18	12	655	775
42	7	9	12	969	1089
43	15	6	12	944	1064
44	20	6	12	696	816
45	8	6	12	866	986
46	11	15	12	551	671
47	14	7	12	901	1021
48	19	3	12	1049	1169
49	2	10	12	1067	1187
50	19	7	12	691	811
51	5	12	12	715	835
52	17	14	12	821	941
53	0	4	12	876	996
54	0	15	12	728	848
55	0	8	12	774	894
56	12	9	12	763	883
57	16	20	12	1118	1238
58	10	2	12	1123	1243
59	5	8	12	1011	1131
60	0	8	12	857	977
61	8	6	12	668	788
62	6	7	12	692	812
63	5	11	12	924	1044
64	14	17	12	862	982
65	19	7	12	758	878
66	3	20	12	621	741
67	2	10	12	998	1118
68	1	13	12	1094	1214
69	14	13	12	552	672
70	4	9	12	803	923
71	13	6	12	848	968
72	16	3	12	873	993
73	1	20	12	794	914
74	16	0	12	644	764
75	10	19	12	1030	1150
76	11	4	12	1123	1243
77	7	9	12	594	714
78	17	18	12	585	705
79	12	8	12	743	863
80	7	12	12	821	941
81	5	20	12	776	896
82	19	4	12	1049	1169
83	8	5	12	690	810
84	2	4	12	694	814
85	19	14	12	970	1090
86	0	5	12	642	762
87	9	3	12	805	925
88	0	15	12	1122	1242
89	1	4	12	810	930
90	19	10	12	781	901
91	9	4	12	789	909
92	1	17	12	597	717
93	16	5	12	973	1093
94	4	16	12	917	1037
95	12	19	12	783	903
96	13	17	12	856	976
97	11	16	12	1028	1148
98	11	0	12	611	731
99	0	1	12	839	959
100	14	20	12	1047	1167
101	19	10	12	904	1024
102	3	13	12	559	679
103	15	15	12	962	1082
104	6	11	12	1107	1227
105	8	19	12	843	963
106	17	17	12	673	793
107	15	18	12	671	791
108	10	16	12	1047	1167
109	11	10	12	579	699
110	0	18	12	1101	1221
111	12	18	12	557	677
112	2	2	12	1026	1146
113	16	13	12	1113	1233
114	13	11	12	1071	1191
115	6	19	12	759	879
116	4	16	12	993	1113
117	16	15	12	1130	1250
118	9	20	12	768	888
119	5	15	12	1132	1252
120	2	9	12	688	808
121	11	19	12	953	1073
122	17	16	12	569	689
123	16	10	12	1101	1221
124	0	19	12	923	1043
125	18	18	12	692	812
126	19	15	12	750	870
127	7	11	12	817	937
128	16	15	12	1013	1133
129	17	13	12	665	785
130	4	3	12	972	1092
131	4	7	12	593	713
132	17	3	12	773	893
133	15	0	12	667	787
134	16	4	12	1136	1256
135	14	15	12	1127	1247
136	20	6	12	671	791
137	13	20	12	550	670
138	18	13	12	1082	1202
139	10	6	12	1072	1192
140	9	12	12	981	1101
141	4	0	12	1077	1197
142	9	20	12	1040	1160
143	19	12	12	582	702
144	8	18	12	828	948
145	20	1	12	792	912
146	17	18	12	771	891
147	15	12	12	910	1030
148	2	0	12	1084	1204
149	10	5	12	777	897
150	5	20	12	694	814
151	13	20	12	836	956
152	5	17	12	1128	1248
153	7	8	12	1068	1188
154	11	7	12	732	852
155	11	1	12	873	993
156	17	19	12	1094	1214
157	11	9	12	629	749
158	13	7	12	1055	1175
159	9	10	12	750	870
160	6	9	12	682	802
161	18	17	12	862	982
162	18	19	12	627	747
163	14	4	12	664	784
164	14	18	12	660	780
165	14	17	12	545	665
166	3	13	12	631	751
167	2	1	12	992	1112
168	13	19	12	749	869
169	8	19	12	1043	1163
170	1	5	12	1139	1259
171	14	16	12	694	814
172	19	14	12	1117	1237
173	16	4	12	1009	1129
174	0	7	12	804	924
175	6	17	12	636	756
176	4	6	12	779	899
177	9	11	12	780	900
178	6	2	12	1043	1163
179	9	13	12	1123	1243
180	9	5	12	1001	1121
181	18	7	12	889	1009
182	9	2	12	922	1042
183	15	18	12	594	714
184	7	8	12	905	1025
185	6	2	12	669	789
186	14	20	12	677	797
187	13	13	12	578	698
188	9	20	12	633	753
189	16	14	12	689	809
190	17	12	12	933	1053
191	17	16	12	761	881
192	1	14	12	805	925
193	4	7	12	738	858
194	13	19	12	832	952
195	0	8	12	731	851
196	6	3	12	693	813
197	15	14	12	927	1047
198	20	3	12	727	847
199	12	15	12	933	1053
200	14	3	12	924	1044
201	17	17	12	973	1093
202	10	0	12	675	795
203	10	5	12	702	822
204	16	2	12	1042	1162
205	19	11	12	602	722
206	1	14	12	650	770
207	1	17	12	954	1074
208	5	18	12	553	673
209	1	11	12	920	1040
210	18	7	12	1132	1252
211	10	13	12	773	893
212	15	7	12	692	812
213	16	9	12	978	1098
214	6	4	12	746	866
215	13	16	12	616	736
216	17	14	12	1038	1158
217	11	10	12	1115	1235
218	10	13	12	1031	1151
219	8	15	12	660	780
220	19	7	12	1080	1200
221	4	14	12	800	920
222	13	9	12	585	705
223	5	20	12	885	1005
224	20	15	12	545	665
225	4	4	12	1002	1122
226	6	11	12	773	893
227	20	5	12	709	829
228	2	11	12	861	981
229	10	1	12	1014	1134
230	1	0	12	664	784
231	0	8	12	632	752
232	9	12	12	756	876
233	16	15	12	656	776
234	16	7	12	603	723
235	16	14	12	644	764
236	2	11	12	913	1033
237	2	15	12	1042	1162
238	11	0	12	1067	1187
239	20	10	12	824	944
240	12	20	12	572	692
241	16	16	12	734	854
242	4	18	12	1079	1199
243	19	13	12	1022	1142
244	1	0	12	860	980
245	9	3	12	968	1088
246	13	16	12	896	1016
247	5	4	12	927	1047
248	16	15	12	969	1089
249	12	6	12	629	749
250	13	8	12	896	1016
251	9	1	12	705	825
252	7	16	12	562	682
253	5	7	12	730	850
254	13	9	12	861	981
255	4	17	12	540	660
256	2	19	12	1092	1212
257	7	12	12	693	813
258	14	4	12	943	1063
259	1	11	12	1047	1167
260	3	5	12	668	788
261	6	0	12	627	747
262	17	8	12	967	1087
263	6	2	12	680	800
264	19	15	12	874	994
265	0	15	12	611	731
266	20	11	12	753	873
267	13	8	12	914	1034
268	10	17	12	702	822
269	1	0	12	671	791
270	14	16	12	1043	1163
271	15	9	12	1081	1201
272	1	17	12	875	995
273	18	14	12	1102	1222
274	1	19	12	949	1069
275	4	5	12	714	834
276	20	19	12	998	1118
277	15	20	12	985	1105
278	2	2	12	780	900
279	3	16	12	867	987
280	9	6	12	799	919
281	15	13	12	1027	1147
282	4	8	12	907	1027
283	3	8	12	877	997
284	5	7	12	733	853
285	16	4	12	724	844
286	10	19	12	624	744
287	8	4	12	721	841
288	13	15	12	1086	1206
289	18	11	12	1046	1166
290	11	14	12	1031	1151
291	6	1	12	652	772
292	12	16	12	584	704
293	18	20	12	1070	1190
294	20	16	12	548	668
295	9	12	12	731	851
296	6	18	12	655	775
297	4	16	12	708	828
298	9	15	12	621	741
299	13	14	12	938	1058
300	19	12	12	832	952
301	6	7	12	554	674
302	10	19	12	1076	1196
303	16	3	12	903	1023
304	0	2	12	1019	1139
305	12	4	12	656	776
306	15	9	12	835	955
307	6	16	12	853	973
308	5	13	12	1100	1220
309	19	6	12	584	704
310	4	19	12	1014	1134
311	17	9	12	754	874
312	18	7	12	983	1103
313	20	20	12	886	1006
314	10	12	12	851	971
315	15	0	12	1008	1128
316	1	13	12	544	664
317	6	4	12	823	943
318	18	17	12	876	996
319	8	5	12	1107	1227
320	4	1	12	1122	1242
321	13	13	12	872	992
322	11	5	12	719	839
323	16	14	12	977	1097
324	15	2	12	1002	1122
325	12	18	12	1085	1205
326	6	10	12	542	662
327	8	12	12	1087	1207
328	7	15	12	1019	1139
329	8	6	12	1139	1259
330	10	18	12	668	788
331	17	19	12	1019	1139
332	16	15	12	731	851
333	5	17	12	608	728
334	14	6	12	912	1032
335	1	20	12	709	829
336	4	19	12	1070	1190
337	16	11	12	610	730
338	8	8	12	967	1087
339	16	8	12	1114	1234
340	15	11	12	765	885
341	13	0	12	608	728
342	8	7	12	1055	1175
343	12	1	12	1001	1121
344	2	3	12	1065	1185
345	15	11	12	778	898
346	20	5	12	1131	1251
347	11	13	12	1012	1132
348	11	2	12	567	687
349	11	6	12	794	914
350	3	2	12	1043	1163
351	17	8	12	956	1076
352	13	18	12	994	1114
353	10	18	12	885	1005
354	7	19	12	876	996
355	19	13	12	1084	1204
356	17	1	12	831	951
357	8	19	12	1105	1225
358	1	13	12	684	804
359	9	20	12	695	815
360	5	19	12	769	889
361	20	9	12	891	1011
362	19	12	12	1077	1197
363	19	16	12	806	926
364	19	0	12	945	1065
365	8	6	12	668	788
366	18	4	12	955	1075
367	18	14	12	954	1074
368	15	3	12	1033	1153
369	16	20	12	959	1079
370	13	11	12	572	692
371	4	15	12	1055	1175
372	3	5	12	767	887
373	16	13	12	990	1110
374	4	4	12	1133	1253
375	9	6	12	1117	1237
376	6	4	12	969	1089
377	9	3	12	831	951
378	9	16	12	877	997
379	11	12	12	672	792
380	2	0	12	771	891
381	19	15	12	1023	1143
382	5	13	12	1003	1123
383	18	2	12	916	1036
384	5	13	12	1102	1222
385	14	5	12	751	871
386	17	2	12	1085	1205
387	18	17	12	662	782
388	2	10	12	953	1073
389	16	13	12	1067	1187
390	3	4	12	616	736
391	17	15	12	833	953
392	8	9	12	728	848
393	5	4	12	1058	1178
394	5	20	12	1101	1221
395	7	17	12	938	1058
396	1	2	12	1087	1207
397	12	14	12	917	1037
398	19	18	12	577	697
399	14	2	12	776	896
400	18	12	12	829	949
401	14	19	12	568	688
402	9	16	12	937	1057
403	0	18	12	948	1068
404	10	4	12	631	751
405	0	8	12	930	1050
406	6	13	12	1052	1172
407	15	17	12	912	1032
408	8	13	12	590	710
409	7	7	12	934	1054
410	2	4	12	767	887
411	15	7	12	742	862
412	12	5	12	811	931
413	16	12	12	1025	1145
414	14	10	12	1011	1131
415	11	11	12	928	1048
416	19	18	12	723	843
417	3	2	12	772	892
418	13	20	12	1081	1201
419	9	5	12	649	769
420	18	19	12	832	952
421	7	18	12	852	972
422	2	17	12	893	1013
423	17	12	12	1019	1139
424	2	14	12	568	688
425	7	18	12	710	830
426	13	14	12	907	1027
427	13	6	12	1039	1159
428	9	6	12	591	711
429	14	5	12	1126	1246
430	19	10	12	582	702
431	9	18	12	934	1054
432	14	20	12	767	887
433	2	0	12	605	725
434	8	9	12	889	1009
435	6	13	12	791	911
436	10	9	12	704	824
437	7	10	12	780	900
438	1	18	12	722	842
439	4	19	12	1028	1148
440	15	16	12	698	818
441	14	16	12	709	829
442	10	9	12	810	930
443	6	3	12	788	908
444	3	17	12	801	921
445	0	2	12	1022	1142
446	20	13	12	637	757
447	12	14	12	1032	1152
448	3	16	12	1069	1189
449	10	10	12	1135	1255
450	1	14	12	870	990
451	2	3	12	795	915
452	2	7	12	1062	1182
453	1	8	12	823	943
454	5	3	12	562	682
455	15	12	12	826	946
456	9	6	12	795	915
457	6	7	12	851	971
458	6	17	12	1139	1259
459	2	14	12	653	773
460	15	4	12	796	916
461	13	4	12	968	1088
462	8	3	12	1052	1172
463	18	18	12	962	1082
464	17	0	12	609	729
465	13	0	12	956	1076
466	20	14	12	1028	1148
467	2	18	12	1051	1171
468	20	13	12	782	902
469	4	6	12	801	921
470	2	4	12	620	740
471	10	3	12	605	725
472	8	5	12	1056	1176
473	4	10	12	1037	1157
474	10	3	12	843	963
475	14	14	12	970	1090
476	3	7	12	1138	1258
477	19	15	12	783	903
478	12	2	12	1134	1254
479	8	17	12	827	947
480	1	7	12	703	823
481	5	7	12	889	1009
482	0	1	12	652	772
483	10	6	12	1039	1159
484	13	5	12	885	1005
485	5	2	12	1014	1134
486	13	1	12	1087	1207
487	14	2	12	998	1118
488	12	3	12	660	780
489	9	13	12	1027	1147
490	20	2	12	819	939
491	10	9	12	1108	1228
492	3	4	12	902	1022
493	14	11	12	641	761
494	20	0	12	713	833
495	12	12	12	692	812
496	6	19	12	1065	1185
497	4	12	12	827	947
498	15	3	12	641	761
499	16	17	12	738	858
500	8	10	12	658	778
501	15	17	12	937	1057
502	10	16	12	675	795
503	7	0	12	658	778
504	12	20	12	897	1017
505	9	20	12	574	694
506	19	8	12	999	1119
507	9	9	12	1127	1247
508	7	5	12	935	1055
509	19	18	12	817	937
510	1	7	12	640	760
511	20	10	12	1064	1184
512	1	9	12	1080	1200
513	18	9	12	924	1044
514	1	10	12	861	981
515	4	15	12	638	758
516	9	3	12	753	873
517	0	0	12	1120	1240
518	7	3	12	933	1053
519	6	15	12	1094	1214
520	1	8	12	880	1000
521	7	9	12	742	862
522	0	13	12	808	928
523	12	0	12	1131	1251
524	9	6	12	617	737
525	13	14	12	1024	1144
526	9	0	12	549	669
527	1	6	12	883	1003
528	18	10	12	557	677
529	10	19	12	1099	1219
530	0	11	12	584	704
531	1	12	12	967	1087
532	13	20	12	1117	1237
533	6	19	12	643	763
534	16	0	12	587	707
535	17	5	12	990	1110
536	5	20	12	905	1025
537	17	3	12	755	875
538	6	9	12	1017	1137
539	18	11	12	541	661
540	16	11	12	1070	1190
541	9	7	12	741	861
542	7	9	12	812	932
543	9	7	12	656	776
544	18	13	12	976	1096
545	12	10	12	740	860
546	6	14	12	712	832
547	2	9	12	1097	1217
548	6	9	12	923	1043
549	8	12	12	1135	1255
550	12	6	12	806	926
551	15	2	12	934	1054
552	12	5	12	779	899
553	12	4	12	992	1112
554	8	5	12	727	847
555	17	9	12	1076	1196
556	11	8	12	740	860
557	12	13	12	566	686
558	18	0	12	795	915
559	6	18	12	1130	1250
560	6	10	12	971	1091
561	15	14	12	953	1073
562	17	11	12	688	808
563	6	15	12	1126	1246
564	16	12	12	1015	1135
565	13	20	12	630	750
566	10	9	12	629	749
567	16	0	12	771	891
568	0	5	12	603	723
569	13	13	12	1006	1126
570	17	13	12	739	859
571	19	13	12	1136	1256
572	3	0	12	697	817
573	18	14	12	1066	1186
574	1	20	12	838	958
575	17	11	12	797	917
576	5	14	12	1074	1194
577	6	12	12	687	807
578	2	1	12	695	815
579	14	16	12	650	770
580	13	15	12	807	927
581	7	18	12	674	794
582	4	13	12	1011	1131
583	12	6	12	1055	1175
584	8	2	12	860	980
585	7	8	12	701	821
586	0	3	12	975	1095
587	4	7	12	980	1100
588	13	6	12	693	813
589	1	19	12	926	1046
590	18	1	12	717	837
591	20	7	12	611	731
592	10	13	12	1060	1180
593	5	18	12	975	1095
594	15	17	12	622	742
595	1	12	12	1044	1164
596	8	1	12	1135	1255
597	13	7	12	679	799
598	12	0	12	991	1111
599	0	20	12	611	731
600	12	12	12	1054	1174
601	2	12	12	842	962
602	9	17	12	650	770
603	17	17	12	581	701
604	20	17	12	845	965
605	11	3	12	605	725
606	7	18	12	824	944
607	8	18	12	764	884
608	8	18	12	793	913
609	12	10	12	991	1111
610	7	4	12	592	712
611	13	5	12	574	694
612	15	8	12	844	964
613	13	10	12	813	933
614	19	0	12	562	682
615	16	10	12	760	880
616	2	14	12	881	1001
617	15	11	12	1070	1190
618	20	0	12	879	999
619	10	0	12	592	712
620	3	16	12	748	868
621	4	11	12	894	1014
622	16	7	12	775	895
623	7	13	12	700	820
624	4	0	12	969	1089
625	9	17	12	541	661
626	2	5	12	1025	1145
627	18	10	12	684	804
628	19	2	12	544	664
629	16	5	12	729	849
630	1	15	12	908	1028
631	14	5	12	943	1063
632	5	14	12	884	1004
633	6	8	12	611	731
634	18	11	12	703	823
635	9	5	12	992	1112
636	18	10	12	762	882
637	8	6	12	562	682
638	3	18	12	646	766
639	0	9	12	1032	1152
640	1	15	12	744	864
641	18	12	12	1030	1150
642	1	15	12	1132	1252
643	14	15	12	558	678
644	2	11	12	851	971
645	19	1	12	928	1048
646	7	5	12	1081	1201
647	18	5	12	552	672
648	10	19	12	558	678
649	5	7	12	973	1093
650	8	8	12	974	1094
651	15	16	12	1028	1148
652	7	19	12	1130	1250
653	4	14	12	1065	1185
654	12	5	12	804	924
655	20	8	12	966	1086
656	19	10	12	813	933
657	14	6	12	598	718
658	0	0	12	1127	1247
659	17	5	12	950	1070
660	8	6	12	1016	1136
661	3	6	12	715	835
662	18	10	12	971	1091
663	3	17	12	695	815
664	2	20	12	983	1103
665	3	6	12	593	713
666	13	12	12	985	1105
667	2	16	12	955	1075
668	17	13	12	654	774
669	11	5	12	1005	1125
670	5	13	12	1136	1256
671	4	17	12	1137	1257
672	4	15	12	885	1005
673	14	18	12	1052	1172
674	4	5	12	831	951
675	1	12	12	938	1058
676	17	1	12	1094	1214
677	6	10	12	699	819
678	18	17	12	634	754
679	12	12	12	776	896
680	0	14	12	711	831
681	16	16	12	915	1035
682	20	1	12	864	984
683	1	19	12	1000	1120
684	11	0	12	1043	1163
685	4	13	12	1008	1128
686	8	0	12	1099	1219
687	9	20	12	668	788
688	0	5	12	1079	1199
689	2	18	12	857	977
690	6	16	12	908	1028
691	3	0	12	745	865
692	16	5	12	1034	1154
693	20	0	12	808	928
694	1	15	12	796	916
695	3	14	12	597	717
696	7	9	12	773	893
697	17	16	12	1069	1189
698	0	17	12	707	827
699	11	19	12	853	973
700	18	15	12	847	967
701	19	4	12	897	1017
702	11	0	12	1119	1239
703	15	6	12	736	856
704	10	11	12	894	1014
705	6	17	12	1008	1128
706	7	14	12	593	713
707	12	13	12	1095	1215
708	17	5	12	991	1111
709	9	11	12	1123	1243
710	1	11	12	815	935
711	5	19	12	899	1019
712	15	1	12	839	959
713	15	2	12	632	752
714	16	17	12	688	808
715	7	12	12	780	900
716	0	14	12	724	844
717	15	17	12	984	1104
718	6	6	12	649	769
719	14	8	12	1076	1196
720	19	20	12	578	698
721	7	20	12	986	1106
722	15	11	12	1082	1202
723	9	9	12	1090	1210
724	3	2	12	1109	1229
725	9	2	12	787	907
726	6	12	12	561	681
727	16	11	12	1064	1184
728	11	12	12	743	863
729	1	10	12	680	800
730	19	13	12	828	948
731	20	8	12	617	737
732	17	11	12	586	706
733	14	4	12	805	925
734	10	14	12	796	916
735	11	2	12	673	793
736	3	20	12	815	935
737	15	16	12	917	1037
738	16	11	12	940	1060
739	10	18	12	773	893
740	16	2	12	635	755
741	12	17	12	894	1014
742	17	9	12	785	905
743	17	18	12	764	884
744	6	11	12	814	934
745	16	17	12	612	732
746	5	9	12	1135	1255
747	13	2	12	1114	1234
748	7	4	12	924	1044
749	5	6	12	929	1049
750	12	14	12	711	831
751	6	16	12	546	666
752	20	0	12	986	1106
753	12	12	12	870	990
754	14	3	12	1086	1206
755	9	14	12	974	1094
756	3	20	12	937	1057
757	17	16	12	741	861
758	0	2	12	947	1067
759	14	16	12	1052	1172
760	15	7	12	1019	1139
761	17	2	12	770	890
762	3	2	12	619	739
763	7	19	12	839	959
764	8	14	12	744	864
765	6	7	12	1129	1249
766	4	10	12	551	671
767	1	6	12	725	845
768	15	11	12	711	831
769	14	8	12	1138	1258
770	2	13	12	622	742
771	5	10	12	628	748
772	0	11	12	716	836
773	5	1	12	710	830
774	1	12	12	760	880
775	7	15	12	772	892
776	1	19	12	992	1112
777	8	16	12	1089	1209
778	15	3	12	1056	1176
779	14	3	12	1074	1194
780	4	17	12	613	733
781	7	17	12	1132	1252
782	4	6	12	871	991
783	4	4	12	703	823
784	17	14	12	947	1067
785	11	19	12	1061	1181
786	13	12	12	1061	1181
787	15	4	12	1068	1188
788	9	1	12	757	877
789	12	13	12	552	672
790	11	5	12	905	1025
791	20	2	12	657	777
792	13	11	12	1004	1124
793	20	11	12	705	825
794	14	1	12	632	752
795	12	17	12	966	1086
796	15	2	12	1084	1204
797	4	10	12	870	990
798	8	2	12	594	714
799	12	12	12	706	826
800	0	19	12	1012	1132
801	6	4	12	738	858
802	13	3	12	964	1084
803	3	2	12	1076	1196
804	1	10	12	692	812
805	4	19	12	694	814
806	5	19	12	976	1096
807	0	1	12	866	986
808	10	20	12	875	995
809	19	12	12	685	805
810	17	19	12	960	1080
811	1	5	12	785	905
812	10	16	12	1132	1252
813	10	11	12	613	733
814	7	11	12	1094	1214
815	12	12	12	814	934
816	11	1	12	1091	1211
817	2	13	12	968	1088
818	15	5	12	550	670
819	15	5	12	1037	1157
820	13	9	12	635	755
821	9	4	12	887	1007
822	20	16	12	807	927
823	10	8	12	875	995
824	14	11	12	601	721
825	16	6	12	1063	1183
826	0	13	12	825	945
827	17	15	12	990	1110
828	5	8	12	840	960
829	2	9	12	729	849
830	0	9	12	564	684
831	0	15	12	707	827
832	10	2	12	1100	1220
833	9	20	12	739	859
834	20	20	12	786	906
835	13	13	12	724	844
836	3	2	12	761	881
837	14	10	12	560	680
838	6	10	12	721	841
839	3	6	12	996	1116
840	2	10	12	744	864
841	10	19	12	1030	1150
842	0	4	12	660	780
843	1	15	12	549	669
844	2	20	12	602	722
845	10	20	12	575	695
846	13	8	12	1118	1238
847	18	13	12	885	1005
848	7	12	12	962	1082
849	11	20	12	1124	1244
850	1	12	12	606	726
851	5	2	12	861	981
852	3	11	12	1112	1232
853	15	18	12	703	823
854	2	8	12	623	743
855	2	7	12	885	1005
856	14	3	12	647	767
857	13	2	12	1051	1171
858	6	3	12	969	1089
859	8	12	12	1037	1157
860	3	0	12	725	845
861	13	8	12	1061	1181
862	16	14	12	895	1015
863	20	15	12	578	698
864	0	14	12	904	1024
865	5	13	12	585	705
866	12	8	12	1058	1178
867	18	11	12	649	769
868	18	1	12	596	716
869	5	2	12	1084	1204
870	14	7	12	916	1036
871	20	1	12	903	1023
872	10	14	12	1129	1249
873	1	16	12	780	900
874	18	13	12	612	732
875	3	1	12	1010	1130
876	0	15	12	885	1005
877	19	20	12	579	699
878	4	3	12	1130	1250
879	5	18	12	1107	1227
880	0	15	12	819	939
881	11	12	12	789	909
882	11	1	12	586	706
883	18	16	12	913	1033
884	6	3	12	1086	1206
885	2	18	12	1115	1235
886	19	20	12	823	943
887	9	16	12	868	988
888	0	4	12	1057	1177
889	2	13	12	917	1037
890	17	20	12	618	738
891	12	2	12	1019	1139
892	15	18	12	1046	1166
893	7	9	12	654	774
894	7	18	12	821	941
895	11	1	12	589	709
896	7	18	12	620	740
897	6	14	12	690	810
898	13	20	12	1095	1215
899	16	4	12	943	1063
900	0	8	12	1023	1143
901	8	0	12	838	958
902	11	8	12	772	892
903	1	16	12	734	854
904	5	18	12	1021	1141
905	16	14	12	977	1097
906	17	10	12	1042	1162
907	16	10	12	990	1110
908	15	20	12	742	862
909	5	4	12	897	1017
910	0	20	12	803	923
911	11	20	12	964	1084
912	9	3	12	1037	1157
913	2	5	12	786	906
914	9	13	12	835	955
915	18	14	12	684	804
916	18	11	12	596	716
917	9	18	12	876	996
918	0	18	12	678	798
919	9	18	12	675	795
920	5	14	12	591	711
921	2	11	12	547	667
922	18	0	12	719	839
923	19	3	12	568	688
924	5	11	12	1108	1228
925	6	8	12	582	702
926	12	15	12	1003	1123
927	10	20	12	601	721
928	8	12	12	760	880
929	20	14	12	839	959
930	7	7	12	1098	1218
931	7	8	12	679	799
932	7	1	12	611	731
933	13	6	12	579	699
934	0	0	12	807	927
935	11	7	12	1104	1224
936	2	8	12	548	668
937	18	14	12	840	960
938	8	16	12	1031	1151
939	11	5	12	749	869
940	20	17	12	984	1104
941	15	18	12	845	965
942	11	17	12	658	778
943	8	16	12	1044	1164
944	5	17	12	686	806
945	0	3	12	961	1081
946	10	5	12	576	696
947	6	15	12	784	904
948	18	5	12	810	930
949	9	18	12	811	931
950	17	10	12	940	1060
951	13	18	12	758	878
952	3	0	12	836	956
953	20	8	12	1098	1218
954	19	11	12	1093	1213
955	0	11	12	559	679
956	2	7	12	767	887
957	20	2	12	733	853
958	11	12	12	799	919
959	19	1	12	1039	1159
960	17	10	12	590	710
961	17	8	12	589	709
962	10	13	12	1013	1133
963	17	5	12	761	881
964	14	13	12	824	944
965	9	14	12	916	1036
966	8	6	12	905	1025
967	14	0	12	926	1046
968	15	16	12	971	1091
969	15	4	12	923	1043
970	2	13	12	948	1068
971	20	16	12	651	771
972	2	10	12	741	861
973	16	11	12	562	682
974	8	17	12	832	952
975	8	14	12	666	786
976	3	2	12	733	853
977	16	1	12	591	711
978	8	4	12	573	693
979	11	13	12	696	816
980	6	17	12	788	908
981	19	14	12	594	714
982	7	14	12	1041	1161
983	7	14	12	851	971
984	4	18	12	941	1061
985	18	7	12	857	977
986	17	13	12	824	944
987	4	11	12	775	895
988	16	14	12	688	808
989	6	1	12	1094	1214
990	4	5	12	586	706
991	11	1	12	714	834
992	10	4	12	1014	1134
993	3	13	12	649	769
994	15	1	12	919	1039
995	8	10	12	584	704
996	9	14	12	859	979
997	11	12	12	641	761
998	10	16	12	945	1065
999	12	20	12	896	1016
1000	3	14	12	743	863
1001	7	0	12	1037	1137
1002	9	2	12	802	902
1003	2	10	12	1009	1109
1004	16	8	12	979	1079
1005	19	3	12	1031	1131
1006	6	10	12	907	1007
1007	12	2	12	529	629
1008	0	17	12	1071	1171
1009	19	17	12	557	657
1010	10	19	12	766	866
1011	3	2	12	867	967
1012	14	7	12	618	718
1013	12	18	12	670	770
1014	17	4	12	775	875
1015	3	17	12	1039	1139
1016	5	4	12	1095	1195
1017	9	9	12	903	1003
1018	12	14	12	1048	1148
1019	2	9	12	998	1098
1020	10	4	12	732	832
1021	5	0	12	647	747
1022	7	10	12	1021	1121
1023	14	11	12	660	760
1024	2	19	12	901	1001
1025	2	6	12	747	847
1026	16	2	12	583	683
1027	2	18	12	889	989
1028	11	7	12	983	1083
1029	5	11	12	1111	1211
1030	3	3	12	604	704
1031	3	0	12	979	1079
1032	11	3	12	666	766
1033	6	0	12	891	991
1034	19	6	12	1094	1194
1035	3	0	12	1037	1137
1036	3	7	12	959	1059
1037	7	11	12	522	622
1038	10	0	12	1054	1154
1039	1	0	12	843	943
1040	12	18	12	839	939
1041	1	5	12	562	662
1042	8	12	12	659	759
1043	7	10	12	654	754
1044	6	7	12	583	683
1045	11	14	12	584	684
1046	12	2	12	541	641
1047	20	4	12	743	843
1048	8	13	12	757	857
1049	8	5	12	1107	1207
1050	11	1	12	577	677
1051	5	19	12	964	1064
1052	8	0	12	749	849
1053	16	17	12	733	833
1054	16	10	12	705	805
1055	13	8	12	692	792
1056	17	1	12	701	801
1057	20	15	12	1044	1144
1058	19	15	12	612	712
1059	9	4	12	639	739
1060	18	18	12	574	674
1061	12	1	12	716	816
1062	18	17	12	1014	1114
1063	3	12	12	624	724
1064	13	0	12	982	1082
1065	18	12	12	992	1092
1066	0	5	12	792	892
1067	13	8	12	972	1072
1068	17	10	12	578	678
1069	18	18	12	1040	1140
1070	15	16	12	1102	1202
1071	18	11	12	777	877
1072	0	10	12	591	691
1073	1	11	12	598	698
1074	12	11	12	1099	1199
1075	13	13	12	599	699
1076	1	10	12	1003	1103
1077	19	20	12	583	683
1078	13	2	12	840	940
1079	2	10	12	761	861
1080	17	2	12	876	976
1081	20	16	12	689	789
1082	16	3	12	750	850
1083	0	16	12	655	755
1084	17	18	12	1020	1120
1085	3	8	12	1117	1217
1086	16	1	12	970	1070
1087	13	7	12	1054	1154
1088	16	11	12	840	940
1089	8	1	12	906	1006
1090	12	16	12	884	984
1091	16	12	12	541	641
1092	9	15	12	735	835
1093	20	8	12	804	904
1094	9	7	12	707	807
1095	19	15	12	683	783
1096	6	18	12	1097	1197
1097	3	5	12	926	1026
1098	4	4	12	808	908
1099	17	1	12	896	996
1100	3	8	12	688	788
1101	14	15	12	885	985
1102	1	4	12	963	1063
1103	19	1	12	773	873
1104	12	1	12	674	774
1105	8	20	12	790	890
1106	2	3	12	665	765
1107	11	20	12	547	647
1108	8	10	12	1081	1181
1109	1	4	12	679	779
1110	9	5	12	616	716
1111	17	3	12	1084	1184
1112	15	13	12	727	827
1113	3	14	12	547	647
1114	4	1	12	603	703
1115	6	9	12	791	891
1116	5	2	12	927	1027
1117	0	4	12	778	878
1118	14	5	12	717	817
1119	0	7	12	716	816
1120	17	6	12	542	642
1121	13	2	12	1120	1220
1122	18	17	12	1025	1125
1123	3	19	12	846	946
1124	10	8	12	799	899
1125	9	14	12	733	833
1126	19	12	12	601	701
1127	9	17	12	859	959
1128	11	16	12	669	769
1129	0	11	12	965	1065
1130	10	11	12	606	706
1131	11	16	12	966	1066
1132	10	20	12	885	985
1133	18	17	12	532	632
1134	10	1	12	600	700
1135	10	17	12	656	756
1136	16	19	12	842	942
1137	18	14	12	887	987
1138	13	19	12	553	653
1139	9	4	12	687	787
1140	1	20	12	588	688
1141	12	14	12	916	1016
1142	16	1	12	979	1079
1143	19	9	12	903	1003
1144	4	18	12	653	753
1145	10	6	12	1068	1168
1146	4	7	12	1021	1121
1147	8	0	12	1065	1165
1148	11	17	12	710	810
1149	3	10	12	624	724
1150	17	20	12	571	671
1151	5	11	12	837	937
1152	3	11	12	743	843
1153	6	5	12	690	790
1154	3	20	12	719	819
1155	3	5	12	954	1054
1156	19	2	12	808	908
1157	1	9	12	856	956
1158	18	3	12	668	768
1159	11	16	12	814	914
1160	18	16	12	1031	1131
1161	3	5	12	539	639
1162	11	4	12	703	803
1163	16	2	12	533	633
1164	17	13	12	855	955
1165	8	2	12	645	745
1166	18	13	12	716	816
1167	18	3	12	1073	1173
1168	7	8	12	1090	1190
1169	16	12	12	767	867
1170	12	19	12	633	733
1171	19	1	12	587	687
1172	1	3	12	753	853
1173	0	5	12	666	766
1174	18	5	12	819	919
1175	12	15	12	871	971
1176	11	8	12	899	999
1177	0	15	12	590	690
1178	5	6	12	900	1000
1179	20	17	12	674	774
1180	6	14	12	688	788
1181	16	0	12	626	726
1182	16	17	12	1115	1215
1183	17	6	12	868	968
1184	8	17	12	937	1037
1185	18	16	12	829	929
1186	8	16	12	1088	1188
1187	12	15	12	765	865
1188	3	20	12	979	1079
1189	9	4	12	987	1087
1190	7	3	12	683	783
1191	3	4	12	809	909
1192	8	3	12	762	862
1193	10	10	12	861	961
1194	17	2	12	884	984
1195	19	8	12	1041	1141
1196	9	14	12	957	1057
1197	20	6	12	635	735
1198	10	0	12	871	971
1199	2	11	12	596	696
1200	9	4	12	1023	1123
1201	19	16	12	772	872
1202	1	11	12	562	662
1203	12	6	12	844	944
1204	18	8	12	927	1027
1205	17	8	12	981	1081
1206	2	20	12	636	736
1207	10	19	12	522	622
1208	15	15	12	893	993
1209	3	16	12	578	678
1210	7	4	12	952	1052
1211	1	19	12	1101	1201
1212	3	16	12	830	930
1213	14	3	12	711	811
1214	9	16	12	901	1001
1215	9	19	12	1049	1149
1216	12	19	12	903	1003
1217	15	0	12	1088	1188
1218	0	0	12	777	877
1219	8	19	12	1078	1178
1220	1	19	12	1006	1106
1221	20	13	12	926	1026
1222	10	3	12	586	686
1223	14	10	12	1032	1132
1224	8	6	12	559	659
1225	16	8	12	1010	1110
1226	16	0	12	1093	1193
1227	7	3	12	734	834
1228	19	5	12	935	1035
1229	10	19	12	674	774
1230	10	9	12	795	895
1231	6	13	12	799	899
1232	8	10	12	631	731
1233	11	17	12	986	1086
1234	9	0	12	857	957
1235	10	7	12	937	1037
1236	5	3	12	1059	1159
1237	8	7	12	1086	1186
1238	1	15	12	529	629
1239	17	15	12	1041	1141
1240	12	12	12	1086	1186
1241	9	6	12	829	929
1242	5	19	12	817	917
1243	2	0	12	568	668
1244	11	12	12	962	1062
1245	13	1	12	629	729
1246	4	4	12	1031	1131
1247	11	10	12	1037	1137
1248	16	13	12	764	864
1249	20	3	12	629	729
1250	20	0	12	716	816
1251	15	12	12	774	874
1252	2	16	12	830	930
1253	6	16	12	777	877
1254	18	14	12	959	1059
1255	4	11	12	696	796
1256	8	1	12	729	829
1257	16	8	12	585	685
1258	19	3	12	648	748
1259	10	0	12	848	948
1260	7	1	12	773	873
1261	10	16	12	793	893
1262	5	3	12	1089	1189
1263	20	15	12	864	964
1264	0	6	12	969	1069
1265	6	11	12	715	815
1266	14	11	12	887	987
1267	20	10	12	991	1091
1268	4	19	12	683	783
1269	5	6	12	780	880
1270	14	14	12	646	746
1271	19	16	12	1061	1161
1272	3	14	12	1105	1205
1273	0	9	12	720	820
1274	9	16	12	597	697
1275	4	8	12	764	864
1276	0	15	12	1035	1135
1277	16	12	12	956	1056
1278	17	11	12	526	626
1279	0	4	12	812	912
1280	20	7	12	634	734
1281	1	8	12	1048	1148
1282	0	0	12	1028	1128
1283	18	0	12	1019	1119
1284	9	7	12	1071	1171
1285	10	9	12	579	679
1286	13	13	12	941	1041
1287	7	6	12	554	654
1288	15	7	12	842	942
1289	17	7	12	650	750
1290	2	14	12	740	840
1291	1	5	12	977	1077
1292	2	3	12	977	1077
1293	5	17	12	820	920
1294	12	15	12	915	1015
1295	19	17	12	567	667
1296	8	5	12	754	854
1297	10	14	12	916	1016
1298	12	19	12	1004	1104
1299	16	19	12	715	815
1300	17	15	12	1101	1201
1301	19	4	12	917	1017
1302	9	5	12	1055	1155
1303	3	10	12	1105	1205
1304	2	16	12	595	695
1305	5	4	12	919	1019
1306	3	8	12	855	955
1307	15	6	12	1031	1131
1308	6	2	12	786	886
1309	2	16	12	521	621
1310	19	9	12	932	1032
1311	20	12	12	768	868
1312	8	19	12	1014	1114
1313	19	7	12	775	875
1314	5	8	12	660	760
1315	19	7	12	967	1067
1316	7	6	12	526	626
1317	16	6	12	947	1047
1318	5	9	12	966	1066
1319	0	2	12	1110	1210
1320	4	1	12	985	1085
1321	16	11	12	1117	1217
1322	7	13	12	563	663
1323	10	1	12	918	1018
1324	3	2	12	686	786
1325	10	18	12	542	642
1326	10	17	12	1092	1192
1327	1	14	12	685	785
1328	8	9	12	520	620
1329	1	20	12	1072	1172
1330	1	18	12	951	1051
1331	4	11	12	933	1033
1332	17	10	12	618	718
1333	19	7	12	914	1014
1334	11	6	12	709	809
1335	17	20	12	675	775
1336	12	13	12	560	660
1337	10	0	12	711	811
1338	0	8	12	554	654
1339	6	2	12	1104	1204
1340	10	5	12	1097	1197
1341	18	5	12	1015	1115
1342	11	15	12	542	642
1343	0	0	12	894	994
1344	7	7	12	630	730
1345	15	0	12	782	882
1346	12	20	12	824	924
1347	7	1	12	1048	1148
1348	10	16	12	818	918
1349	16	16	12	634	734
1350	5	18	12	524	624
1351	5	11	12	835	935
1352	9	19	12	920	1020
1353	3	4	12	599	699
1354	2	5	12	597	697
1355	7	4	12	1054	1154
1356	6	19	12	1058	1158
1357	12	11	12	1085	1185
1358	9	10	12	719	819
1359	16	1	12	644	744
1360	6	14	12	684	784
1361	7	18	12	524	624
1362	15	8	12	591	691
1363	9	2	12	986	1086
1364	20	5	12	985	1085
1365	6	17	12	885	985
1366	10	13	12	999	1099
1367	3	14	12	626	726
1368	10	4	12	953	1053
1369	0	3	12	884	984
1370	0	8	12	617	717
1371	18	9	12	528	628
1372	10	14	12	743	843
1373	20	10	12	695	795
1374	2	15	12	937	1037
1375	10	3	12	841	941
1376	18	18	12	872	972
1377	10	15	12	757	857
1378	6	6	12	1073	1173
1379	10	10	12	637	737
1380	2	1	12	1115	1215
1381	9	7	12	714	814
1382	6	7	12	893	993
1383	11	4	12	993	1093
1384	9	3	12	610	710
1385	10	14	12	657	757
1386	0	1	12	545	645
1387	17	5	12	1011	1111
1388	18	0	12	979	1079
1389	5	2	12	764	864
1390	8	7	12	842	942
1391	15	18	12	918	1018
1392	3	12	12	1056	1156
1393	20	18	12	870	970
1394	11	17	12	616	716
1395	19	4	12	592	692
1396	13	5	12	993	1093
1397	12	2	12	637	737
1398	12	1	12	805	905
1399	8	17	12	930	1030
1400	5	2	12	982	1082
1401	15	2	12	624	724
1402	10	4	12	544	644
1403	19	3	12	997	1097
1404	7	7	12	843	943
1405	18	3	12	589	689
1406	18	16	12	789	889
1407	18	4	12	627	727
1408	10	7	12	529	629
1409	19	3	12	665	765
1410	1	5	12	761	861
1411	12	19	12	901	1001
1412	12	3	12	773	873
1413	15	4	12	910	1010
1414	3	5	12	872	972
1415	8	3	12	752	852
1416	15	2	12	524	624
1417	5	1	12	982	1082
1418	0	1	12	697	797
1419	13	0	12	708	808
1420	6	12	12	751	851
1421	0	17	12	1038	1138
1422	3	11	12	894	994
1423	2	5	12	606	706
1424	7	17	12	992	1092
1425	9	2	12	529	629
1426	3	0	12	678	778
1427	19	18	12	728	828
1428	12	1	12	545	645
1429	4	18	12	982	1082
1430	3	9	12	1044	1144
1431	18	17	12	670	770
1432	11	20	12	680	780
1433	4	4	12	854	954
1434	15	18	12	877	977
1435	3	6	12	763	863
1436	9	10	12	877	977
1437	11	9	12	996	1096
1438	0	19	12	651	751
1439	10	9	12	1002	1102
1440	2	6	12	882	982
1441	12	5	12	581	681
1442	16	5	12	604	704
1443	6	20	12	1009	1109
1444	10	9	12	905	1005
1445	6	17	12	795	895
1446	19	15	12	1074	1174
1447	14	5	12	919	1019
1448	10	4	12	1066	1166
1449	6	13	12	852	952
1450	19	9	12	654	754
1451	4	16	12	804	904
1452	14	4	12	659	759
1453	0	5	12	1065	1165
1454	12	4	12	677	777
1455	11	15	12	582	682
1456	20	15	12	888	988
1457	19	13	12	950	1050
1458	13	3	12	931	1031
1459	7	8	12	1110	1210
1460	9	19	12	1001	1101
1461	15	19	12	546	646
1462	15	12	12	884	984
1463	4	13	12	1072	1172
1464	5	17	12	648	748
1465	18	2	12	544	644
1466	19	3	12	782	882
1467	8	12	12	825	925
1468	17	16	12	1058	1158
1469	3	9	12	804	904
1470	0	13	12	1033	1133
1471	4	2	12	790	890
1472	15	6	12	1013	1113
1473	13	15	12	748	848
1474	2	9	12	632	732
1475	11	6	12	748	848
1476	13	4	12	850	950
1477	6	20	12	967	1067
1478	14	17	12	877	977
1479	13	17	12	624	724
1480	6	6	12	563	663
1481	3	3	12	1076	1176
1482	6	0	12	1046	1146
1483	7	6	12	608	708
1484	9	6	12	584	684
1485	3	5	12	892	992
1486	0	2	12	1107	1207
1487	9	16	12	539	639
1488	6	16	12	1021	1121
1489	16	6	12	1118	1218
1490	3	15	12	842	942
1491	3	15	12	805	905
1492	17	15	12	1042	1142
1493	20	15	12	834	934
1494	19	14	12	826	926
1495	15	5	12	890	990
1496	3	11	12	652	752
1497	5	6	12	1007	1107
1498	6	11	12	913	1013
1499	2	6	12	923	1023
1500	9	10	12	682	782
1501	14	10	12	758	858
1502	12	3	12	1117	1217
1503	9	8	12	1029	1129
1504	17	2	12	1100	1200
1505	10	5	12	1077	1177
1506	13	14	12	823	923
1507	15	4	12	735	835
1508	15	4	12	775	875
1509	2	0	12	747	847
1510	5	12	12	869	969
1511	16	16	12	861	961
1512	10	2	12	581	681
1513	13	5	12	824	924
1514	6	12	12	982	1082
1515	20	7	12	819	919
1516	13	4	12	615	715
1517	10	14	12	1097	1197
1518	6	17	12	944	1044
1519	16	20	12	618	718
1520	5	20	12	1076	1176
1521	8	10	12	649	749
1522	12	6	12	721	821
1523	5	10	12	882	982
1524	13	8	12	700	800
1525	1	20	12	842	942
1526	11	9	12	849	949
1527	6	17	12	748	848
1528	12	16	12	724	824
1529	5	16	12	681	781
1530	7	17	12	906	1006
1531	15	4	12	581	681
1532	20	11	12	642	742
1533	17	16	12	1105	1205
1534	17	3	12	1120	1220
1535	2	4	12	1107	1207
1536	1	18	12	695	795
1537	7	15	12	710	810
1538	13	0	12	659	759
1539	18	18	12	747	847
1540	3	13	12	595	695
1541	0	19	12	592	692
1542	5	4	12	654	754
1543	5	18	12	966	1066
1544	5	17	12	1100	1200
1545	0	11	12	792	892
1546	1	14	12	645	745
1547	11	6	12	810	910
1548	3	0	12	609	709
1549	14	12	12	562	662
1550	2	11	12	876	976
1551	2	5	12	660	760
1552	0	9	12	897	997
1553	17	3	12	620	720
1554	12	13	12	736	836
1555	11	18	12	928	1028
1556	4	8	12	583	683
1557	5	0	12	831	931
1558	14	1	12	553	653
1559	18	1	12	1041	1141
1560	14	13	12	521	621
1561	19	7	12	868	968
1562	16	8	12	638	738
1563	5	0	12	687	787
1564	11	18	12	1006	1106
1565	2	18	12	912	1012
1566	8	19	12	575	675
1567	10	13	12	1069	1169
1568	13	2	12	754	854
1569	4	4	12	882	982
1570	7	20	12	1052	1152
1571	3	5	12	656	756
1572	5	13	12	674	774
1573	3	5	12	912	1012
1574	2	7	12	1007	1107
1575	5	3	12	771	871
1576	16	14	12	701	801
1577	11	18	12	870	970
1578	0	11	12	1053	1153
1579	6	12	12	575	675
1580	14	14	12	566	666
1581	14	11	12	680	780
1582	13	5	12	803	903
1583	3	4	12	545	645
1584	11	2	12	1020	1120
1585	18	3	12	533	633
1586	6	11	12	962	1062
1587	4	3	12	811	911
1588	20	2	12	1103	1203
1589	12	13	12	974	1074
1590	19	8	12	550	650
1591	17	5	12	883	983
1592	8	8	12	1038	1138
1593	10	7	12	957	1057
1594	8	1	12	897	997
1595	0	14	12	1048	1148
1596	2	5	12	867	967
1597	2	4	12	623	723
1598	3	7	12	890	990
1599	18	0	12	543	643
1600	20	5	12	673	773
1601	16	3	12	529	629
1602	20	8	12	698	798
1603	7	20	12	1060	1160
1604	15	12	12	933	1033
1605	9	11	12	719	819
1606	0	19	12	752	852
1607	12	11	12	799	899
1608	9	10	12	770	870
1609	14	14	12	605	705
1610	16	11	12	952	1052
1611	15	3	12	984	1084
1612	20	10	12	879	979
1613	19	8	12	733	833
1614	4	19	12	1014	1114
1615	0	4	12	740	840
1616	0	15	12	985	1085
1617	18	10	12	1000	1100
1618	14	18	12	813	913
1619	6	6	12	776	876
1620	15	19	12	595	695
1621	9	12	12	1099	1199
1622	6	4	12	1018	1118
1623	4	11	12	539	639
1624	18	20	12	979	1079
1625	19	9	12	536	636
1626	10	5	12	920	1020
1627	11	18	12	791	891
1628	4	2	12	576	676
1629	4	1	12	729	829
1630	0	8	12	849	949
1631	10	2	12	924	1024
1632	8	16	12	1083	1183
1633	5	9	12	614	714
1634	4	4	12	908	1008
1635	7	8	12	823	923
1636	18	20	12	874	974
1637	0	14	12	780	880
1638	6	15	12	816	916
1639	0	15	12	718	818
1640	1	19	12	709	809
1641	5	16	12	596	696
1642	19	0	12	735	835
1643	17	18	12	529	629
1644	16	16	12	697	797
1645	11	2	12	630	730
1646	19	4	12	542	642
1647	11	1	12	682	782
1648	18	9	12	971	1071
1649	3	7	12	576	676
1650	17	16	12	588	688
1651	17	0	12	928	1028
1652	15	7	12	977	1077
1653	7	7	12	1029	1129
1654	14	16	12	608	708
1655	6	12	12	984	1084
1656	15	15	12	1012	1112
1657	16	3	12	979	1079
1658	5	15	12	835	935
1659	7	18	12	552	652
1660	12	8	12	895	995
1661	18	2	12	667	767
1662	12	11	12	594	694
1663	6	9	12	1052	1152
1664	17	16	12	593	693
1665	3	8	12	807	907
1666	17	16	12	655	755
1667	1	10	12	938	1038
1668	15	16	12	635	735
1669	12	2	12	734	834
1670	9	18	12	1115	1215
1671	3	18	12	816	916
1672	13	3	12	703	803
1673	1	4	12	935	1035
1674	5	8	12	567	667
1675	13	18	12	1009	1109
1676	4	4	12	678	778
1677	0	14	12	1013	1113
1678	9	10	12	662	762
1679	8	15	12	996	1096
1680	1	6	12	838	938
1681	12	18	12	692	792
1682	1	15	12	925	1025
1683	16	13	12	644	744
1684	14	13	12	734	834
1685	10	12	12	876	976
1686	0	17	12	1048	1148
1687	7	4	12	778	878
1688	9	15	12	796	896
1689	11	4	12	910	1010
1690	4	20	12	832	932
1691	3	6	12	997	1097
1692	10	11	12	1042	1142
1693	14	12	12	591	691
1694	19	1	12	1083	1183
1695	18	11	12	988	1088
1696	14	18	12	732	832
1697	20	15	12	943	1043
1698	9	1	12	983	1083
1699	20	18	12	532	632
1700	9	1	12	950	1050
1701	9	18	12	654	754
1702	12	1	12	810	910
1703	3	14	12	563	663
1704	11	0	12	719	819
1705	19	6	12	666	766
1706	6	6	12	866	966
1707	18	14	12	1052	1152
1708	17	12	12	525	625
1709	1	14	12	737	837
1710	0	15	12	902	1002
1711	11	0	12	613	713
1712	1	3	12	896	996
1713	15	19	12	1030	1130
1714	15	3	12	918	1018
1715	9	10	12	540	640
1716	9	9	12	1022	1122
1717	7	18	12	1069	1169
1718	2	8	12	898	998
1719	5	19	12	555	655
1720	17	8	12	811	911
1721	16	3	12	649	749
1722	3	16	12	828	928
1723	7	9	12	843	943
1724	19	19	12	1056	1156
1725	19	0	12	531	631
1726	18	10	12	736	836
1727	15	8	12	800	900
1728	16	9	12	1062	1162
1729	0	8	12	973	1073
1730	11	13	12	701	801
1731	0	19	12	581	681
1732	10	5	12	964	1064
1733	3	4	12	968	1068
1734	5	13	12	741	841
1735	16	10	12	853	953
1736	18	7	12	733	833
1737	1	7	12	575	675
1738	18	19	12	1091	1191
1739	0	17	12	913	1013
1740	3	10	12	783	883
1741	20	10	12	730	830
1742	17	3	12	1031	1131
1743	6	6	12	547	647
1744	14	16	12	814	914
1745	0	12	12	893	993
1746	0	20	12	1004	1104
1747	1	1	12	704	804
1748	2	1	12	1098	1198
1749	0	18	12	1083	1183
1750	9	4	12	901	1001
1751	17	13	12	894	994
1752	1	20	12	523	623
1753	11	5	12	652	752
1754	7	18	12	1112	1212
1755	20	17	12	1003	1103
1756	6	7	12	925	1025
1757	13	16	12	918	1018
1758	4	2	12	823	923
1759	14	20	12	890	990
1760	0	4	12	1011	1111
1761	5	19	12	1058	1158
1762	18	10	12	815	915
1763	0	20	12	749	849
1764	10	10	12	737	837
1765	1	12	12	646	746
1766	9	13	12	886	986
1767	4	13	12	594	694
1768	0	17	12	678	778
1769	11	12	12	734	834
1770	0	11	12	910	1010
1771	12	6	12	1015	1115
1772	13	7	12	992	1092
1773	12	3	12	893	993
1774	4	6	12	775	875
1775	16	15	12	887	987
1776	20	7	12	722	822
1777	20	19	12	874	974
1778	11	18	12	709	809
1779	17	5	12	831	931
1780	14	4	12	860	960
1781	15	12	12	704	804
1782	16	14	12	1071	1171
1783	3	18	12	700	800
1784	6	19	12	970	1070
1785	9	19	12	927	1027
1786	5	8	12	790	890
1787	17	16	12	1022	1122
1788	8	3	12	1094	1194
1789	18	11	12	1039	1139
1790	5	4	12	1081	1181
1791	5	4	12	917	1017
1792	20	10	12	909	1009
1793	2	15	12	679	779
1794	11	18	12	758	858
1795	20	13	12	1096	1196
1796	13	17	12	825	925
1797	16	2	12	1009	1109
1798	19	8	12	589	689
1799	8	1	12	1025	1125
1800	4	6	12	582	682
1801	4	5	12	1046	1146
1802	19	8	12	669	769
1803	8	18	12	616	716
1804	12	18	12	848	948
1805	7	18	12	885	985
1806	5	12	12	943	1043
1807	3	18	12	1081	1181
1808	18	20	12	562	662
1809	17	7	12	1106	1206
1810	12	0	12	992	1092
1811	14	2	12	707	807
1812	6	6	12	673	773
1813	9	18	12	982	1082
1814	8	7	12	822	922
1815	2	16	12	866	966
1816	3	1	12	960	1060
1817	12	14	12	846	946
1818	2	0	12	935	1035
1819	2	20	12	879	979
1820	0	11	12	1010	1110
1821	20	9	12	525	625
1822	19	19	12	543	643
1823	19	4	12	996	1096
1824	17	5	12	1105	1205
1825	10	17	12	1119	1219
1826	11	13	12	972	1072
1827	15	7	12	899	999
1828	0	3	12	944	1044
1829	19	4	12	1071	1171
1830	9	9	12	984	1084
1831	6	2	12	639	739
1832	10	9	12	1103	1203
1833	3	12	12	920	1020
1834	0	12	12	889	989
1835	3	1	12	826	926
1836	17	13	12	903	1003
1837	17	10	12	955	1055
1838	0	15	12	927	1027
1839	16	1	12	1041	1141
1840	11	3	12	978	1078
1841	14	14	12	572	672
1842	0	8	12	1044	1144
1843	4	14	12	538	638
1844	18	20	12	1120	1220
1845	16	18	12	693	793
1846	19	16	12	642	742
1847	6	0	12	653	753
1848	5	13	12	1021	1121
1849	19	17	12	982	1082
1850	17	1	12	965	1065
1851	12	17	12	1024	1124
1852	18	3	12	1086	1186
1853	7	11	12	888	988
1854	11	7	12	914	1014
1855	1	17	12	925	1025
1856	20	5	12	613	713
1857	0	4	12	895	995
1858	13	13	12	595	695
1859	18	10	12	578	678
1860	1	2	12	1096	1196
1861	17	1	12	881	981
1862	1	3	12	771	871
1863	16	8	12	761	861
1864	1	5	12	938	1038
1865	8	11	12	1079	1179
1866	20	9	12	760	860
1867	1	19	12	829	929
1868	1	18	12	630	730
1869	8	8	12	915	1015
1870	16	7	12	523	623
1871	7	6	12	685	785
1872	20	12	12	1021	1121
1873	1	14	12	960	1060
1874	2	17	12	800	900
1875	8	19	12	773	873
1876	9	6	12	774	874
1877	17	15	12	824	924
1878	17	12	12	654	754
1879	6	19	12	630	730
1880	9	17	12	577	677
1881	19	10	12	590	690
1882	14	15	12	607	707
1883	4	5	12	629	729
1884	2	10	12	1004	1104
1885	9	7	12	775	875
1886	1	5	12	672	772
1887	8	18	12	1073	1173
1888	5	17	12	624	724
1889	4	13	12	1019	1119
1890	12	16	12	610	710
1891	18	1	12	537	637
1892	17	1	12	668	768
1893	0	11	12	566	666
1894	1	19	12	987	1087
1895	15	8	12	887	987
1896	19	13	12	785	885
1897	0	13	12	1072	1172
1898	1	19	12	700	800
1899	14	19	12	1062	1162
1900	6	4	12	809	909
1901	18	9	12	945	1045
1902	12	6	12	1080	1180
1903	7	9	12	789	889
1904	12	19	12	757	857
1905	5	15	12	889	989
1906	18	7	12	861	961
1907	20	3	12	1066	1166
1908	20	4	12	798	898
1909	4	3	12	1018	1118
1910	3	19	12	658	758
1911	20	7	12	532	632
1912	2	9	12	624	724
1913	15	3	12	1077	1177
1914	17	19	12	798	898
1915	16	5	12	612	712
1916	2	15	12	807	907
1917	14	12	12	674	774
1918	10	0	12	942	1042
1919	2	14	12	579	679
1920	18	20	12	653	753
1921	17	18	12	912	1012
1922	15	11	12	1024	1124
1923	4	6	12	811	911
1924	3	13	12	802	902
1925	20	3	12	552	652
1926	8	12	12	831	931
1927	12	20	12	817	917
1928	1	11	12	731	831
1929	20	4	12	1117	1217
1930	13	11	12	881	981
1931	5	12	12	610	710
1932	4	14	12	842	942
1933	4	13	12	1062	1162
1934	7	2	12	748	848
1935	14	8	12	1070	1170
1936	18	16	12	1000	1100
1937	6	2	12	932	1032
1938	6	8	12	1077	1177
1939	9	0	12	904	1004
1940	9	17	12	1055	1155
1941	0	18	12	564	664
1942	14	7	12	604	704
1943	4	1	12	619	719
1944	12	6	12	520	620
1945	6	4	12	996	1096
1946	16	16	12	802	902
1947	12	10	12	529	629
1948	15	13	12	630	730
1949	3	9	12	1038	1138
1950	16	1	12	1047	1147
1951	12	13	12	1103	1203
1952	5	3	12	657	757
1953	3	3	12	1027	1127
1954	11	1	12	553	653
1955	7	18	12	611	711
1956	4	17	12	1100	1200
1957	12	6	12	684	784
1958	3	11	12	624	724
1959	13	10	12	564	664
1960	14	14	12	604	704
1961	4	9	12	940	1040
1962	10	17	12	1077	1177
1963	5	8	12	618	718
1964	8	6	12	662	762
1965	6	2	12	851	951
1966	15	8	12	865	965
1967	1	18	12	1111	1211
1968	8	8	12	628	728
1969	10	4	12	785	885
1970	1	7	12	741	841
1971	19	4	12	648	748
1972	8	0	12	861	961
1973	18	12	12	1029	1129
1974	4	1	12	614	714
1975	1	17	12	1115	1215
1976	1	20	12	869	969
1977	14	17	12	1057	1157
1978	7	7	12	824	924
1979	10	5	12	975	1075
1980	11	7	12	846	946
1981	8	3	12	724	824
1982	19	13	12	928	1028
1983	8	8	12	939	1039
1984	12	3	12	647	747
1985	18	5	12	574	674
1986	15	7	12	726	826
1987	1	0	12	545	645
1988	13	14	12	611	711
1989	12	1	12	912	1012
1990	2	3	12	757	857
1991	5	0	12	1044	1144
1992	11	5	12	652	752
1993	17	8	12	813	913
1994	6	16	12	805	905
1995	20	7	12	823	923
1996	4	12	12	777	877
1997	1	19	12	1105	1205
1998	12	1	12	869	969
1999	1	14	12	754	854
2000	16	11	12	764	864
2001	3	5	12	877	977
2002	6	4	12	777	877
2003	3	13	12	1022	1122
2004	5	3	12	872	972
2005	10	19	12	656	756
2006	2	10	12	1014	1114
2007	9	12	12	663	763
2008	12	18	12	1048	1148
2009	15	5	12	741	841
2010	18	20	12	713	813
2011	16	9	12	833	933
2012	10	11	12	933	1033
2013	16	18	12	578	678
2014	17	0	12	523	623
2015	9	6	12	1061	1161
2016	0	7	12	1077	1177
2017	7	4	12	695	795
2018	6	6	12	956	1056
2019	11	9	12	875	975
2020	16	7	12	618	718
2021	4	10	12	1117	1217
2022	7	14	12	523	623
2023	11	8	12	551	651
2024	18	1	12	937	1037
2025	13	4	12	647	747
2026	15	18	12	533	633
2027	1	1	12	1117	1217
2028	6	11	12	1114	1214
2029	16	7	12	914	1014
2030	2	5	12	726	826
2031	1	7	12	601	701
2032	14	19	12	818	918
2033	10	3	12	999	1099
2034	16	7	12	1050	1150
2035	7	18	12	615	715
2036	19	17	12	571	671
2037	5	0	12	665	765
2038	17	4	12	526	626
2039	11	1	12	578	678
2040	13	1	12	1104	1204
2041	10	18	12	943	1043
2042	15	0	12	1014	1114
2043	18	0	12	1031	1131
2044	10	14	12	705	805
2045	4	0	12	566	666
2046	8	20	12	771	871
2047	9	9	12	906	1006
2048	9	2	12	630	730
2049	15	16	12	859	959
2050	0	16	12	530	630
2051	17	4	12	918	1018
2052	2	2	12	730	830
2053	11	8	12	720	820
2054	0	16	12	568	668
2055	8	8	12	678	778
2056	3	4	12	1007	1107
2057	15	14	12	563	663
2058	14	12	12	961	1061
2059	11	1	12	674	774
2060	2	15	12	584	684
2061	6	2	12	739	839
2062	15	13	12	740	840
2063	4	6	12	864	964
2064	4	15	12	1026	1126
2065	8	6	12	753	853
2066	19	11	12	827	927
2067	19	6	12	1068	1168
2068	19	5	12	1107	1207
2069	5	11	12	797	897
2070	14	13	12	646	746
2071	15	11	12	602	702
2072	4	16	12	522	622
2073	8	6	12	824	924
2074	5	12	12	921	1021
2075	0	0	12	851	951
2076	7	5	12	885	985
2077	7	8	12	878	978
2078	19	16	12	1006	1106
2079	18	2	12	1048	1148
2080	3	3	12	551	651
2081	11	10	12	538	638
2082	1	18	12	612	712
2083	4	5	12	679	779
2084	11	18	12	812	912
2085	10	13	12	706	806
2086	14	7	12	566	666
2087	18	8	12	709	809
2088	3	3	12	920	1020
2089	19	1	12	730	830
2090	3	15	12	810	910
2091	6	9	12	525	625
2092	14	8	12	1063	1163
2093	15	9	12	652	752
2094	20	12	12	632	732
2095	8	14	12	1032	1132
2096	8	1	12	822	922
2097	14	11	12	545	645
2098	3	20	12	715	815
2099	16	1	12	557	657
2100	11	19	12	1054	1154
2101	9	9	12	555	655
2102	16	17	12	581	681
2103	1	16	12	791	891
2104	4	12	12	923	1023
2105	1	8	12	993	1093
2106	6	7	12	997	1097
2107	5	19	12	645	745
2108	0	15	12	846	946
2109	0	18	12	689	789
2110	7	14	12	548	648
2111	2	1	12	918	1018
2112	6	18	12	968	1068
2113	3	1	12	672	772
2114	0	0	12	667	767
2115	7	15	12	915	1015
2116	4	1	12	791	891
2117	3	2	12	678	778
2118	14	6	12	1031	1131
2119	8	2	12	974	1074
2120	7	3	12	595	695
2121	15	11	12	1067	1167
2122	8	5	12	1057	1157
2123	14	8	12	939	1039
2124	14	20	12	747	847
2125	17	19	12	742	842
2126	20	4	12	683	783
2127	4	4	12	944	1044
2128	18	14	12	587	687
2129	19	9	12	905	1005
2130	7	0	12	1060	1160
2131	2	17	12	850	950
2132	13	13	12	536	636
2133	15	1	12	906	1006
2134	16	6	12	837	937
2135	16	19	12	874	974
2136	11	10	12	595	695
2137	10	17	12	765	865
2138	1	16	12	901	1001
2139	6	2	12	615	715
2140	17	6	12	654	754
2141	14	15	12	720	820
2142	4	10	12	751	851
2143	8	3	12	1048	1148
2144	20	8	12	672	772
2145	7	17	12	858	958
2146	13	9	12	637	737
2147	4	15	12	550	650
2148	9	15	12	617	717
2149	12	20	12	818	918
2150	14	18	12	1108	1208
2151	20	18	12	985	1085
2152	20	0	12	949	1049
2153	15	9	12	757	857
2154	11	20	12	670	770
2155	5	14	12	530	630
2156	8	18	12	830	930
2157	2	12	12	641	741
2158	4	15	12	589	689
2159	2	9	12	934	1034
2160	14	14	12	1000	1100
2161	15	13	12	827	927
2162	2	16	12	554	654
2163	1	20	12	840	940
2164	7	1	12	1000	1100
2165	14	17	12	1016	1116
2166	8	15	12	775	875
2167	7	20	12	1077	1177
2168	9	9	12	1030	1130
2169	11	5	12	524	624
2170	2	1	12	607	707
2171	20	12	12	857	957
2172	10	4	12	1028	1128
2173	10	11	12	543	643
2174	4	16	12	784	884
2175	15	17	12	583	683
2176	17	11	12	1092	1192
2177	17	17	12	771	871
2178	12	16	12	853	953
2179	19	11	12	840	940
2180	11	1	12	1044	1144
2181	15	9	12	599	699
2182	16	2	12	972	1072
2183	9	9	12	1017	1117
2184	16	5	12	830	930
2185	15	4	12	698	798
2186	6	14	12	872	972
2187	15	0	12	954	1054
2188	5	13	12	1082	1182
2189	6	6	12	611	711
2190	6	0	12	887	987
2191	10	11	12	765	865
2192	6	13	12	878	978
2193	10	6	12	1081	1181
2194	2	18	12	683	783
2195	20	15	12	985	1085
2196	4	9	12	1112	1212
2197	10	4	12	1084	1184
2198	15	14	12	754	854
2199	6	16	12	907	1007
2200	5	0	12	879	979
2201	6	10	12	948	1048
2202	1	20	12	782	882
2203	8	8	12	1022	1122
2204	6	18	12	773	873
2205	11	6	12	637	737
2206	12	6	12	1034	1134
2207	12	4	12	683	783
2208	4	6	12	916	1016
2209	11	15	12	542	642
2210	17	18	12	937	1037
2211	20	15	12	560	660
2212	20	7	12	998	1098
2213	14	18	12	1105	1205
2214	17	16	12	750	850
2215	15	0	12	1086	1186
2216	14	5	12	563	663
2217	8	19	12	660	760
2218	4	13	12	967	1067
2219	15	4	12	975	1075
2220	4	18	12	790	890
2221	9	18	12	970	1070
2222	20	3	12	829	929
2223	15	12	12	747	847
2224	15	20	12	632	732
2225	16	2	12	729	829
2226	2	11	12	831	931
2227	2	8	12	1109	1209
2228	6	1	12	829	929
2229	4	18	12	574	674
2230	12	12	12	846	946
2231	14	2	12	852	952
2232	14	13	12	589	689
2233	20	8	12	871	971
2234	2	5	12	1057	1157
2235	15	10	12	522	622
2236	0	14	12	1029	1129
2237	11	9	12	923	1023
2238	11	17	12	906	1006
2239	16	5	12	1013	1113
2240	16	5	12	592	692
2241	3	20	12	572	672
2242	7	1	12	883	983
2243	4	10	12	558	658
2244	8	13	12	1067	1167
2245	8	16	12	869	969
2246	16	9	12	684	784
2247	6	16	12	617	717
2248	0	12	12	1091	1191
2249	7	11	12	578	678
2250	13	3	12	1095	1195
2251	11	1	12	1074	1174
2252	0	9	12	965	1065
2253	17	3	12	819	919
2254	11	1	12	959	1059
2255	14	11	12	548	648
2256	18	13	12	629	729
2257	18	17	12	714	814
2258	12	11	12	762	862
2259	16	1	12	1084	1184
2260	4	15	12	1059	1159
2261	10	16	12	1074	1174
2262	9	18	12	823	923
2263	6	5	12	672	772
2264	13	0	12	636	736
2265	10	5	12	832	932
2266	13	18	12	1062	1162
2267	18	9	12	635	735
2268	10	9	12	777	877
2269	9	17	12	557	657
2270	15	2	12	543	643
2271	7	16	12	651	751
2272	18	4	12	988	1088
2273	14	10	12	583	683
2274	9	11	12	848	948
2275	12	18	12	635	735
2276	4	19	12	591	691
2277	11	5	12	688	788
2278	13	9	12	762	862
2279	10	19	12	693	793
2280	12	5	12	765	865
2281	0	15	12	998	1098
2282	18	8	12	591	691
2283	2	3	12	648	748
2284	6	8	12	664	764
2285	14	8	12	1116	1216
2286	17	4	12	921	1021
2287	12	11	12	607	707
2288	5	12	12	794	894
2289	15	16	12	1033	1133
2290	20	7	12	923	1023
2291	13	4	12	830	930
2292	7	19	12	866	966
2293	13	1	12	752	852
2294	20	14	12	819	919
2295	0	19	12	769	869
2296	0	1	12	730	830
2297	1	15	12	982	1082
2298	11	7	12	1089	1189
2299	16	10	12	1035	1135
2300	6	8	12	994	1094
2301	7	5	12	950	1050
2302	2	7	12	1001	1101
2303	19	14	12	889	989
2304	8	15	12	677	777
2305	7	8	12	904	1004
2306	10	15	12	685	785
2307	9	18	12	683	783
2308	18	6	12	1070	1170
2309	3	7	12	911	1011
2310	13	17	12	844	944
2311	12	1	12	630	730
2312	12	0	12	869	969
2313	6	12	12	677	777
2314	19	13	12	694	794
2315	4	19	12	950	1050
2316	15	14	12	848	948
2317	6	5	12	1053	1153
2318	19	10	12	672	772
2319	2	8	12	868	968
2320	8	17	12	532	632
2321	16	12	12	1050	1150
2322	8	5	12	590	690
2323	6	6	12	906	1006
2324	1	7	12	789	889
2325	13	10	12	707	807
2326	5	2	12	695	795
2327	2	8	12	696	796
2328	7	8	12	755	855
2329	16	1	12	872	972
2330	13	18	12	726	826
2331	13	10	12	824	924
2332	17	20	12	546	646
2333	15	19	12	1051	1151
2334	6	8	12	1068	1168
2335	7	5	12	986	1086
2336	6	11	12	670	770
2337	20	20	12	1061	1161
2338	1	1	12	816	916
2339	2	6	12	1083	1183
2340	7	5	12	966	1066
2341	18	17	12	608	708
2342	4	10	12	938	1038
2343	15	18	12	980	1080
2344	5	9	12	655	755
2345	1	0	12	982	1082
2346	14	19	12	962	1062
2347	7	13	12	835	935
2348	19	16	12	1005	1105
2349	8	5	12	684	784
2350	5	0	12	549	649
2351	2	0	12	825	925
2352	7	10	12	537	637
2353	5	18	12	965	1065
2354	11	10	12	1107	1207
2355	3	15	12	1016	1116
2356	8	2	12	874	974
2357	2	15	12	1116	1216
2358	9	17	12	876	976
2359	4	10	12	861	961
2360	9	8	12	843	943
2361	10	11	12	777	877
2362	8	17	12	972	1072
2363	10	2	12	1112	1212
2364	5	8	12	898	998
2365	9	9	12	586	686
2366	12	19	12	840	940
2367	19	20	12	703	803
2368	0	13	12	862	962
2369	11	6	12	711	811
2370	13	5	12	825	925
2371	8	18	12	1056	1156
2372	0	9	12	532	632
2373	6	19	12	1073	1173
2374	3	4	12	1092	1192
2375	2	15	12	579	679
2376	13	2	12	849	949
2377	7	12	12	539	639
2378	17	15	12	959	1059
2379	14	5	12	577	677
2380	15	16	12	932	1032
2381	13	3	12	853	953
2382	15	20	12	715	815
2383	13	17	12	803	903
2384	9	14	12	922	1022
2385	15	4	12	1096	1196
2386	0	7	12	537	637
2387	9	8	12	1014	1114
2388	8	0	12	839	939
2389	18	7	12	612	712
2390	8	15	12	1026	1126
2391	14	5	12	567	667
2392	16	19	12	1039	1139
2393	19	17	12	546	646
2394	3	9	12	1055	1155
2395	19	4	12	566	666
2396	15	9	12	902	1002
2397	1	17	12	765	865
2398	20	3	12	825	925
2399	1	0	12	682	782
2400	20	17	12	1113	1213
2401	14	17	12	1048	1148
2402	6	11	12	666	766
2403	7	11	12	962	1062
2404	17	14	12	863	963
2405	18	19	12	979	1079
2406	3	11	12	771	871
2407	17	17	12	821	921
2408	15	10	12	778	878
2409	8	6	12	959	1059
2410	20	10	12	1113	1213
2411	8	7	12	819	919
2412	8	6	12	669	769
2413	3	18	12	1090	1190
2414	19	18	12	691	791
2415	15	17	12	710	810
2416	4	16	12	924	1024
2417	5	18	12	895	995
2418	10	13	12	607	707
2419	11	17	12	692	792
2420	1	18	12	668	768
2421	12	5	12	1049	1149
2422	8	20	12	587	687
2423	10	17	12	703	803
2424	3	2	12	563	663
2425	5	9	12	899	999
2426	0	13	12	936	1036
2427	11	1	12	1090	1190
2428	3	14	12	639	739
2429	12	19	12	565	665
2430	1	20	12	589	689
2431	3	18	12	1054	1154
2432	0	12	12	1102	1202
2433	20	3	12	953	1053
2434	15	5	12	883	983
2435	15	8	12	556	656
2436	5	13	12	1021	1121
2437	18	19	12	560	660
2438	14	8	12	933	1033
2439	1	20	12	734	834
2440	18	1	12	825	925
2441	18	2	12	691	791
2442	5	16	12	567	667
2443	4	17	12	971	1071
2444	5	5	12	948	1048
2445	18	13	12	984	1084
2446	15	10	12	1083	1183
2447	9	6	12	1085	1185
2448	10	10	12	550	650
2449	12	15	12	833	933
2450	14	17	12	633	733
2451	14	8	12	922	1022
2452	7	10	12	983	1083
2453	9	11	12	975	1075
2454	18	12	12	757	857
2455	2	0	12	922	1022
2456	17	3	12	874	974
2457	19	0	12	959	1059
2458	7	20	12	661	761
2459	8	2	12	611	711
2460	6	10	12	1073	1173
2461	10	1	12	697	797
2462	0	15	12	650	750
2463	5	11	12	804	904
2464	0	18	12	664	764
2465	0	12	12	897	997
2466	16	11	12	1072	1172
2467	6	20	12	986	1086
2468	6	13	12	1024	1124
2469	16	20	12	844	944
2470	1	3	12	1046	1146
2471	8	11	12	526	626
2472	2	7	12	1025	1125
2473	15	8	12	896	996
2474	5	11	12	1073	1173
2475	0	14	12	1016	1116
2476	20	13	12	1075	1175
2477	1	20	12	1001	1101
2478	2	19	12	805	905
2479	16	12	12	555	655
2480	0	14	12	1041	1141
2481	18	11	12	735	835
2482	20	9	12	846	946
2483	16	4	12	722	822
2484	0	5	12	1072	1172
2485	17	0	12	697	797
2486	20	13	12	869	969
2487	15	10	12	618	718
2488	17	11	12	1053	1153
2489	0	3	12	878	978
2490	18	10	12	1003	1103
2491	4	15	12	753	853
2492	14	17	12	709	809
2493	7	1	12	667	767
2494	18	4	12	550	650
2495	9	6	12	837	937
2496	17	10	12	626	726
2497	2	2	12	528	628
2498	9	1	12	1083	1183
2499	12	6	12	991	1091
2500	7	14	12	865	965
2501	7	8	12	960	1060
2502	8	0	12	630	730
2503	5	17	12	1071	1171
2504	19	3	12	599	699
2505	6	10	12	738	838
2506	20	12	12	873	973
2507	11	18	12	995	1095
2508	0	17	12	662	762
2509	18	8	12	1059	1159
2510	18	12	12	790	890
2511	18	10	12	732	832
2512	15	8	12	968	1068
2513	13	17	12	856	956
2514	7	17	12	963	1063
2515	14	19	12	823	923
2516	13	15	12	643	743
2517	13	13	12	933	1033
2518	16	1	12	680	780
2519	13	11	12	599	699
2520	10	3	12	1042	1142
2521	6	14	12	921	1021
2522	20	13	12	1102	1202
2523	7	16	12	758	858
2524	17	18	12	813	913
2525	14	9	12	898	998
2526	10	15	12	1060	1160
2527	19	20	12	917	1017
2528	10	6	12	964	1064
2529	10	3	12	1098	1198
2530	14	13	12	1001	1101
2531	16	7	12	890	990
2532	6	7	12	998	1098
2533	0	7	12	779	879
2534	7	16	12	794	894
2535	18	7	12	637	737
2536	18	2	12	1087	1187
2537	5	4	12	544	644
2538	3	16	12	865	965
2539	17	19	12	582	682
2540	16	13	12	523	623
2541	4	9	12	934	1034
2542	6	15	12	1087	1187
2543	15	16	12	658	758
2544	1	5	12	986	1086
2545	16	12	12	557	657
2546	14	4	12	872	972
2547	12	16	12	1071	1171
2548	15	1	12	1001	1101
2549	12	4	12	768	868
2550	10	14	12	889	989
2551	4	6	12	1071	1171
2552	14	14	12	1067	1167
2553	7	17	12	1062	1162
2554	3	0	12	767	867
2555	16	2	12	659	759
2556	9	8	12	769	869
2557	19	0	12	761	861
2558	9	5	12	606	706
2559	18	6	12	1022	1122
2560	7	20	12	754	854
2561	18	10	12	933	1033
2562	11	8	12	1118	1218
2563	11	6	12	550	650
2564	13	2	12	949	1049
2565	8	7	12	1107	1207
2566	11	5	12	712	812
2567	8	16	12	977	1077
2568	4	10	12	950	1050
2569	0	20	12	867	967
2570	5	17	12	693	793
2571	10	13	12	818	918
2572	17	20	12	959	1059
2573	6	11	12	953	1053
2574	17	8	12	520	620
2575	9	12	12	609	709
2576	12	19	12	944	1044
2577	19	15	12	791	891
2578	16	11	12	700	800
2579	8	6	12	1095	1195
2580	16	9	12	616	716
2581	7	5	12	899	999
2582	18	19	12	1043	1143
2583	16	8	12	888	988
2584	9	0	12	569	669
2585	13	14	12	579	679
2586	18	0	12	920	1020
2587	8	4	12	926	1026
2588	14	17	12	544	644
2589	14	0	12	628	728
2590	3	11	12	877	977
2591	13	20	12	588	688
2592	12	17	12	1017	1117
2593	1	13	12	961	1061
2594	4	0	12	1014	1114
2595	7	0	12	915	1015
2596	15	10	12	961	1061
2597	0	7	12	1048	1148
2598	8	14	12	529	629
2599	15	10	12	800	900
2600	19	6	12	564	664
2601	3	10	12	936	1036
2602	10	0	12	1009	1109
2603	10	6	12	983	1083
2604	13	4	12	727	827
2605	5	6	12	566	666
2606	19	19	12	1088	1188
2607	19	13	12	614	714
2608	5	16	12	807	907
2609	6	13	12	538	638
2610	4	18	12	1091	1191
2611	9	3	12	728	828
2612	12	3	12	1087	1187
2613	18	17	12	692	792
2614	9	0	12	806	906
2615	2	1	12	815	915
2616	1	15	12	1031	1131
2617	4	4	12	576	676
2618	11	11	12	941	1041
2619	5	6	12	843	943
2620	17	13	12	641	741
2621	12	9	12	684	784
2622	19	9	12	668	768
2623	20	18	12	912	1012
2624	12	6	12	733	833
2625	10	5	12	834	934
2626	20	12	12	686	786
2627	10	0	12	578	678
2628	6	9	12	871	971
2629	1	19	12	965	1065
2630	2	10	12	1063	1163
2631	7	2	12	983	1083
2632	10	9	12	1005	1105
2633	18	9	12	905	1005
2634	4	12	12	1028	1128
2635	11	16	12	867	967
2636	7	8	12	892	992
2637	1	18	12	637	737
2638	15	18	12	1095	1195
2639	20	8	12	959	1059
2640	6	4	12	1075	1175
2641	4	6	12	907	1007
2642	8	13	12	996	1096
2643	16	2	12	1027	1127
2644	4	2	12	948	1048
2645	19	17	12	815	915
2646	10	0	12	701	801
2647	18	19	12	653	753
2648	15	8	12	703	803
2649	9	0	12	1091	1191
2650	0	18	12	898	998
2651	8	10	12	594	694
2652	5	7	12	746	846
2653	18	20	12	876	976
2654	15	8	12	1049	1149
2655	18	7	12	655	755
2656	18	14	12	734	834
2657	2	18	12	794	894
2658	13	12	12	998	1098
2659	8	15	12	1056	1156
2660	10	11	12	1089	1189
2661	0	18	12	1112	1212
2662	12	2	12	732	832
2663	18	12	12	1090	1190
2664	0	11	12	1039	1139
2665	0	11	12	908	1008
2666	0	13	12	1085	1185
2667	14	20	12	596	696
2668	15	18	12	943	1043
2669	10	14	12	804	904
2670	13	9	12	708	808
2671	20	1	12	656	756
2672	13	10	12	893	993
2673	16	7	12	881	981
2674	4	10	12	1026	1126
2675	20	16	12	833	933
2676	19	10	12	796	896
2677	15	16	12	1112	1212
2678	19	3	12	955	1055
2679	17	10	12	581	681
2680	13	2	12	581	681
2681	13	20	12	798	898
2682	5	18	12	1031	1131
2683	15	10	12	895	995
2684	15	12	12	616	716
2685	13	19	12	646	746
2686	6	18	12	1056	1156
2687	11	5	12	718	818
2688	4	12	12	848	948
2689	6	2	12	582	682
2690	6	9	12	807	907
2691	7	17	12	962	1062
2692	16	12	12	716	816
2693	5	1	12	705	805
2694	18	8	12	911	1011
2695	14	4	12	936	1036
2696	19	20	12	833	933
2697	13	3	12	731	831
2698	17	13	12	596	696
2699	13	17	12	590	690
2700	12	16	12	722	822
2701	11	19	12	819	919
2702	18	5	12	877	977
2703	11	11	12	536	636
2704	3	12	12	1102	1202
2705	16	2	12	803	903
2706	2	2	12	823	923
2707	9	17	12	1039	1139
2708	7	11	12	666	766
2709	18	7	12	523	623
2710	11	16	12	656	756
2711	17	6	12	1078	1178
2712	11	4	12	621	721
2713	18	8	12	701	801
2714	11	19	12	1095	1195
2715	18	20	12	608	708
2716	18	8	12	553	653
2717	12	7	12	860	960
2718	15	3	12	885	985
2719	4	16	12	1005	1105
2720	0	19	12	1033	1133
2721	20	0	12	721	821
2722	6	5	12	680	780
2723	15	19	12	982	1082
2724	0	12	12	961	1061
2725	13	12	12	913	1013
2726	11	12	12	816	916
2727	20	16	12	775	875
2728	6	2	12	540	640
2729	13	2	12	739	839
2730	19	13	12	963	1063
2731	3	20	12	746	846
2732	12	1	12	921	1021
2733	20	14	12	533	633
2734	0	19	12	967	1067
2735	19	13	12	646	746
2736	15	4	12	609	709
2737	8	9	12	829	929
2738	7	1	12	969	1069
2739	8	7	12	1101	1201
2740	18	5	12	1075	1175
2741	4	7	12	936	1036
2742	4	12	12	633	733
2743	15	10	12	535	635
2744	16	12	12	1025	1125
2745	14	18	12	886	986
2746	6	2	12	1110	1210
2747	17	19	12	1113	1213
2748	13	19	12	736	836
2749	3	14	12	641	741
2750	11	7	12	972	1072
2751	3	14	12	1086	1186
2752	14	9	12	1058	1158
2753	11	8	12	947	1047
2754	3	13	12	1091	1191
2755	10	4	12	1096	1196
2756	12	19	12	1058	1158
2757	7	11	12	699	799
2758	19	19	12	1027	1127
2759	12	18	12	822	922
2760	2	10	12	1022	1122
2761	11	15	12	552	652
2762	2	12	12	1015	1115
2763	20	12	12	834	934
2764	9	13	12	614	714
2765	17	14	12	1094	1194
2766	15	14	12	1082	1182
2767	0	8	12	1060	1160
2768	14	5	12	1036	1136
2769	0	13	12	525	625
2770	14	16	12	927	1027
2771	16	18	12	781	881
2772	6	2	12	1003	1103
2773	13	3	12	704	804
2774	14	11	12	540	640
2775	1	1	12	559	659
2776	14	12	12	881	981
2777	11	6	12	967	1067
2778	20	5	12	560	660
2779	7	15	12	677	777
2780	2	4	12	1060	1160
2781	8	17	12	783	883
2782	15	10	12	1102	1202
2783	7	8	12	600	700
2784	12	13	12	529	629
2785	0	16	12	1119	1219
2786	14	15	12	939	1039
2787	10	4	12	928	1028
2788	16	17	12	595	695
2789	15	2	12	662	762
2790	5	5	12	1052	1152
2791	10	3	12	714	814
2792	19	20	12	914	1014
2793	14	14	12	612	712
2794	10	1	12	885	985
2795	0	18	12	845	945
2796	4	14	12	657	757
2797	8	16	12	825	925
2798	20	16	12	802	902
2799	11	5	12	701	801
2800	10	3	12	783	883
2801	1	0	12	1118	1218
2802	7	0	12	578	678
2803	13	11	12	1105	1205
2804	15	0	12	813	913
2805	20	18	12	1038	1138
2806	9	13	12	830	930
2807	20	12	12	1004	1104
2808	18	0	12	1078	1178
2809	6	5	12	603	703
2810	20	4	12	1031	1131
2811	19	1	12	744	844
2812	13	20	12	697	797
2813	16	2	12	1047	1147
2814	19	1	12	839	939
2815	11	0	12	640	740
2816	16	18	12	683	783
2817	16	0	12	861	961
2818	18	13	12	741	841
2819	19	2	12	614	714
2820	15	2	12	788	888
2821	9	10	12	576	676
2822	8	10	12	647	747
2823	13	14	12	982	1082
2824	20	7	12	951	1051
2825	4	15	12	599	699
2826	13	1	12	1050	1150
2827	9	20	12	1012	1112
2828	11	20	12	1074	1174
2829	12	12	12	739	839
2830	20	8	12	694	794
2831	10	13	12	867	967
2832	9	8	12	691	791
2833	19	6	12	869	969
2834	18	4	12	1090	1190
2835	11	5	12	946	1046
2836	8	14	12	760	860
2837	16	17	12	995	1095
2838	10	15	12	658	758
2839	17	1	12	728	828
2840	9	12	12	1111	1211
2841	6	17	12	645	745
2842	9	6	12	851	951
2843	16	15	12	1066	1166
2844	12	2	12	701	801
2845	0	11	12	830	930
2846	0	18	12	1063	1163
2847	9	12	12	947	1047
2848	6	9	12	617	717
2849	0	20	12	992	1092
2850	11	9	12	1060	1160
2851	9	7	12	932	1032
2852	20	4	12	876	976
2853	11	5	12	696	796
2854	16	19	12	575	675
2855	10	11	12	578	678
2856	14	9	12	960	1060
2857	3	17	12	805	905
2858	10	0	12	572	672
2859	3	16	12	826	926
2860	14	5	12	897	997
2861	8	8	12	599	699
2862	12	1	12	540	640
2863	20	3	12	1003	1103
2864	6	16	12	1026	1126
2865	11	19	12	684	784
2866	18	18	12	782	882
2867	19	18	12	835	935
2868	16	16	12	1081	1181
2869	18	11	12	736	836
2870	2	13	12	537	637
2871	7	7	12	524	624
2872	19	8	12	821	921
2873	0	15	12	1097	1197
2874	8	12	12	855	955
2875	14	1	12	1036	1136
2876	19	18	12	624	724
2877	1	15	12	679	779
2878	19	3	12	1079	1179
2879	12	13	12	1082	1182
2880	16	1	12	1093	1193
2881	14	15	12	868	968
2882	13	9	12	972	1072
2883	12	15	12	977	1077
2884	2	9	12	721	821
2885	7	6	12	687	787
2886	0	1	12	1101	1201
2887	11	16	12	555	655
2888	18	5	12	971	1071
2889	15	5	12	880	980
2890	13	20	12	924	1024
2891	8	6	12	1078	1178
2892	3	20	12	648	748
2893	10	7	12	953	1053
2894	18	14	12	872	972
2895	9	7	12	937	1037
2896	13	15	12	941	1041
2897	13	4	12	942	1042
2898	19	12	12	1045	1145
2899	18	20	12	633	733
2900	10	0	12	558	658
2901	9	19	12	1063	1163
2902	16	6	12	662	762
2903	16	4	12	676	776
2904	15	1	12	618	718
2905	16	11	12	760	860
2906	9	9	12	768	868
2907	7	11	12	717	817
2908	16	11	12	1045	1145
2909	16	20	12	660	760
2910	9	2	12	983	1083
2911	7	15	12	693	793
2912	20	6	12	827	927
2913	9	0	12	1011	1111
2914	17	3	12	945	1045
2915	10	17	12	737	837
2916	8	13	12	1114	1214
2917	1	15	12	583	683
2918	1	18	12	925	1025
2919	13	19	12	891	991
2920	12	6	12	537	637
2921	20	1	12	1117	1217
2922	12	17	12	1016	1116
2923	1	8	12	531	631
2924	5	18	12	974	1074
2925	17	2	12	655	755
2926	20	7	12	1074	1174
2927	19	6	12	548	648
2928	14	1	12	533	633
2929	2	2	12	530	630
2930	9	18	12	559	659
2931	6	12	12	1089	1189
2932	16	19	12	816	916
2933	17	12	12	930	1030
2934	2	20	12	1083	1183
2935	16	10	12	762	862
2936	6	9	12	910	1010
2937	2	8	12	568	668
2938	12	7	12	697	797
2939	17	6	12	868	968
2940	15	16	12	877	977
2941	1	11	12	552	652
2942	9	20	12	568	668
2943	19	14	12	884	984
2944	19	11	12	1071	1171
2945	10	3	12	624	724
2946	9	10	12	941	1041
2947	10	10	12	843	943
2948	0	4	12	1089	1189
2949	19	20	12	669	769
2950	17	6	12	729	829
2951	10	4	12	634	734
2952	5	17	12	986	1086
2953	1	9	12	650	750
2954	8	5	12	888	988
2955	11	1	12	560	660
2956	1	19	12	586	686
2957	14	4	12	664	764
2958	0	7	12	888	988
2959	5	9	12	675	775
2960	8	17	12	748	848
2961	9	3	12	835	935
2962	2	12	12	776	876
2963	18	7	12	744	844
2964	19	13	12	618	718
2965	7	5	12	823	923
2966	7	8	12	1118	1218
2967	20	9	12	601	701
2968	4	16	12	715	815
2969	7	2	12	965	1065
2970	2	7	12	759	859
2971	5	17	12	848	948
2972	14	12	12	733	833
2973	15	16	12	832	932
2974	17	13	12	659	759
2975	17	13	12	966	1066
2976	6	16	12	797	897
2977	5	19	12	853	953
2978	13	6	12	722	822
2979	0	10	12	615	715
2980	20	3	12	633	733
2981	7	0	12	984	1084
2982	12	13	12	736	836
2983	1	8	12	983	1083
2984	16	3	12	992	1092
2985	3	8	12	581	681
2986	9	19	12	709	809
2987	12	12	12	981	1081
2988	16	13	12	544	644
2989	0	12	12	1112	1212
2990	11	8	12	593	693
2991	10	7	12	942	1042
2992	3	9	12	914	1014
2993	16	5	12	668	768
2994	13	13	12	903	1003
2995	4	19	12	684	784
2996	19	18	12	698	798
2997	19	13	12	1011	1111
2998	9	12	12	636	736
2999	18	12	12	835	935
3000	3	20	12	771	871
3001	11	2	12	673	773
3002	14	20	12	1076	1176
3003	19	8	12	957	1057
3004	12	18	12	605	705
3005	14	18	12	817	917
3006	10	7	12	710	810
3007	5	15	12	1094	1194
3008	0	17	12	628	728
3009	16	13	12	776	876
3010	17	2	12	851	951
3011	3	14	12	1085	1185
3012	9	6	12	549	649
3013	9	3	12	948	1048
3014	1	12	12	536	636
3015	8	8	12	520	620
3016	18	12	12	857	957
3017	3	8	12	1053	1153
3018	2	2	12	569	669
3019	17	0	12	1043	1143
3020	15	15	12	564	664
3021	16	18	12	879	979
3022	8	16	12	739	839
3023	5	10	12	629	729
3024	1	3	12	648	748
3025	10	11	12	1102	1202
3026	12	3	12	955	1055
3027	11	4	12	794	894
3028	15	8	12	744	844
3029	1	9	12	709	809
3030	17	0	12	779	879
3031	18	1	12	702	802
3032	19	20	12	1091	1191
3033	19	20	12	970	1070
3034	8	17	12	719	819
3035	8	17	12	915	1015
3036	0	14	12	1107	1207
3037	8	18	12	1082	1182
3038	12	11	12	1089	1189
3039	10	4	12	989	1089
3040	2	17	12	726	826
3041	4	1	12	818	918
3042	19	0	12	1081	1181
3043	2	16	12	1089	1189
3044	15	1	12	535	635
3045	17	4	12	569	669
3046	10	14	12	1039	1139
3047	10	8	12	832	932
3048	9	20	12	555	655
3049	3	11	12	683	783
3050	9	7	12	995	1095
3051	16	13	12	620	720
3052	10	17	12	1001	1101
3053	16	17	12	1013	1113
3054	4	9	12	522	622
3055	18	12	12	951	1051
3056	19	4	12	790	890
3057	2	13	12	773	873
3058	19	17	12	851	951
3059	0	18	12	675	775
3060	12	12	12	914	1014
3061	15	1	12	669	769
3062	11	11	12	985	1085
3063	12	10	12	894	994
3064	9	5	12	534	634
3065	14	15	12	919	1019
3066	2	20	12	967	1067
3067	16	5	12	1003	1103
3068	19	8	12	559	659
3069	1	17	12	942	1042
3070	8	20	12	1015	1115
3071	1	16	12	658	758
3072	2	17	12	1106	1206
3073	3	0	12	530	630
3074	6	12	12	1082	1182
3075	7	10	12	534	634
3076	12	19	12	884	984
3077	17	16	12	615	715
3078	1	16	12	748	848
3079	15	6	12	800	900
3080	9	11	12	616	716
3081	9	18	12	871	971
3082	2	3	12	980	1080
3083	5	2	12	788	888
3084	13	13	12	582	682
3085	16	13	12	1013	1113
3086	19	6	12	823	923
3087	15	12	12	895	995
3088	0	16	12	1106	1206
3089	9	16	12	811	911
3090	17	13	12	822	922
3091	19	3	12	836	936
3092	11	3	12	635	735
3093	6	1	12	1004	1104
3094	17	6	12	633	733
3095	3	0	12	668	768
3096	7	15	12	898	998
3097	3	20	12	1041	1141
3098	17	18	12	661	761
3099	19	16	12	818	918
3100	19	19	12	1078	1178
3101	16	4	12	1016	1116
3102	19	12	12	1104	1204
3103	12	19	12	747	847
3104	13	6	12	1110	1210
3105	11	3	12	984	1084
3106	10	19	12	988	1088
3107	11	17	12	799	899
3108	0	4	12	686	786
3109	19	19	12	959	1059
3110	3	11	12	831	931
3111	12	1	12	578	678
3112	20	16	12	812	912
3113	13	11	12	997	1097
3114	12	12	12	661	761
3115	2	17	12	894	994
3116	1	1	12	892	992
3117	12	2	12	892	992
3118	3	16	12	1042	1142
3119	12	14	12	559	659
3120	8	17	12	543	643
3121	20	12	12	803	903
3122	14	8	12	771	871
3123	1	10	12	649	749
3124	5	0	12	667	767
3125	17	6	12	919	1019
3126	17	15	12	796	896
3127	12	13	12	935	1035
3128	7	5	12	812	912
3129	10	16	12	754	854
3130	13	13	12	788	888
3131	11	5	12	1095	1195
3132	10	15	12	602	702
3133	7	12	12	1077	1177
3134	8	14	12	914	1014
3135	20	14	12	522	622
3136	15	8	12	689	789
3137	14	2	12	1116	1216
3138	10	1	12	691	791
3139	7	15	12	951	1051
3140	6	7	12	1096	1196
3141	18	6	12	535	635
3142	9	13	12	677	777
3143	5	3	12	1094	1194
3144	19	18	12	859	959
3145	10	18	12	1044	1144
3146	13	0	12	663	763
3147	20	5	12	968	1068
3148	11	17	12	721	821
3149	14	7	12	755	855
3150	13	2	12	527	627
3151	4	6	12	957	1057
3152	11	15	12	708	808
3153	1	1	12	945	1045
3154	0	0	12	699	799
3155	10	8	12	860	960
3156	8	0	12	1048	1148
3157	8	17	12	1038	1138
3158	18	10	12	913	1013
3159	17	12	12	679	779
3160	8	5	12	1019	1119
3161	7	8	12	1091	1191
3162	15	20	12	959	1059
3163	16	5	12	900	1000
3164	15	3	12	526	626
3165	4	20	12	947	1047
3166	16	17	12	849	949
3167	3	10	12	803	903
3168	6	1	12	878	978
3169	15	9	12	662	762
3170	2	11	12	524	624
3171	20	18	12	738	838
3172	4	5	12	992	1092
3173	7	2	12	1059	1159
3174	14	4	12	1107	1207
3175	13	0	12	854	954
3176	13	18	12	925	1025
3177	0	9	12	1074	1174
3178	9	11	12	639	739
3179	9	15	12	739	839
3180	1	9	12	818	918
3181	11	7	12	869	969
3182	15	17	12	1086	1186
3183	6	12	12	944	1044
3184	1	14	12	708	808
3185	11	16	12	935	1035
3186	0	10	12	1046	1146
3187	13	1	12	944	1044
3188	11	3	12	869	969
3189	10	3	12	585	685
3190	1	0	12	969	1069
3191	20	10	12	1082	1182
3192	13	17	12	600	700
3193	6	2	12	890	990
3194	19	9	12	874	974
3195	2	14	12	605	705
3196	4	16	12	610	710
3197	20	15	12	677	777
3198	20	11	12	1087	1187
3199	2	14	12	816	916
3200	6	1	12	861	961
3201	12	4	12	892	992
3202	2	5	12	802	902
3203	20	6	12	912	1012
3204	6	9	12	639	739
3205	5	12	12	739	839
3206	15	5	12	602	702
3207	7	3	12	572	672
3208	18	5	12	1061	1161
3209	2	16	12	1102	1202
3210	4	14	12	794	894
3211	20	1	12	677	777
3212	8	2	12	872	972
3213	16	20	12	1096	1196
3214	16	3	12	661	761
3215	15	2	12	528	628
3216	17	13	12	693	793
3217	13	8	12	822	922
3218	9	14	12	655	755
3219	7	1	12	787	887
3220	1	8	12	736	836
3221	9	17	12	780	880
3222	19	7	12	894	994
3223	4	19	12	953	1053
3224	0	0	12	1075	1175
3225	15	6	12	937	1037
3226	15	13	12	686	786
3227	1	17	12	614	714
3228	2	1	12	944	1044
3229	18	9	12	568	668
3230	13	9	12	567	667
3231	15	11	12	1017	1117
3232	5	6	12	1053	1153
3233	20	13	12	532	632
3234	10	14	12	947	1047
3235	19	12	12	1064	1164
3236	17	18	12	520	620
3237	13	7	12	1081	1181
3238	7	2	12	960	1060
3239	13	5	12	1061	1161
3240	15	4	12	863	963
3241	11	7	12	741	841
3242	1	3	12	855	955
3243	1	6	12	698	798
3244	8	4	12	916	1016
3245	16	19	12	1097	1197
3246	2	13	12	872	972
3247	18	2	12	854	954
3248	11	0	12	857	957
3249	8	9	12	646	746
3250	1	16	12	648	748
3251	0	20	12	1003	1103
3252	0	7	12	678	778
3253	10	17	12	951	1051
3254	5	6	12	1003	1103
3255	4	12	12	911	1011
3256	16	4	12	878	978
3257	5	15	12	585	685
3258	14	2	12	720	820
3259	20	6	12	591	691
3260	7	6	12	669	769
3261	10	13	12	1038	1138
3262	14	20	12	534	634
3263	1	9	12	560	660
3264	10	3	12	716	816
3265	0	11	12	858	958
3266	7	9	12	532	632
3267	14	3	12	1062	1162
3268	5	11	12	781	881
3269	5	3	12	1075	1175
3270	9	19	12	955	1055
3271	15	14	12	537	637
3272	13	6	12	1050	1150
3273	15	13	12	559	659
3274	2	5	12	1117	1217
3275	15	16	12	706	806
3276	8	2	12	931	1031
3277	12	3	12	566	666
3278	19	0	12	982	1082
3279	20	5	12	975	1075
3280	12	3	12	777	877
3281	13	8	12	1017	1117
3282	10	6	12	853	953
3283	10	20	12	934	1034
3284	3	1	12	624	724
3285	3	1	12	595	695
3286	4	12	12	654	754
3287	2	20	12	775	875
3288	15	0	12	940	1040
3289	10	17	12	1089	1189
3290	11	11	12	913	1013
3291	19	20	12	988	1088
3292	9	13	12	854	954
3293	9	16	12	868	968
3294	12	9	12	751	851
3295	10	15	12	771	871
3296	6	18	12	916	1016
3297	17	16	12	581	681
3298	17	7	12	600	700
3299	1	8	12	863	963
3300	14	11	12	559	659
3301	13	14	12	628	728
3302	6	3	12	657	757
3303	5	5	12	932	1032
3304	2	17	12	721	821
3305	20	0	12	545	645
3306	1	18	12	581	681
3307	6	8	12	683	783
3308	11	8	12	1119	1219
3309	12	10	12	693	793
3310	0	14	12	527	627
3311	10	4	12	1031	1131
3312	12	16	12	1071	1171
3313	0	7	12	677	777
3314	10	17	12	961	1061
3315	16	3	12	1063	1163
3316	16	14	12	1014	1114
3317	20	12	12	864	964
3318	4	20	12	731	831
3319	20	9	12	860	960
3320	4	0	12	927	1027
3321	17	10	12	1005	1105
3322	0	9	12	679	779
3323	18	19	12	1105	1205
3324	0	1	12	785	885
3325	8	18	12	554	654
3326	19	2	12	966	1066
3327	0	12	12	1001	1101
3328	19	5	12	937	1037
3329	15	1	12	1014	1114
3330	18	15	12	555	655
3331	19	1	12	886	986
3332	2	9	12	1071	1171
3333	12	9	12	779	879
3334	1	12	12	644	744
3335	12	19	12	964	1064
3336	6	16	12	675	775
3337	16	15	12	1112	1212
3338	15	20	12	1092	1192
3339	13	1	12	807	907
3340	20	11	12	567	667
3341	0	9	12	660	760
3342	18	0	12	981	1081
3343	6	14	12	1046	1146
3344	17	11	12	590	690
3345	8	16	12	952	1052
3346	2	10	12	693	793
3347	1	9	12	738	838
3348	14	10	12	946	1046
3349	9	7	12	1075	1175
3350	7	2	12	636	736
3351	17	14	12	1065	1165
3352	10	10	12	672	772
3353	3	2	12	873	973
3354	3	15	12	906	1006
3355	11	10	12	1040	1140
3356	17	7	12	996	1096
3357	17	2	12	946	1046
3358	18	16	12	1074	1174
3359	12	7	12	1048	1148
3360	16	12	12	547	647
3361	12	9	12	858	958
3362	3	12	12	913	1013
3363	13	8	12	865	965
3364	3	2	12	710	810
3365	9	4	12	663	763
3366	16	19	12	612	712
3367	16	3	12	774	874
3368	2	6	12	647	747
3369	18	11	12	1102	1202
3370	2	0	12	533	633
3371	19	16	12	762	862
3372	1	16	12	872	972
3373	18	4	12	1047	1147
3374	13	4	12	544	644
3375	17	19	12	824	924
3376	15	12	12	792	892
3377	2	18	12	1083	1183
3378	1	11	12	932	1032
3379	5	18	12	927	1027
3380	2	0	12	1108	1208
3381	14	6	12	756	856
3382	5	19	12	1078	1178
3383	2	15	12	1112	1212
3384	18	11	12	934	1034
3385	1	3	12	583	683
3386	11	1	12	962	1062
3387	8	5	12	952	1052
3388	18	17	12	1058	1158
3389	1	3	12	778	878
3390	5	14	12	743	843
3391	16	14	12	608	708
3392	19	10	12	554	654
3393	11	19	12	611	711
3394	6	2	12	544	644
3395	20	10	12	1090	1190
3396	3	3	12	782	882
3397	12	0	12	904	1004
3398	10	1	12	952	1052
3399	11	9	12	533	633
3400	20	0	12	720	820
3401	2	15	12	1055	1155
3402	11	5	12	644	744
3403	6	10	12	774	874
3404	19	7	12	1080	1180
3405	10	16	12	1039	1139
3406	4	8	12	1042	1142
3407	12	6	12	1074	1174
3408	8	6	12	872	972
3409	20	4	12	868	968
3410	16	17	12	585	685
3411	10	19	12	532	632
3412	15	5	12	733	833
3413	8	15	12	681	781
3414	0	20	12	749	849
3415	9	10	12	711	811
3416	3	8	12	599	699
3417	7	6	12	813	913
3418	20	10	12	727	827
3419	17	9	12	715	815
3420	2	4	12	1057	1157
3421	6	7	12	1059	1159
3422	13	6	12	1053	1153
3423	9	17	12	540	640
3424	13	18	12	624	724
3425	5	0	12	804	904
3426	13	6	12	691	791
3427	20	4	12	616	716
3428	7	2	12	1055	1155
3429	12	6	12	990	1090
3430	6	13	12	750	850
3431	1	8	12	808	908
3432	3	2	12	883	983
3433	10	6	12	824	924
3434	8	2	12	850	950
3435	19	3	12	866	966
3436	15	19	12	1052	1152
3437	9	7	12	961	1061
3438	11	1	12	900	1000
3439	9	12	12	831	931
3440	20	1	12	1090	1190
3441	10	16	12	944	1044
3442	18	5	12	1036	1136
3443	3	2	12	685	785
3444	12	4	12	1082	1182
3445	18	12	12	668	768
3446	16	15	12	955	1055
3447	16	12	12	896	996
3448	7	19	12	869	969
3449	7	10	12	973	1073
3450	12	6	12	914	1014
3451	20	15	12	839	939
3452	20	14	12	851	951
3453	14	2	12	758	858
3454	17	10	12	604	704
3455	2	11	12	674	774
3456	8	20	12	870	970
3457	9	11	12	896	996
3458	17	16	12	1030	1130
3459	6	4	12	821	921
3460	1	11	12	660	760
3461	16	10	12	603	703
3462	5	7	12	623	723
3463	9	14	12	831	931
3464	9	17	12	881	981
3465	11	5	12	907	1007
3466	11	1	12	736	836
3467	10	9	12	974	1074
3468	10	20	12	556	656
3469	18	16	12	995	1095
3470	19	17	12	1108	1208
3471	5	19	12	839	939
3472	0	6	12	926	1026
3473	17	18	12	984	1084
3474	8	3	12	850	950
3475	15	1	12	818	918
3476	6	6	12	887	987
3477	8	4	12	1100	1200
3478	6	2	12	819	919
3479	17	6	12	885	985
3480	10	20	12	623	723
3481	15	13	12	797	897
3482	18	20	12	800	900
3483	4	11	12	560	660
3484	11	7	12	1100	1200
3485	16	11	12	758	858
3486	1	8	12	705	805
3487	19	12	12	965	1065
3488	3	17	12	642	742
3489	6	13	12	874	974
3490	1	13	12	1111	1211
3491	6	10	12	651	751
3492	9	17	12	931	1031
3493	20	18	12	795	895
3494	12	6	12	907	1007
3495	16	17	12	858	958
3496	15	6	12	1035	1135
3497	14	5	12	701	801
3498	17	15	12	660	760
3499	4	1	12	788	888
3500	12	10	12	917	1017
3501	4	20	12	1037	1137
3502	17	16	12	732	832
3503	12	11	12	933	1033
3504	13	18	12	790	890
3505	1	7	12	568	668
3506	13	7	12	535	635
3507	14	2	12	901	1001
3508	11	18	12	557	657
3509	15	6	12	807	907
3510	9	9	12	1020	1120
3511	11	13	12	534	634
3512	9	19	12	854	954
3513	7	15	12	666	766
3514	10	17	12	793	893
3515	19	9	12	753	853
3516	5	19	12	833	933
3517	3	15	12	813	913
3518	17	1	12	826	926
3519	3	12	12	1081	1181
3520	20	8	12	834	934
3521	13	3	12	526	626
3522	10	0	12	906	1006
3523	10	15	12	530	630
3524	19	3	12	1027	1127
3525	1	10	12	571	671
3526	13	13	12	899	999
3527	5	6	12	795	895
3528	7	7	12	1078	1178
3529	15	5	12	663	763
3530	1	16	12	687	787
3531	2	11	12	932	1032
3532	13	1	12	682	782
3533	7	2	12	943	1043
3534	0	0	12	622	722
3535	2	20	12	609	709
3536	1	7	12	707	807
3537	19	11	12	549	649
3538	13	18	12	895	995
3539	0	9	12	651	751
3540	12	11	12	894	994
3541	4	3	12	939	1039
3542	19	20	12	840	940
3543	4	0	12	990	1090
3544	20	3	12	1078	1178
3545	10	10	12	732	832
3546	13	5	12	1069	1169
3547	12	11	12	811	911
3548	16	20	12	924	1024
3549	15	15	12	566	666
3550	19	20	12	999	1099
3551	10	0	12	555	655
3552	18	3	12	667	767
3553	18	18	12	776	876
3554	20	12	12	1116	1216
3555	16	4	12	891	991
3556	1	11	12	577	677
3557	5	16	12	1049	1149
3558	17	17	12	943	1043
3559	4	12	12	1037	1137
3560	6	14	12	867	967
3561	6	19	12	1000	1100
3562	18	5	12	612	712
3563	13	11	12	1032	1132
3564	9	6	12	662	762
3565	6	17	12	812	912
3566	12	17	12	1018	1118
3567	14	3	12	708	808
3568	19	18	12	736	836
3569	14	10	12	965	1065
3570	3	12	12	521	621
3571	1	14	12	599	699
3572	16	20	12	653	753
3573	17	7	12	973	1073
3574	3	4	12	1032	1132
3575	18	3	12	1061	1161
3576	12	11	12	951	1051
3577	10	20	12	598	698
3578	3	18	12	1016	1116
3579	12	5	12	860	960
3580	17	7	12	1086	1186
3581	3	3	12	1082	1182
3582	0	10	12	697	797
3583	10	11	12	888	988
3584	18	2	12	1016	1116
3585	3	12	12	608	708
3586	19	3	12	978	1078
3587	12	4	12	760	860
3588	18	10	12	675	775
3589	9	4	12	924	1024
3590	20	11	12	527	627
3591	12	14	12	985	1085
3592	8	7	12	1023	1123
3593	17	3	12	538	638
3594	18	11	12	878	978
3595	18	6	12	753	853
3596	4	7	12	1007	1107
3597	11	2	12	619	719
3598	17	5	12	998	1098
3599	9	12	12	1118	1218
3600	15	7	12	799	899
3601	9	1	12	814	914
3602	3	4	12	855	955
3603	7	14	12	1007	1107
3604	16	19	12	765	865
3605	7	4	12	963	1063
3606	3	2	12	623	723
3607	19	11	12	908	1008
3608	2	9	12	793	893
3609	17	8	12	1042	1142
3610	8	1	12	680	780
3611	20	10	12	600	700
3612	20	8	12	1078	1178
3613	2	15	12	544	644
3614	3	6	12	914	1014
3615	15	19	12	945	1045
3616	12	3	12	990	1090
3617	2	16	12	559	659
3618	4	18	12	1064	1164
3619	6	3	12	549	649
3620	11	4	12	953	1053
3621	4	13	12	968	1068
3622	7	1	12	1108	1208
3623	9	2	12	992	1092
3624	12	13	12	726	826
3625	10	1	12	824	924
3626	18	10	12	800	900
3627	10	1	12	953	1053
3628	0	0	12	732	832
3629	0	4	12	655	755
3630	9	18	12	763	863
3631	7	10	12	1036	1136
3632	4	4	12	958	1058
3633	11	14	12	885	985
3634	14	2	12	860	960
3635	3	18	12	899	999
3636	11	10	12	606	706
3637	11	17	12	1073	1173
3638	5	4	12	806	906
3639	5	6	12	891	991
3640	4	5	12	530	630
3641	9	9	12	527	627
3642	3	18	12	849	949
3643	2	19	12	1019	1119
3644	1	3	12	774	874
3645	20	2	12	891	991
3646	20	2	12	898	998
3647	9	5	12	958	1058
3648	13	8	12	712	812
3649	17	0	12	895	995
3650	10	4	12	613	713
3651	12	17	12	911	1011
3652	3	14	12	962	1062
3653	5	11	12	777	877
3654	5	13	12	1106	1206
3655	4	13	12	1104	1204
3656	6	15	12	896	996
3657	15	5	12	663	763
3658	20	11	12	889	989
3659	2	10	12	558	658
3660	15	3	12	759	859
3661	19	4	12	1075	1175
3662	3	11	12	763	863
3663	8	0	12	597	697
3664	16	0	12	1019	1119
3665	11	9	12	815	915
3666	7	1	12	792	892
3667	11	13	12	1080	1180
3668	16	12	12	667	767
3669	14	1	12	899	999
3670	10	20	12	1015	1115
3671	12	14	12	762	862
3672	18	11	12	700	800
3673	7	17	12	920	1020
3674	9	13	12	865	965
3675	5	10	12	529	629
3676	20	19	12	649	749
3677	16	17	12	1046	1146
3678	16	19	12	1061	1161
3679	10	9	12	731	831
3680	15	2	12	860	960
3681	10	6	12	700	800
3682	17	20	12	536	636
3683	19	4	12	954	1054
3684	12	0	12	1079	1179
3685	12	16	12	885	985
3686	19	7	12	954	1054
3687	18	13	12	847	947
3688	10	19	12	933	1033
3689	3	7	12	811	911
3690	9	12	12	1041	1141
3691	14	12	12	735	835
3692	7	12	12	1047	1147
3693	4	15	12	744	844
3694	11	10	12	801	901
3695	13	3	12	882	982
3696	5	15	12	755	855
3697	14	9	12	896	996
3698	5	9	12	775	875
3699	19	11	12	950	1050
3700	14	16	12	751	851
3701	12	12	12	925	1025
3702	6	6	12	1040	1140
3703	11	3	12	1052	1152
3704	0	7	12	639	739
3705	2	0	12	815	915
3706	5	14	12	691	791
3707	5	3	12	596	696
3708	5	4	12	878	978
3709	13	8	12	807	907
3710	15	9	12	680	780
3711	1	8	12	901	1001
3712	16	16	12	1038	1138
3713	7	19	12	661	761
3714	4	1	12	713	813
3715	18	20	12	1078	1178
3716	9	20	12	835	935
3717	14	7	12	606	706
3718	20	3	12	968	1068
3719	13	14	12	866	966
3720	8	15	12	771	871
3721	10	16	12	689	789
3722	16	14	12	711	811
3723	18	7	12	743	843
3724	1	15	12	1116	1216
3725	12	19	12	1062	1162
3726	1	12	12	861	961
3727	0	9	12	1072	1172
3728	12	17	12	834	934
3729	9	12	12	829	929
3730	3	20	12	527	627
3731	9	6	12	1081	1181
3732	0	2	12	685	785
3733	19	4	12	971	1071
3734	13	9	12	686	786
3735	1	2	12	842	942
3736	20	10	12	905	1005
3737	11	18	12	546	646
3738	12	14	12	878	978
3739	9	3	12	944	1044
3740	3	0	12	585	685
3741	1	1	12	1057	1157
3742	11	15	12	1058	1158
3743	2	18	12	829	929
3744	11	16	12	692	792
3745	1	1	12	1094	1194
3746	15	0	12	537	637
3747	6	4	12	612	712
3748	10	1	12	959	1059
3749	2	16	12	1044	1144
3750	16	9	12	811	911
3751	4	7	12	830	930
3752	9	12	12	702	802
3753	1	11	12	868	968
3754	5	10	12	754	854
3755	4	3	12	738	838
3756	15	0	12	1071	1171
3757	5	20	12	1098	1198
3758	9	1	12	1085	1185
3759	19	16	12	888	988
3760	11	11	12	989	1089
3761	2	10	12	1118	1218
3762	7	19	12	526	626
3763	16	16	12	685	785
3764	10	1	12	809	909
3765	12	6	12	1015	1115
3766	2	12	12	688	788
3767	4	12	12	1001	1101
3768	10	1	12	996	1096
3769	9	0	12	881	981
3770	11	17	12	719	819
3771	14	11	12	1021	1121
3772	1	3	12	624	724
3773	14	5	12	561	661
3774	7	1	12	1075	1175
3775	14	0	12	843	943
3776	1	5	12	973	1073
3777	17	17	12	1097	1197
3778	10	17	12	1065	1165
3779	10	5	12	533	633
3780	4	11	12	893	993
3781	7	9	12	973	1073
3782	6	10	12	654	754
3783	2	18	12	778	878
3784	19	6	12	632	732
3785	19	20	12	591	691
3786	0	9	12	608	708
3787	20	0	12	976	1076
3788	18	10	12	735	835
3789	13	5	12	789	889
3790	5	1	12	877	977
3791	11	13	12	918	1018
3792	9	0	12	933	1033
3793	13	4	12	623	723
3794	18	4	12	1082	1182
3795	11	14	12	545	645
3796	14	7	12	1023	1123
3797	16	11	12	957	1057
3798	3	11	12	715	815
3799	14	9	12	835	935
3800	3	3	12	742	842
3801	7	9	12	953	1053
3802	8	12	12	561	661
3803	14	17	12	988	1088
3804	10	16	12	949	1049
3805	19	5	12	544	644
3806	0	15	12	635	735
3807	1	11	12	719	819
3808	0	17	12	1022	1122
3809	11	18	12	904	1004
3810	3	10	12	648	748
3811	6	12	12	806	906
3812	14	9	12	878	978
3813	20	15	12	1006	1106
3814	6	2	12	610	710
3815	19	17	12	1012	1112
3816	18	10	12	1057	1157
3817	3	1	12	1044	1144
3818	20	3	12	589	689
3819	13	6	12	864	964
3820	2	12	12	644	744
3821	16	17	12	971	1071
3822	15	12	12	756	856
3823	9	4	12	1043	1143
3824	6	18	12	1061	1161
3825	20	11	12	815	915
3826	15	4	12	928	1028
3827	6	9	12	659	759
3828	6	5	12	566	666
3829	17	1	12	1079	1179
3830	2	0	12	766	866
3831	13	2	12	746	846
3832	0	14	12	1022	1122
3833	15	8	12	775	875
3834	10	14	12	1024	1124
3835	2	0	12	691	791
3836	19	19	12	718	818
3837	7	14	12	554	654
3838	3	4	12	1084	1184
3839	8	16	12	617	717
3840	6	9	12	1052	1152
3841	6	18	12	653	753
3842	20	20	12	902	1002
3843	14	10	12	1086	1186
3844	2	15	12	911	1011
3845	1	5	12	970	1070
3846	12	18	12	987	1087
3847	7	13	12	755	855
3848	1	8	12	569	669
3849	18	9	12	1034	1134
3850	11	11	12	643	743
3851	13	11	12	938	1038
3852	12	1	12	1003	1103
3853	2	8	12	766	866
3854	12	10	12	878	978
3855	2	8	12	741	841
3856	2	19	12	593	693
3857	14	12	12	938	1038
3858	11	4	12	647	747
3859	20	7	12	876	976
3860	4	17	12	1103	1203
3861	5	8	12	593	693
3862	13	4	12	792	892
3863	10	18	12	606	706
3864	7	2	12	585	685
3865	1	10	12	658	758
3866	6	15	12	754	854
3867	14	17	12	913	1013
3868	5	18	12	711	811
3869	13	7	12	557	657
3870	20	1	12	1014	1114
3871	17	12	12	768	868
3872	19	11	12	953	1053
3873	3	11	12	559	659
3874	10	20	12	1036	1136
3875	19	15	12	584	684
3876	4	14	12	907	1007
3877	9	16	12	1031	1131
3878	11	19	12	547	647
3879	15	2	12	965	1065
3880	3	6	12	701	801
3881	19	2	12	900	1000
3882	20	8	12	895	995
3883	0	20	12	533	633
3884	19	5	12	932	1032
3885	0	7	12	984	1084
3886	12	18	12	688	788
3887	16	18	12	941	1041
3888	5	16	12	540	640
3889	13	3	12	1051	1151
3890	11	2	12	596	696
3891	12	5	12	804	904
3892	2	13	12	1027	1127
3893	9	15	12	987	1087
3894	7	6	12	883	983
3895	15	1	12	958	1058
3896	16	18	12	980	1080
3897	8	7	12	619	719
3898	6	1	12	591	691
3899	10	2	12	1005	1105
3900	4	2	12	1056	1156
3901	18	14	12	766	866
3902	6	18	12	880	980
3903	12	0	12	780	880
3904	17	9	12	605	705
3905	8	4	12	1107	1207
3906	2	1	12	1008	1108
3907	3	1	12	913	1013
3908	8	16	12	604	704
3909	13	11	12	855	955
3910	1	12	12	621	721
3911	19	20	12	523	623
3912	19	0	12	657	757
3913	7	10	12	551	651
3914	1	5	12	982	1082
3915	6	7	12	879	979
3916	15	6	12	768	868
3917	5	19	12	1077	1177
3918	17	3	12	689	789
3919	19	10	12	702	802
3920	13	0	12	899	999
3921	14	2	12	1057	1157
3922	8	17	12	1059	1159
3923	12	7	12	1042	1142
3924	0	4	12	753	853
3925	15	3	12	834	934
3926	16	13	12	1093	1193
3927	9	5	12	1097	1197
3928	19	17	12	947	1047
3929	17	14	12	1073	1173
3930	5	15	12	1007	1107
3931	10	14	12	908	1008
3932	10	17	12	959	1059
3933	14	13	12	668	768
3934	6	18	12	601	701
3935	1	17	12	682	782
3936	11	17	12	801	901
3937	17	4	12	1030	1130
3938	13	17	12	782	882
3939	0	8	12	581	681
3940	15	3	12	948	1048
3941	17	8	12	850	950
3942	8	5	12	588	688
3943	6	4	12	1098	1198
3944	9	16	12	634	734
3945	2	12	12	741	841
3946	15	9	12	1052	1152
3947	11	0	12	863	963
3948	15	18	12	590	690
3949	16	19	12	812	912
3950	11	1	12	593	693
3951	20	6	12	1009	1109
3952	17	17	12	1016	1116
3953	5	11	12	1015	1115
3954	15	15	12	835	935
3955	15	11	12	1015	1115
3956	13	15	12	1008	1108
3957	8	14	12	848	948
3958	18	1	12	581	681
3959	15	1	12	663	763
3960	3	3	12	766	866
3961	12	10	12	816	916
3962	0	7	12	612	712
3963	8	18	12	681	781
3964	12	17	12	990	1090
3965	3	19	12	872	972
3966	4	18	12	960	1060
3967	17	19	12	934	1034
3968	0	2	12	550	650
3969	6	14	12	604	704
3970	19	4	12	891	991
3971	11	0	12	913	1013
3972	1	0	12	1007	1107
3973	18	9	12	572	672
3974	2	17	12	635	735
3975	2	6	12	581	681
3976	6	6	12	910	1010
3977	4	12	12	967	1067
3978	3	19	12	901	1001
3979	5	9	12	661	761
3980	11	1	12	945	1045
3981	1	20	12	565	665
3982	9	11	12	1116	1216
3983	13	20	12	1009	1109
3984	6	7	12	528	628
3985	3	7	12	998	1098
3986	20	9	12	762	862
3987	13	17	12	966	1066
3988	10	3	12	1086	1186
3989	7	0	12	627	727
3990	1	19	12	921	1021
3991	7	6	12	573	673
3992	8	19	12	885	985
3993	19	10	12	551	651
3994	11	5	12	888	988
3995	15	0	12	581	681
3996	9	5	12	910	1010
3997	7	19	12	846	946
3998	13	1	12	645	745
3999	14	0	12	978	1078
4000	17	3	12	975	1075
4001	15	9	12	1057	1157
4002	12	19	12	939	1039
4003	17	4	12	912	1012
4004	7	1	12	1057	1157
4005	17	0	12	636	736
4006	1	6	12	734	834
4007	4	15	12	762	862
4008	7	0	12	897	997
4009	5	11	12	963	1063
4010	18	19	12	931	1031
4011	17	19	12	1086	1186
4012	16	3	12	645	745
4013	17	19	12	618	718
4014	13	6	12	989	1089
4015	6	15	12	659	759
4016	18	13	12	1086	1186
4017	0	13	12	796	896
4018	12	1	12	850	950
4019	19	12	12	592	692
4020	5	19	12	622	722
4021	10	14	12	1106	1206
4022	4	20	12	685	785
4023	9	14	12	612	712
4024	10	16	12	683	783
4025	20	18	12	967	1067
4026	10	13	12	555	655
4027	3	4	12	624	724
4028	7	20	12	1026	1126
4029	9	4	12	857	957
4030	12	19	12	779	879
4031	1	4	12	972	1072
4032	0	7	12	613	713
4033	4	3	12	930	1030
4034	6	12	12	1076	1176
4035	2	6	12	855	955
4036	10	16	12	1052	1152
4037	14	18	12	618	718
4038	12	2	12	950	1050
4039	13	1	12	732	832
4040	11	14	12	952	1052
4041	20	19	12	568	668
4042	1	4	12	943	1043
4043	9	15	12	1119	1219
4044	19	8	12	693	793
4045	10	13	12	1034	1134
4046	13	11	12	878	978
4047	8	1	12	804	904
4048	13	16	12	639	739
4049	5	8	12	577	677
4050	8	4	12	700	800
4051	7	4	12	521	621
4052	10	1	12	1068	1168
4053	18	9	12	1056	1156
4054	17	4	12	835	935
4055	16	16	12	719	819
4056	0	0	12	923	1023
4057	18	5	12	707	807
4058	4	8	12	788	888
4059	6	6	12	662	762
4060	2	4	12	785	885
4061	4	4	12	790	890
4062	15	7	12	843	943
4063	5	9	12	683	783
4064	3	7	12	1087	1187
4065	5	0	12	1064	1164
4066	4	5	12	764	864
4067	6	9	12	1097	1197
4068	3	18	12	1095	1195
4069	16	8	12	855	955
4070	5	18	12	636	736
4071	0	2	12	1071	1171
4072	5	15	12	972	1072
4073	12	20	12	898	998
4074	10	4	12	638	738
4075	17	9	12	907	1007
4076	11	7	12	895	995
4077	7	1	12	1056	1156
4078	16	17	12	1037	1137
4079	7	2	12	627	727
4080	19	19	12	1098	1198
4081	1	1	12	822	922
4082	12	17	12	758	858
4083	20	18	12	1053	1153
4084	10	3	12	1118	1218
4085	18	3	12	791	891
4086	19	2	12	890	990
4087	6	12	12	1085	1185
4088	8	17	12	834	934
4089	15	20	12	941	1041
4090	7	13	12	934	1034
4091	5	10	12	1090	1190
4092	0	8	12	1002	1102
4093	5	7	12	553	653
4094	3	1	12	546	646
4095	17	11	12	838	938
4096	12	18	12	1048	1148
4097	11	11	12	987	1087
4098	5	3	12	784	884
4099	8	18	12	698	798
4100	20	11	12	961	1061
4101	17	11	12	759	859
4102	17	18	12	960	1060
4103	15	8	12	689	789
4104	17	5	12	746	846
4105	17	5	12	587	687
4106	12	6	12	872	972
4107	7	2	12	939	1039
4108	9	15	12	953	1053
4109	7	2	12	910	1010
4110	19	1	12	786	886
4111	13	20	12	973	1073
4112	11	7	12	1013	1113
4113	14	7	12	880	980
4114	19	2	12	952	1052
4115	7	16	12	1016	1116
4116	19	10	12	734	834
4117	10	2	12	1119	1219
4118	17	0	12	911	1011
4119	16	20	12	620	720
4120	6	19	12	800	900
4121	4	2	12	1087	1187
4122	20	7	12	1015	1115
4123	10	4	12	747	847
4124	11	15	12	1120	1220
4125	4	13	12	977	1077
4126	0	9	12	762	862
4127	13	13	12	828	928
4128	8	0	12	860	960
4129	15	7	12	898	998
4130	10	5	12	744	844
4131	12	11	12	774	874
4132	10	1	12	730	830
4133	12	4	12	596	696
4134	13	8	12	561	661
4135	17	0	12	1050	1150
4136	8	15	12	821	921
4137	9	19	12	1117	1217
4138	15	0	12	1018	1118
4139	13	11	12	971	1071
4140	5	18	12	763	863
4141	8	10	12	1047	1147
4142	0	11	12	846	946
4143	15	3	12	696	796
4144	15	12	12	585	685
4145	18	10	12	1062	1162
4146	5	10	12	1019	1119
4147	16	8	12	1085	1185
4148	3	10	12	1076	1176
4149	20	11	12	869	969
4150	5	4	12	927	1027
4151	9	10	12	636	736
4152	18	6	12	857	957
4153	10	10	12	716	816
4154	8	10	12	988	1088
4155	10	19	12	604	704
4156	15	1	12	664	764
4157	16	14	12	774	874
4158	12	12	12	773	873
4159	20	15	12	786	886
4160	10	16	12	896	996
4161	7	14	12	1050	1150
4162	6	4	12	1078	1178
4163	2	18	12	693	793
4164	13	13	12	592	692
4165	20	2	12	819	919
4166	2	12	12	722	822
4167	19	3	12	725	825
4168	17	10	12	596	696
4169	10	10	12	1102	1202
4170	0	15	12	990	1090
4171	17	17	12	666	766
4172	0	16	12	692	792
4173	7	1	12	638	738
4174	0	14	12	921	1021
4175	8	5	12	1047	1147
4176	3	19	12	850	950
4177	15	6	12	692	792
4178	8	20	12	700	800
4179	16	13	12	910	1010
4180	18	18	12	796	896
4181	10	4	12	1074	1174
4182	2	16	12	815	915
4183	1	9	12	633	733
4184	9	9	12	725	825
4185	5	15	12	624	724
4186	7	17	12	990	1090
4187	10	20	12	895	995
4188	7	13	12	571	671
4189	17	19	12	693	793
4190	18	9	12	641	741
4191	10	7	12	625	725
4192	14	1	12	662	762
4193	9	4	12	985	1085
4194	16	5	12	802	902
4195	10	13	12	657	757
4196	3	19	12	683	783
4197	19	7	12	641	741
4198	10	7	12	737	837
4199	12	4	12	1091	1191
4200	5	18	12	1023	1123
4201	11	10	12	663	763
4202	17	10	12	1047	1147
4203	6	13	12	581	681
4204	1	17	12	1041	1141
4205	9	17	12	606	706
4206	10	10	12	737	837
4207	12	4	12	891	991
4208	5	0	12	1004	1104
4209	0	17	12	927	1027
4210	7	6	12	1061	1161
4211	20	19	12	671	771
4212	1	13	12	630	730
4213	8	9	12	894	994
4214	5	17	12	949	1049
4215	7	5	12	893	993
4216	9	11	12	741	841
4217	9	15	12	727	827
4218	5	10	12	625	725
4219	4	3	12	630	730
4220	15	16	12	586	686
4221	20	5	12	601	701
4222	13	20	12	867	967
4223	7	15	12	612	712
4224	12	3	12	583	683
4225	6	16	12	644	744
4226	9	9	12	562	662
4227	18	8	12	912	1012
4228	13	19	12	1088	1188
4229	1	7	12	590	690
4230	2	14	12	911	1011
4231	17	7	12	761	861
4232	8	1	12	678	778
4233	7	18	12	1008	1108
4234	2	19	12	690	790
4235	12	11	12	539	639
4236	14	9	12	824	924
4237	17	14	12	722	822
4238	12	13	12	595	695
4239	8	1	12	1020	1120
4240	2	4	12	560	660
4241	4	19	12	810	910
4242	18	3	12	996	1096
4243	1	9	12	1101	1201
4244	17	5	12	800	900
4245	7	12	12	1051	1151
4246	13	13	12	855	955
4247	19	10	12	897	997
4248	1	20	12	710	810
4249	10	2	12	928	1028
4250	18	4	12	757	857
4251	20	7	12	980	1080
4252	18	16	12	1001	1101
4253	0	3	12	1028	1128
4254	10	13	12	999	1099
4255	3	12	12	956	1056
4256	17	6	12	770	870
4257	3	10	12	1062	1162
4258	1	7	12	605	705
4259	18	18	12	725	825
4260	14	1	12	531	631
4261	1	17	12	974	1074
4262	17	2	12	549	649
4263	8	13	12	1094	1194
4264	19	17	12	667	767
4265	14	15	12	700	800
4266	15	6	12	741	841
4267	9	15	12	647	747
4268	18	13	12	1088	1188
4269	4	11	12	949	1049
4270	7	20	12	781	881
4271	9	20	12	621	721
4272	11	0	12	701	801
4273	2	12	12	564	664
4274	7	6	12	1061	1161
4275	20	13	12	1114	1214
4276	16	2	12	974	1074
4277	8	1	12	1016	1116
4278	2	15	12	558	658
4279	10	10	12	908	1008
4280	13	16	12	745	845
4281	20	18	12	622	722
4282	19	13	12	521	621
4283	16	5	12	578	678
4284	0	2	12	920	1020
4285	20	10	12	598	698
4286	7	0	12	948	1048
4287	1	5	12	1032	1132
4288	18	3	12	775	875
4289	12	14	12	944	1044
4290	11	18	12	690	790
4291	0	7	12	970	1070
4292	19	20	12	655	755
4293	7	19	12	998	1098
4294	3	18	12	982	1082
4295	12	1	12	719	819
4296	17	15	12	559	659
4297	15	7	12	646	746
4298	12	11	12	591	691
4299	0	14	12	852	952
4300	19	9	12	534	634
4301	7	6	12	940	1040
4302	3	12	12	960	1060
4303	2	4	12	672	772
4304	15	19	12	939	1039
4305	8	20	12	608	708
4306	13	3	12	1078	1178
4307	10	11	12	719	819
4308	6	0	12	607	707
4309	9	1	12	950	1050
4310	13	15	12	956	1056
4311	8	15	12	589	689
4312	9	7	12	605	705
4313	11	8	12	1027	1127
4314	19	5	12	764	864
4315	17	18	12	523	623
4316	14	16	12	856	956
4317	13	17	12	830	930
4318	5	15	12	994	1094
4319	8	2	12	1001	1101
4320	10	10	12	1108	1208
4321	12	2	12	591	691
4322	4	0	12	543	643
4323	18	2	12	601	701
4324	14	12	12	521	621
4325	14	9	12	785	885
4326	7	3	12	571	671
4327	0	6	12	878	978
4328	20	17	12	712	812
4329	12	20	12	1067	1167
4330	19	16	12	1109	1209
4331	2	14	12	1115	1215
4332	19	12	12	639	739
4333	11	17	12	833	933
4334	10	1	12	752	852
4335	17	0	12	958	1058
4336	1	14	12	888	988
4337	3	11	12	801	901
4338	12	18	12	659	759
4339	8	14	12	1026	1126
4340	8	16	12	700	800
4341	5	17	12	957	1057
4342	12	16	12	1114	1214
4343	4	20	12	620	720
4344	18	10	12	676	776
4345	10	5	12	1088	1188
4346	5	16	12	830	930
4347	2	1	12	992	1092
4348	12	15	12	918	1018
4349	2	10	12	757	857
4350	16	0	12	553	653
4351	17	4	12	816	916
4352	14	13	12	853	953
4353	9	4	12	1000	1100
4354	1	14	12	1107	1207
4355	6	11	12	1083	1183
4356	20	15	12	1086	1186
4357	8	10	12	1082	1182
4358	10	15	12	556	656
4359	15	17	12	706	806
4360	1	15	12	567	667
4361	19	14	12	947	1047
4362	0	9	12	926	1026
4363	12	7	12	1106	1206
4364	0	11	12	996	1096
4365	6	20	12	735	835
4366	13	1	12	704	804
4367	5	15	12	725	825
4368	3	2	12	981	1081
4369	5	2	12	982	1082
4370	19	14	12	872	972
4371	18	16	12	835	935
4372	8	4	12	587	687
4373	6	9	12	887	987
4374	13	4	12	798	898
4375	5	13	12	794	894
4376	15	2	12	657	757
4377	12	8	12	660	760
4378	7	17	12	1055	1155
4379	15	10	12	1105	1205
4380	0	16	12	970	1070
4381	0	3	12	881	981
4382	5	6	12	754	854
4383	11	14	12	897	997
4384	0	0	12	969	1069
4385	1	20	12	971	1071
4386	8	18	12	1036	1136
4387	19	4	12	1065	1165
4388	13	1	12	529	629
4389	8	17	12	570	670
4390	3	11	12	751	851
4391	17	6	12	830	930
4392	17	18	12	936	1036
4393	6	19	12	1026	1126
4394	18	11	12	778	878
4395	8	3	12	838	938
4396	0	4	12	767	867
4397	16	12	12	703	803
4398	11	2	12	965	1065
4399	2	6	12	661	761
4400	10	10	12	865	965
4401	18	1	12	610	710
4402	7	13	12	875	975
4403	11	8	12	648	748
4404	5	0	12	963	1063
4405	1	2	12	794	894
4406	4	11	12	966	1066
4407	11	7	12	705	805
4408	15	4	12	683	783
4409	19	2	12	580	680
4410	12	2	12	1029	1129
4411	16	15	12	752	852
4412	12	17	12	1051	1151
4413	10	3	12	733	833
4414	0	10	12	1112	1212
4415	20	7	12	654	754
4416	15	10	12	967	1067
4417	15	15	12	1034	1134
4418	1	14	12	873	973
4419	15	0	12	641	741
4420	13	9	12	592	692
4421	3	5	12	904	1004
4422	1	12	12	1000	1100
4423	5	13	12	612	712
4424	19	14	12	743	843
4425	16	17	12	607	707
4426	20	2	12	845	945
4427	20	9	12	524	624
4428	5	6	12	667	767
4429	20	12	12	672	772
4430	13	0	12	795	895
4431	3	1	12	703	803
4432	17	0	12	1016	1116
4433	1	15	12	954	1054
4434	10	10	12	885	985
4435	3	2	12	618	718
4436	2	3	12	521	621
4437	16	13	12	833	933
4438	6	15	12	1117	1217
4439	3	3	12	726	826
4440	17	1	12	537	637
4441	2	16	12	541	641
4442	10	2	12	1102	1202
4443	12	14	12	1018	1118
4444	9	7	12	822	922
4445	11	13	12	681	781
4446	0	13	12	676	776
4447	3	20	12	912	1012
4448	7	15	12	805	905
4449	4	14	12	1045	1145
4450	17	16	12	741	841
4451	4	19	12	769	869
4452	10	20	12	750	850
4453	20	19	12	522	622
4454	18	3	12	888	988
4455	7	11	12	526	626
4456	2	10	12	598	698
4457	6	12	12	853	953
4458	10	1	12	915	1015
4459	14	5	12	1063	1163
4460	1	2	12	742	842
4461	11	18	12	1072	1172
4462	2	17	12	568	668
4463	8	8	12	702	802
4464	0	18	12	597	697
4465	20	9	12	932	1032
4466	11	6	12	1094	1194
4467	5	9	12	1038	1138
4468	3	18	12	1105	1205
4469	19	14	12	743	843
4470	20	14	12	1002	1102
4471	8	20	12	644	744
4472	13	6	12	1080	1180
4473	0	1	12	642	742
4474	0	0	12	729	829
4475	15	20	12	848	948
4476	11	7	12	729	829
4477	0	2	12	522	622
4478	1	3	12	969	1069
4479	6	8	12	604	704
4480	4	9	12	1077	1177
4481	2	7	12	848	948
4482	16	17	12	561	661
4483	11	20	12	521	621
4484	13	5	12	723	823
4485	19	16	12	1046	1146
4486	13	1	12	1022	1122
4487	10	13	12	1055	1155
4488	19	13	12	1059	1159
4489	16	9	12	787	887
4490	8	17	12	667	767
4491	13	18	12	870	970
4492	10	6	12	818	918
4493	5	14	12	793	893
4494	6	15	12	972	1072
4495	13	4	12	840	940
4496	18	4	12	985	1085
4497	15	15	12	847	947
4498	6	20	12	616	716
4499	5	0	12	673	773
4500	8	7	12	863	963
4501	17	6	12	670	770
4502	12	6	12	1027	1127
4503	12	7	12	814	914
4504	20	3	12	658	758
4505	1	2	12	837	937
4506	15	3	12	1079	1179
4507	20	1	12	1108	1208
4508	2	1	12	1072	1172
4509	14	6	12	1106	1206
4510	17	17	12	756	856
4511	10	7	12	875	975
4512	12	17	12	796	896
4513	3	3	12	1095	1195
4514	11	11	12	651	751
4515	1	4	12	910	1010
4516	10	8	12	710	810
4517	10	15	12	897	997
4518	13	13	12	570	670
4519	9	4	12	825	925
4520	9	3	12	1116	1216
4521	11	12	12	520	620
4522	11	16	12	730	830
4523	17	5	12	609	709
4524	8	18	12	997	1097
4525	1	18	12	614	714
4526	16	1	12	738	838
4527	11	7	12	1069	1169
4528	4	6	12	578	678
4529	4	9	12	564	664
4530	5	17	12	712	812
4531	15	7	12	542	642
4532	4	5	12	859	959
4533	7	20	12	725	825
4534	16	1	12	722	822
4535	20	8	12	808	908
4536	12	17	12	669	769
4537	8	6	12	811	911
4538	12	5	12	1079	1179
4539	11	8	12	694	794
4540	5	17	12	890	990
4541	17	6	12	656	756
4542	15	6	12	836	936
4543	2	10	12	990	1090
4544	4	5	12	1062	1162
4545	9	20	12	597	697
4546	8	13	12	967	1067
4547	2	5	12	1093	1193
4548	3	18	12	559	659
4549	10	8	12	1010	1110
4550	8	7	12	644	744
4551	16	16	12	1076	1176
4552	11	7	12	639	739
4553	12	2	12	1058	1158
4554	7	11	12	990	1090
4555	6	18	12	594	694
4556	19	15	12	789	889
4557	12	19	12	778	878
4558	9	0	12	530	630
4559	13	5	12	598	698
4560	11	5	12	984	1084
4561	10	11	12	1100	1200
4562	8	2	12	957	1057
4563	14	13	12	705	805
4564	20	2	12	626	726
4565	3	17	12	793	893
4566	11	12	12	831	931
4567	11	14	12	1029	1129
4568	20	8	12	965	1065
4569	8	20	12	845	945
4570	17	13	12	645	745
4571	4	9	12	900	1000
4572	4	3	12	635	735
4573	3	18	12	685	785
4574	17	15	12	837	937
4575	12	10	12	952	1052
4576	16	17	12	603	703
4577	7	15	12	707	807
4578	5	0	12	982	1082
4579	11	12	12	946	1046
4580	5	0	12	558	658
4581	12	14	12	925	1025
4582	8	7	12	888	988
4583	18	3	12	1114	1214
4584	1	1	12	846	946
4585	11	18	12	878	978
4586	2	8	12	664	764
4587	20	8	12	775	875
4588	1	17	12	717	817
4589	3	15	12	826	926
4590	20	13	12	632	732
4591	20	8	12	775	875
4592	15	19	12	1016	1116
4593	13	0	12	940	1040
4594	19	7	12	856	956
4595	12	16	12	840	940
4596	20	14	12	972	1072
4597	15	11	12	1031	1131
4598	6	18	12	1108	1208
4599	1	1	12	1041	1141
4600	8	0	12	1095	1195
4601	1	16	12	793	893
4602	1	14	12	599	699
4603	0	20	12	947	1047
4604	9	18	12	574	674
4605	1	6	12	880	980
4606	3	9	12	522	622
4607	12	18	12	1004	1104
4608	16	6	12	802	902
4609	0	4	12	1092	1192
4610	18	0	12	1115	1215
4611	20	3	12	1054	1154
4612	6	15	12	1030	1130
4613	0	0	12	622	722
4614	15	17	12	612	712
4615	7	8	12	619	719
4616	8	8	12	593	693
4617	11	4	12	586	686
4618	17	19	12	1073	1173
4619	1	2	12	1065	1165
4620	13	5	12	998	1098
4621	0	10	12	1105	1205
4622	20	14	12	605	705
4623	17	15	12	907	1007
4624	0	11	12	645	745
4625	11	10	12	1008	1108
4626	17	11	12	631	731
4627	12	2	12	1031	1131
4628	19	13	12	786	886
4629	0	6	12	711	811
4630	16	6	12	879	979
4631	19	17	12	952	1052
4632	1	5	12	769	869
4633	16	17	12	1042	1142
4634	17	9	12	852	952
4635	0	0	12	916	1016
4636	14	17	12	960	1060
4637	7	10	12	768	868
4638	12	16	12	633	733
4639	13	19	12	559	659
4640	0	5	12	959	1059
4641	5	20	12	899	999
4642	20	4	12	901	1001
4643	2	19	12	849	949
4644	13	17	12	786	886
4645	18	20	12	1027	1127
4646	12	19	12	685	785
4647	8	0	12	691	791
4648	11	19	12	546	646
4649	13	3	12	928	1028
4650	12	14	12	826	926
4651	19	16	12	783	883
4652	3	8	12	1020	1120
4653	13	15	12	791	891
4654	9	17	12	815	915
4655	18	1	12	563	663
4656	10	2	12	1067	1167
4657	16	3	12	534	634
4658	18	2	12	721	821
4659	11	6	12	907	1007
4660	12	13	12	1079	1179
4661	1	12	12	551	651
4662	11	10	12	754	854
4663	15	6	12	907	1007
4664	3	3	12	909	1009
4665	16	11	12	1070	1170
4666	16	5	12	741	841
4667	19	14	12	664	764
4668	2	18	12	960	1060
4669	3	7	12	612	712
4670	17	2	12	726	826
4671	3	4	12	944	1044
4672	13	1	12	861	961
4673	7	1	12	902	1002
4674	12	0	12	934	1034
4675	6	1	12	1067	1167
4676	16	4	12	654	754
4677	1	19	12	696	796
4678	0	9	12	781	881
4679	17	4	12	577	677
4680	12	13	12	892	992
4681	16	12	12	837	937
4682	10	3	12	677	777
4683	1	14	12	601	701
4684	3	18	12	764	864
4685	16	4	12	927	1027
4686	16	12	12	767	867
4687	0	15	12	997	1097
4688	8	6	12	1080	1180
4689	4	11	12	570	670
4690	17	17	12	772	872
4691	18	6	12	715	815
4692	10	16	12	833	933
4693	17	17	12	635	735
4694	13	9	12	963	1063
4695	0	14	12	565	665
4696	8	20	12	775	875
4697	1	16	12	1001	1101
4698	14	18	12	914	1014
4699	19	0	12	861	961
4700	19	13	12	884	984
4701	20	5	12	1030	1130
4702	0	11	12	653	753
4703	8	3	12	596	696
4704	2	14	12	568	668
4705	9	19	12	972	1072
4706	16	8	12	836	936
4707	4	1	12	770	870
4708	14	15	12	583	683
4709	5	1	12	908	1008
4710	4	10	12	629	729
4711	1	7	12	985	1085
4712	12	10	12	1065	1165
4713	17	16	12	1018	1118
4714	17	16	12	564	664
4715	8	7	12	1112	1212
4716	5	0	12	647	747
4717	8	14	12	832	932
4718	6	2	12	701	801
4719	10	19	12	803	903
4720	13	12	12	592	692
4721	14	19	12	762	862
4722	17	0	12	531	631
4723	1	14	12	1048	1148
4724	8	12	12	883	983
4725	16	8	12	988	1088
4726	0	12	12	776	876
4727	12	6	12	783	883
4728	2	17	12	998	1098
4729	6	6	12	1043	1143
4730	18	11	12	764	864
4731	0	7	12	1029	1129
4732	5	16	12	566	666
4733	0	15	12	690	790
4734	16	1	12	1017	1117
4735	3	0	12	600	700
4736	14	8	12	603	703
4737	18	7	12	967	1067
4738	20	10	12	964	1064
4739	20	10	12	548	648
4740	1	6	12	1052	1152
4741	6	11	12	697	797
4742	7	1	12	989	1089
4743	3	10	12	1104	1204
4744	6	7	12	920	1020
4745	16	12	12	1073	1173
4746	20	9	12	1084	1184
4747	12	0	12	686	786
4748	2	2	12	535	635
4749	15	2	12	700	800
4750	7	6	12	897	997
4751	2	20	12	717	817
4752	4	1	12	714	814
4753	0	20	12	940	1040
4754	20	17	12	699	799
4755	0	16	12	983	1083
4756	17	5	12	1017	1117
4757	13	14	12	732	832
4758	11	8	12	831	931
4759	13	2	12	840	940
4760	1	3	12	802	902
4761	10	6	12	1115	1215
4762	3	0	12	941	1041
4763	13	13	12	776	876
4764	6	7	12	543	643
4765	18	14	12	959	1059
4766	0	8	12	1005	1105
4767	0	2	12	777	877
4768	2	6	12	851	951
4769	14	19	12	706	806
4770	4	13	12	653	753
4771	12	1	12	861	961
4772	10	3	12	670	770
4773	0	10	12	794	894
4774	16	20	12	1006	1106
4775	14	18	12	804	904
4776	11	17	12	897	997
4777	13	17	12	728	828
4778	1	7	12	623	723
4779	10	4	12	1099	1199
4780	8	8	12	785	885
4781	11	19	12	833	933
4782	0	8	12	848	948
4783	5	15	12	706	806
4784	2	2	12	957	1057
4785	2	15	12	912	1012
4786	1	19	12	1049	1149
4787	4	4	12	1025	1125
4788	1	12	12	1034	1134
4789	20	3	12	647	747
4790	18	0	12	1087	1187
4791	16	0	12	588	688
4792	14	17	12	721	821
4793	6	4	12	708	808
4794	3	2	12	521	621
4795	14	9	12	651	751
4796	17	4	12	939	1039
4797	12	0	12	573	673
4798	11	19	12	894	994
4799	16	3	12	1044	1144
4800	8	14	12	568	668
4801	13	11	12	715	815
4802	1	0	12	945	1045
4803	12	16	12	1022	1122
4804	19	20	12	848	948
4805	7	0	12	867	967
4806	0	7	12	536	636
4807	5	12	12	1012	1112
4808	1	5	12	671	771
4809	4	15	12	1034	1134
4810	8	5	12	578	678
4811	14	3	12	636	736
4812	0	16	12	613	713
4813	12	7	12	687	787
4814	11	1	12	671	771
4815	3	8	12	594	694
4816	20	12	12	821	921
4817	1	0	12	808	908
4818	1	9	12	569	669
4819	3	1	12	983	1083
4820	10	1	12	626	726
4821	18	9	12	864	964
4822	19	11	12	618	718
4823	14	6	12	1012	1112
4824	8	10	12	652	752
4825	14	11	12	624	724
4826	2	16	12	614	714
4827	7	2	12	566	666
4828	2	12	12	609	709
4829	20	14	12	650	750
4830	20	4	12	628	728
4831	10	6	12	677	777
4832	8	6	12	629	729
4833	15	3	12	932	1032
4834	2	0	12	774	874
4835	6	15	12	897	997
4836	9	8	12	629	729
4837	18	15	12	731	831
4838	15	13	12	915	1015
4839	10	12	12	697	797
4840	10	13	12	520	620
4841	1	15	12	844	944
4842	14	5	12	819	919
4843	11	5	12	1002	1102
4844	13	3	12	833	933
4845	17	9	12	834	934
4846	8	20	12	654	754
4847	15	1	12	872	972
4848	6	7	12	753	853
4849	8	0	12	878	978
4850	2	12	12	716	816
4851	12	10	12	1005	1105
4852	4	16	12	1092	1192
4853	10	12	12	588	688
4854	3	4	12	608	708
4855	7	13	12	1048	1148
4856	8	19	12	683	783
4857	13	9	12	784	884
4858	4	0	12	603	703
4859	3	12	12	932	1032
4860	18	11	12	774	874
4861	16	4	12	520	620
4862	9	1	12	664	764
4863	3	7	12	575	675
4864	16	11	12	882	982
4865	8	7	12	606	706
4866	11	8	12	734	834
4867	5	0	12	810	910
4868	10	6	12	817	917
4869	18	14	12	1012	1112
4870	8	2	12	1101	1201
4871	5	18	12	666	766
4872	12	17	12	682	782
4873	0	16	12	1019	1119
4874	13	14	12	620	720
4875	8	18	12	575	675
4876	13	13	12	653	753
4877	4	4	12	998	1098
4878	12	5	12	799	899
4879	20	9	12	707	807
4880	11	11	12	911	1011
4881	6	11	12	810	910
4882	15	10	12	932	1032
4883	18	0	12	1034	1134
4884	19	2	12	692	792
4885	7	2	12	923	1023
4886	6	11	12	521	621
4887	20	15	12	614	714
4888	15	8	12	1092	1192
4889	10	7	12	1004	1104
4890	0	20	12	577	677
4891	19	14	12	605	705
4892	12	15	12	762	862
4893	13	6	12	863	963
4894	18	6	12	755	855
4895	16	9	12	1052	1152
4896	12	3	12	858	958
4897	11	2	12	687	787
4898	4	2	12	841	941
4899	10	16	12	675	775
4900	18	13	12	687	787
4901	12	7	12	751	851
4902	13	4	12	718	818
4903	6	0	12	605	705
4904	1	20	12	663	763
4905	5	17	12	885	985
4906	1	18	12	683	783
4907	3	17	12	956	1056
4908	1	9	12	737	837
4909	17	6	12	732	832
4910	15	12	12	766	866
4911	5	16	12	1072	1172
4912	9	12	12	1071	1171
4913	7	12	12	653	753
4914	13	19	12	646	746
4915	9	16	12	891	991
4916	15	8	12	1010	1110
4917	14	13	12	633	733
4918	0	7	12	1117	1217
4919	5	2	12	1073	1173
4920	15	20	12	542	642
4921	18	12	12	579	679
4922	10	20	12	893	993
4923	7	13	12	814	914
4924	5	3	12	1001	1101
4925	1	11	12	980	1080
4926	16	8	12	828	928
4927	5	4	12	1006	1106
4928	0	3	12	547	647
4929	3	1	12	717	817
4930	12	13	12	888	988
4931	17	13	12	740	840
4932	8	6	12	772	872
4933	14	20	12	685	785
4934	1	14	12	921	1021
4935	6	8	12	782	882
4936	2	13	12	682	782
4937	12	10	12	1067	1167
4938	3	5	12	597	697
4939	14	16	12	1090	1190
4940	18	16	12	594	694
4941	16	18	12	673	773
4942	18	12	12	1045	1145
4943	5	14	12	859	959
4944	4	19	12	1068	1168
4945	2	6	12	907	1007
4946	15	2	12	863	963
4947	6	3	12	921	1021
4948	16	10	12	529	629
4949	14	7	12	957	1057
4950	12	12	12	803	903
4951	0	15	12	994	1094
4952	19	6	12	556	656
4953	19	6	12	541	641
4954	10	0	12	1037	1137
4955	7	19	12	864	964
4956	9	14	12	1075	1175
4957	1	9	12	858	958
4958	12	11	12	726	826
4959	13	3	12	740	840
4960	10	15	12	641	741
4961	4	6	12	1106	1206
4962	5	7	12	580	680
4963	13	14	12	665	765
4964	15	8	12	906	1006
4965	13	11	12	761	861
4966	8	5	12	936	1036
4967	9	3	12	548	648
4968	7	8	12	1097	1197
4969	15	5	12	834	934
4970	4	5	12	978	1078
4971	14	2	12	795	895
4972	7	18	12	664	764
4973	12	12	12	906	1006
4974	0	20	12	1052	1152
4975	7	1	12	596	696
4976	18	12	12	827	927
4977	11	20	12	529	629
4978	9	15	12	1007	1107
4979	1	0	12	1060	1160
4980	5	9	12	1063	1163
4981	19	17	12	792	892
4982	9	6	12	870	970
4983	10	14	12	1079	1179
4984	18	8	12	970	1070
4985	3	7	12	975	1075
4986	13	19	12	933	1033
4987	19	2	12	1073	1173
4988	13	14	12	1040	1140
4989	14	9	12	602	702
4990	11	16	12	861	961
4991	12	8	12	902	1002
4992	5	13	12	584	684
4993	0	13	12	740	840
4994	16	1	12	586	686
4995	0	3	12	690	790
4996	16	14	12	673	773
4997	4	11	12	590	690
4998	13	20	12	1010	1110
4999	3	3	12	782	882
5000	4	17	12	751	851
5001	11	10	12	1066	1166
5002	3	18	12	567	667
5003	4	2	12	633	733
5004	10	10	12	976	1076
5005	18	1	12	936	1036
5006	17	14	12	703	803
5007	11	16	12	895	995
5008	0	8	12	690	790
5009	1	15	12	869	969
5010	17	5	12	1111	1211
5011	20	18	12	970	1070
5012	19	7	12	1102	1202
5013	10	4	12	597	697
5014	13	10	12	876	976
5015	16	15	12	756	856
5016	11	14	12	768	868
5017	11	1	12	528	628
5018	3	11	12	551	651
5019	1	4	12	545	645
5020	7	6	12	763	863
5021	6	5	12	674	774
5022	7	13	12	769	869
5023	20	20	12	674	774
5024	11	18	12	1046	1146
5025	0	11	12	933	1033
5026	4	4	12	737	837
5027	7	19	12	528	628
5028	12	16	12	1079	1179
5029	9	19	12	564	664
5030	16	16	12	884	984
5031	10	7	12	817	917
5032	11	19	12	1032	1132
5033	12	17	12	795	895
5034	7	3	12	694	794
5035	18	0	12	665	765
5036	3	19	12	919	1019
5037	6	17	12	840	940
5038	5	17	12	795	895
5039	2	20	12	687	787
5040	2	12	12	842	942
5041	3	3	12	930	1030
5042	4	4	12	675	775
5043	12	18	12	878	978
5044	13	20	12	543	643
5045	11	10	12	1081	1181
5046	16	17	12	956	1056
5047	4	1	12	1031	1131
5048	19	19	12	588	688
5049	8	9	12	962	1062
5050	1	10	12	556	656
5051	5	10	12	729	829
5052	18	12	12	705	805
5053	10	5	12	979	1079
5054	10	17	12	535	635
5055	6	10	12	537	637
5056	4	17	12	602	702
5057	12	20	12	577	677
5058	17	8	12	686	786
5059	14	17	12	788	888
5060	14	3	12	570	670
5061	4	6	12	791	891
5062	5	11	12	727	827
5063	3	5	12	545	645
5064	11	1	12	546	646
5065	14	16	12	900	1000
5066	7	1	12	1096	1196
5067	9	4	12	975	1075
5068	16	10	12	899	999
5069	13	3	12	681	781
5070	19	10	12	1109	1209
5071	1	2	12	728	828
5072	3	7	12	899	999
5073	13	20	12	631	731
5074	1	4	12	798	898
5075	3	1	12	892	992
5076	4	5	12	953	1053
5077	4	7	12	1107	1207
5078	12	1	12	1064	1164
5079	17	11	12	553	653
5080	0	8	12	608	708
5081	9	12	12	752	852
5082	7	13	12	538	638
5083	19	7	12	784	884
5084	0	12	12	889	989
5085	2	13	12	631	731
5086	2	1	12	922	1022
5087	5	15	12	738	838
5088	3	0	12	678	778
5089	18	10	12	1077	1177
5090	1	12	12	665	765
5091	3	15	12	564	664
5092	12	9	12	615	715
5093	5	15	12	900	1000
5094	5	17	12	651	751
5095	18	15	12	668	768
5096	15	17	12	867	967
5097	11	9	12	757	857
5098	1	8	12	586	686
5099	9	8	12	989	1089
5100	6	1	12	992	1092
5101	13	1	12	890	990
5102	15	7	12	574	674
5103	13	0	12	883	983
5104	19	8	12	606	706
5105	17	14	12	640	740
5106	6	4	12	525	625
5107	13	8	12	756	856
5108	17	6	12	979	1079
5109	4	15	12	585	685
5110	2	4	12	946	1046
5111	16	8	12	622	722
5112	5	17	12	651	751
5113	16	13	12	620	720
5114	8	5	12	784	884
5115	12	7	12	547	647
5116	15	6	12	610	710
5117	20	19	12	836	936
5118	12	3	12	641	741
5119	8	1	12	1086	1186
5120	3	7	12	603	703
5121	13	18	12	764	864
5122	15	16	12	838	938
5123	7	15	12	681	781
5124	1	13	12	801	901
5125	0	8	12	715	815
5126	17	15	12	737	837
5127	4	0	12	616	716
5128	10	14	12	1005	1105
5129	16	12	12	614	714
5130	16	16	12	718	818
5131	18	2	12	726	826
5132	8	14	12	1031	1131
5133	18	13	12	653	753
5134	15	17	12	880	980
5135	13	0	12	718	818
5136	19	6	12	599	699
5137	20	19	12	715	815
5138	11	5	12	854	954
5139	9	20	12	595	695
5140	17	0	12	636	736
5141	3	6	12	691	791
5142	14	2	12	1109	1209
5143	20	0	12	1075	1175
5144	6	3	12	570	670
5145	9	9	12	1012	1112
5146	15	2	12	613	713
5147	0	18	12	608	708
5148	14	18	12	672	772
5149	19	15	12	1023	1123
5150	14	19	12	862	962
5151	1	9	12	1088	1188
5152	16	13	12	725	825
5153	17	18	12	819	919
5154	10	17	12	946	1046
5155	14	11	12	983	1083
5156	16	1	12	882	982
5157	14	16	12	538	638
5158	19	7	12	801	901
5159	8	12	12	532	632
5160	2	1	12	909	1009
5161	20	11	12	1109	1209
5162	1	18	12	1081	1181
5163	0	19	12	702	802
5164	12	12	12	539	639
5165	4	20	12	679	779
5166	6	2	12	587	687
5167	16	19	12	973	1073
5168	14	18	12	597	697
5169	15	5	12	1093	1193
5170	0	2	12	664	764
5171	5	3	12	599	699
5172	18	13	12	1045	1145
5173	1	2	12	608	708
5174	12	6	12	601	701
5175	9	15	12	899	999
5176	5	7	12	807	907
5177	18	4	12	646	746
5178	0	13	12	807	907
5179	14	13	12	804	904
5180	8	13	12	915	1015
5181	12	1	12	599	699
5182	0	8	12	833	933
5183	11	5	12	1101	1201
5184	1	16	12	820	920
5185	19	9	12	1074	1174
5186	3	16	12	791	891
5187	18	16	12	734	834
5188	20	14	12	968	1068
5189	15	12	12	814	914
5190	7	3	12	534	634
5191	17	16	12	837	937
5192	9	19	12	942	1042
5193	4	6	12	601	701
5194	6	9	12	1047	1147
5195	5	6	12	586	686
5196	14	1	12	782	882
5197	13	14	12	586	686
5198	1	9	12	589	689
5199	9	17	12	654	754
5200	14	7	12	614	714
5201	19	8	12	936	1036
5202	20	11	12	830	930
5203	15	12	12	917	1017
5204	2	3	12	722	822
5205	12	6	12	608	708
5206	9	0	12	1038	1138
5207	7	3	12	716	816
5208	10	8	12	652	752
5209	13	14	12	838	938
5210	9	15	12	565	665
5211	12	12	12	1117	1217
5212	1	9	12	1037	1137
5213	16	2	12	753	853
5214	1	12	12	619	719
5215	1	5	12	595	695
5216	3	10	12	851	951
5217	11	10	12	736	836
5218	4	16	12	1075	1175
5219	18	9	12	969	1069
5220	7	1	12	709	809
5221	13	20	12	773	873
5222	3	20	12	626	726
5223	5	14	12	911	1011
5224	15	7	12	632	732
5225	10	19	12	598	698
5226	15	10	12	586	686
5227	16	14	12	580	680
5228	19	2	12	606	706
5229	6	4	12	1091	1191
5230	9	3	12	810	910
5231	15	17	12	586	686
5232	13	5	12	731	831
5233	10	17	12	846	946
5234	9	7	12	656	756
5235	3	10	12	634	734
5236	13	7	12	737	837
5237	8	12	12	1002	1102
5238	17	0	12	596	696
5239	19	7	12	1019	1119
5240	2	1	12	869	969
5241	5	7	12	531	631
5242	12	17	12	640	740
5243	19	5	12	796	896
5244	5	14	12	835	935
5245	5	11	12	591	691
5246	8	15	12	547	647
5247	9	20	12	1094	1194
5248	8	10	12	544	644
5249	15	2	12	1087	1187
5250	2	5	12	1080	1180
5251	3	0	12	685	785
5252	10	0	12	1072	1172
5253	14	7	12	1009	1109
5254	17	17	12	878	978
5255	17	14	12	656	756
5256	4	20	12	744	844
5257	11	1	12	678	778
5258	4	14	12	1098	1198
5259	13	20	12	947	1047
5260	2	8	12	1047	1147
5261	14	9	12	1106	1206
5262	12	3	12	708	808
5263	12	12	12	902	1002
5264	14	10	12	979	1079
5265	3	8	12	1015	1115
5266	13	5	12	786	886
5267	19	0	12	1048	1148
5268	15	16	12	826	926
5269	19	10	12	564	664
5270	20	11	12	563	663
5271	7	1	12	784	884
5272	15	10	12	798	898
5273	2	2	12	920	1020
5274	0	17	12	1046	1146
5275	8	14	12	590	690
5276	20	15	12	839	939
5277	6	8	12	1100	1200
5278	7	13	12	532	632
5279	7	3	12	1029	1129
5280	19	16	12	1051	1151
5281	8	9	12	601	701
5282	11	2	12	1050	1150
5283	15	0	12	777	877
5284	5	1	12	1056	1156
5285	8	10	12	622	722
5286	13	3	12	957	1057
5287	12	10	12	989	1089
5288	15	20	12	621	721
5289	9	8	12	973	1073
5290	1	8	12	880	980
5291	11	9	12	984	1084
5292	4	8	12	638	738
5293	17	9	12	918	1018
5294	15	10	12	972	1072
5295	10	16	12	1059	1159
5296	2	1	12	775	875
5297	10	3	12	838	938
5298	10	6	12	556	656
5299	1	0	12	899	999
5300	16	5	12	1055	1155
5301	12	20	12	654	754
5302	11	2	12	522	622
5303	8	14	12	714	814
5304	8	9	12	963	1063
5305	0	17	12	804	904
5306	13	14	12	1104	1204
5307	13	8	12	1038	1138
5308	20	20	12	1020	1120
5309	11	9	12	534	634
5310	3	10	12	609	709
5311	17	20	12	1066	1166
5312	12	14	12	1009	1109
5313	5	9	12	652	752
5314	16	19	12	1053	1153
5315	16	4	12	1082	1182
5316	4	5	12	603	703
5317	5	8	12	1119	1219
5318	20	20	12	1029	1129
5319	20	12	12	688	788
5320	19	1	12	807	907
5321	11	16	12	994	1094
5322	0	15	12	763	863
5323	18	20	12	661	761
5324	2	15	12	749	849
5325	19	15	12	819	919
5326	11	11	12	947	1047
5327	3	16	12	872	972
5328	0	18	12	728	828
5329	6	9	12	949	1049
5330	7	17	12	766	866
5331	13	11	12	560	660
5332	11	18	12	929	1029
5333	16	5	12	871	971
5334	15	3	12	1095	1195
5335	14	2	12	560	660
5336	2	20	12	969	1069
5337	12	4	12	855	955
5338	14	8	12	714	814
5339	10	9	12	813	913
5340	13	17	12	932	1032
5341	7	3	12	824	924
5342	12	16	12	1051	1151
5343	17	7	12	695	795
5344	20	19	12	942	1042
5345	11	3	12	728	828
5346	9	0	12	1006	1106
5347	8	6	12	642	742
5348	0	15	12	827	927
5349	14	16	12	1058	1158
5350	19	10	12	627	727
5351	12	15	12	830	930
5352	20	18	12	1112	1212
5353	13	17	12	1051	1151
5354	0	19	12	701	801
5355	9	10	12	551	651
5356	8	12	12	1049	1149
5357	10	11	12	657	757
5358	6	17	12	1035	1135
5359	2	20	12	853	953
5360	19	9	12	976	1076
5361	12	4	12	1061	1161
5362	6	14	12	550	650
5363	2	1	12	596	696
5364	12	17	12	804	904
5365	1	0	12	878	978
5366	7	2	12	1088	1188
5367	7	20	12	1012	1112
5368	5	16	12	947	1047
5369	7	17	12	881	981
5370	11	4	12	1013	1113
5371	3	18	12	994	1094
5372	20	12	12	977	1077
5373	12	13	12	1050	1150
5374	4	5	12	1086	1186
5375	3	3	12	672	772
5376	11	20	12	1004	1104
5377	11	15	12	745	845
5378	2	20	12	660	760
5379	13	13	12	917	1017
5380	14	15	12	899	999
5381	1	8	12	852	952
5382	11	4	12	977	1077
5383	13	12	12	791	891
5384	16	12	12	881	981
5385	19	1	12	663	763
5386	20	17	12	1022	1122
5387	7	2	12	974	1074
5388	15	17	12	723	823
5389	6	17	12	992	1092
5390	12	14	12	1033	1133
5391	2	4	12	939	1039
5392	14	20	12	761	861
5393	10	2	12	1115	1215
5394	19	0	12	1002	1102
5395	1	0	12	1002	1102
5396	13	2	12	979	1079
5397	14	11	12	772	872
5398	11	4	12	965	1065
5399	13	5	12	529	629
5400	5	1	12	1000	1100
5401	18	17	12	782	882
5402	5	2	12	569	669
5403	1	0	12	836	936
5404	19	0	12	916	1016
5405	5	17	12	621	721
5406	13	18	12	645	745
5407	20	3	12	710	810
5408	0	15	12	707	807
5409	11	18	12	1070	1170
5410	13	7	12	615	715
5411	16	8	12	960	1060
5412	15	14	12	814	914
5413	9	19	12	730	830
5414	7	5	12	603	703
5415	11	1	12	996	1096
5416	14	15	12	726	826
5417	9	3	12	1075	1175
5418	7	15	12	586	686
5419	19	5	12	1083	1183
5420	6	13	12	1090	1190
5421	11	0	12	532	632
5422	4	17	12	847	947
5423	1	2	12	877	977
5424	14	16	12	752	852
5425	9	9	12	766	866
5426	19	3	12	1089	1189
5427	7	2	12	997	1097
5428	13	2	12	1110	1210
5429	10	14	12	625	725
5430	15	18	12	1113	1213
5431	14	10	12	856	956
5432	2	4	12	890	990
5433	2	18	12	744	844
5434	5	2	12	563	663
5435	19	1	12	1001	1101
5436	10	8	12	546	646
5437	7	16	12	816	916
5438	2	16	12	775	875
5439	11	13	12	1057	1157
5440	9	15	12	1081	1181
5441	14	8	12	931	1031
5442	3	20	12	759	859
5443	4	14	12	837	937
5444	14	4	12	738	838
5445	15	17	12	618	718
5446	12	13	12	1120	1220
5447	0	0	12	1060	1160
5448	1	8	12	1113	1213
5449	20	20	12	809	909
5450	20	3	12	1095	1195
5451	3	6	12	1092	1192
5452	7	18	12	638	738
5453	7	4	12	780	880
5454	5	12	12	1040	1140
5455	11	19	12	803	903
5456	16	10	12	567	667
5457	5	4	12	1105	1205
5458	1	20	12	521	621
5459	5	12	12	1064	1164
5460	13	6	12	715	815
5461	11	4	12	579	679
5462	3	17	12	1070	1170
5463	18	13	12	949	1049
5464	1	7	12	583	683
5465	4	17	12	904	1004
5466	13	17	12	958	1058
5467	13	10	12	852	952
5468	1	17	12	683	783
5469	10	0	12	632	732
5470	4	16	12	522	622
5471	1	2	12	878	978
5472	12	18	12	993	1093
5473	16	5	12	1065	1165
5474	14	4	12	1010	1110
5475	18	12	12	944	1044
5476	12	14	12	1061	1161
5477	13	18	12	928	1028
5478	10	1	12	991	1091
5479	9	1	12	899	999
5480	17	12	12	695	795
5481	2	1	12	670	770
5482	18	0	12	660	760
5483	1	11	12	544	644
5484	7	8	12	604	704
5485	14	14	12	1048	1148
5486	1	9	12	970	1070
5487	15	5	12	878	978
5488	11	0	12	1120	1220
5489	18	15	12	908	1008
5490	13	16	12	709	809
5491	12	9	12	1026	1126
5492	2	19	12	870	970
5493	2	9	12	1004	1104
5494	6	13	12	559	659
5495	7	16	12	717	817
5496	3	17	12	853	953
5497	16	0	12	816	916
5498	14	9	12	1111	1211
5499	19	9	12	600	700
5500	6	10	12	781	881
5501	11	4	12	886	986
5502	0	11	12	977	1077
5503	16	5	12	1033	1133
5504	12	6	12	842	942
5505	17	7	12	889	989
5506	2	5	12	560	660
5507	5	14	12	984	1084
5508	7	19	12	929	1029
5509	18	6	12	989	1089
5510	7	14	12	1033	1133
5511	14	2	12	695	795
5512	3	14	12	615	715
5513	18	8	12	858	958
5514	3	19	12	806	906
5515	6	5	12	835	935
5516	7	8	12	551	651
5517	4	0	12	756	856
5518	10	16	12	1097	1197
5519	8	19	12	693	793
5520	5	5	12	538	638
5521	18	7	12	674	774
5522	6	6	12	604	704
5523	6	10	12	552	652
5524	8	18	12	972	1072
5525	15	6	12	722	822
5526	17	9	12	652	752
5527	9	0	12	564	664
5528	0	16	12	608	708
5529	20	2	12	867	967
5530	15	17	12	982	1082
5531	19	2	12	1112	1212
5532	15	5	12	1042	1142
5533	16	1	12	1033	1133
5534	14	19	12	907	1007
5535	5	10	12	855	955
5536	0	0	12	1058	1158
5537	5	19	12	667	767
5538	10	3	12	755	855
5539	20	6	12	763	863
5540	11	10	12	942	1042
5541	15	17	12	533	633
5542	12	7	12	1014	1114
5543	1	2	12	952	1052
5544	4	14	12	975	1075
5545	15	9	12	945	1045
5546	18	16	12	753	853
5547	0	18	12	834	934
5548	9	11	12	522	622
5549	12	11	12	1092	1192
5550	7	20	12	761	861
5551	7	9	12	634	734
5552	4	20	12	876	976
5553	13	12	12	567	667
5554	2	1	12	567	667
5555	1	10	12	1057	1157
5556	19	20	12	670	770
5557	9	12	12	540	640
5558	16	15	12	645	745
5559	0	11	12	950	1050
5560	10	6	12	926	1026
5561	4	14	12	1092	1192
5562	0	13	12	611	711
5563	15	1	12	869	969
5564	7	13	12	1012	1112
5565	12	3	12	721	821
5566	19	0	12	1061	1161
5567	1	9	12	731	831
5568	2	16	12	604	704
5569	10	3	12	1097	1197
5570	0	5	12	1106	1206
5571	17	15	12	997	1097
5572	11	14	12	804	904
5573	15	1	12	875	975
5574	3	20	12	535	635
5575	9	6	12	988	1088
5576	2	6	12	621	721
5577	5	18	12	1081	1181
5578	2	2	12	824	924
5579	3	12	12	1041	1141
5580	7	7	12	897	997
5581	11	20	12	784	884
5582	13	3	12	770	870
5583	13	16	12	933	1033
5584	18	11	12	1118	1218
5585	3	9	12	990	1090
5586	5	16	12	933	1033
5587	6	3	12	621	721
5588	15	6	12	965	1065
5589	9	19	12	820	920
5590	0	4	12	1019	1119
5591	20	19	12	612	712
5592	14	20	12	759	859
5593	14	20	12	866	966
5594	17	0	12	1056	1156
5595	20	0	12	801	901
5596	17	6	12	1003	1103
5597	0	18	12	766	866
5598	5	13	12	851	951
5599	3	17	12	962	1062
5600	2	12	12	969	1069
5601	5	10	12	665	765
5602	18	9	12	804	904
5603	6	18	12	676	776
5604	11	8	12	930	1030
5605	19	17	12	602	702
5606	9	2	12	1047	1147
5607	10	1	12	884	984
5608	5	8	12	544	644
5609	11	5	12	792	892
5610	4	0	12	1099	1199
5611	20	0	12	1091	1191
5612	8	14	12	737	837
5613	6	13	12	744	844
5614	12	19	12	952	1052
5615	9	8	12	1110	1210
5616	6	1	12	834	934
5617	6	15	12	1051	1151
5618	11	9	12	947	1047
5619	8	9	12	682	782
5620	4	2	12	615	715
5621	4	5	12	875	975
5622	17	18	12	879	979
5623	10	9	12	953	1053
5624	14	7	12	1039	1139
5625	19	0	12	756	856
5626	17	19	12	660	760
5627	3	17	12	695	795
5628	10	13	12	577	677
5629	5	7	12	1094	1194
5630	3	0	12	566	666
5631	3	7	12	870	970
5632	10	4	12	675	775
5633	4	1	12	895	995
5634	17	20	12	901	1001
5635	7	6	12	1000	1100
5636	4	2	12	799	899
5637	11	0	12	592	692
5638	1	18	12	1010	1110
5639	0	10	12	807	907
5640	17	8	12	1091	1191
5641	15	6	12	754	854
5642	8	5	12	1114	1214
5643	10	14	12	885	985
5644	10	5	12	784	884
5645	14	19	12	998	1098
5646	0	6	12	1109	1209
5647	14	20	12	549	649
5648	7	7	12	1118	1218
5649	11	13	12	732	832
5650	3	11	12	931	1031
5651	5	10	12	896	996
5652	1	1	12	1106	1206
5653	14	0	12	650	750
5654	14	14	12	1046	1146
5655	12	11	12	539	639
5656	1	16	12	833	933
5657	6	7	12	1057	1157
5658	7	10	12	595	695
5659	9	8	12	533	633
5660	19	3	12	894	994
5661	14	16	12	557	657
5662	10	19	12	1082	1182
5663	13	0	12	525	625
5664	4	4	12	1075	1175
5665	11	3	12	550	650
5666	12	7	12	960	1060
5667	16	20	12	588	688
5668	6	18	12	1072	1172
5669	15	2	12	925	1025
5670	2	15	12	818	918
5671	13	8	12	675	775
5672	6	1	12	661	761
5673	1	3	12	828	928
5674	9	17	12	522	622
5675	18	10	12	933	1033
5676	15	8	12	793	893
5677	6	20	12	576	676
5678	6	4	12	799	899
5679	14	16	12	1101	1201
5680	8	0	12	744	844
5681	16	1	12	567	667
5682	17	12	12	946	1046
5683	1	19	12	798	898
5684	8	15	12	1089	1189
5685	3	17	12	877	977
5686	3	14	12	636	736
5687	14	18	12	721	821
5688	19	6	12	1055	1155
5689	15	11	12	726	826
5690	9	4	12	678	778
5691	9	7	12	980	1080
5692	6	14	12	1042	1142
5693	5	17	12	1100	1200
5694	6	6	12	1102	1202
5695	8	0	12	907	1007
5696	3	2	12	892	992
5697	15	7	12	1076	1176
5698	4	15	12	873	973
5699	2	4	12	560	660
5700	14	1	12	1120	1220
5701	17	6	12	1026	1126
5702	12	1	12	716	816
5703	9	10	12	1101	1201
5704	18	2	12	583	683
5705	12	4	12	756	856
5706	14	12	12	623	723
5707	0	11	12	1035	1135
5708	20	8	12	701	801
5709	19	20	12	883	983
5710	18	11	12	787	887
5711	2	6	12	840	940
5712	17	5	12	706	806
5713	17	18	12	570	670
5714	10	6	12	876	976
5715	16	12	12	872	972
5716	17	3	12	965	1065
5717	18	8	12	1020	1120
5718	15	14	12	646	746
5719	9	6	12	1117	1217
5720	11	19	12	681	781
5721	17	6	12	626	726
5722	15	10	12	624	724
5723	15	3	12	1099	1199
5724	2	0	12	615	715
5725	2	14	12	678	778
5726	5	5	12	549	649
5727	17	16	12	1051	1151
5728	0	6	12	896	996
5729	4	12	12	882	982
5730	11	3	12	530	630
5731	10	14	12	570	670
5732	7	2	12	927	1027
5733	16	9	12	790	890
5734	2	8	12	551	651
5735	7	17	12	612	712
5736	12	17	12	999	1099
5737	9	4	12	615	715
5738	18	12	12	699	799
5739	0	19	12	1103	1203
5740	18	14	12	618	718
5741	7	14	12	771	871
5742	6	2	12	736	836
5743	2	11	12	1062	1162
5744	17	10	12	644	744
5745	20	18	12	686	786
5746	13	20	12	824	924
5747	2	15	12	1110	1210
5748	2	0	12	830	930
5749	17	5	12	743	843
5750	8	17	12	597	697
5751	16	1	12	912	1012
5752	9	18	12	993	1093
5753	16	11	12	1086	1186
5754	5	14	12	890	990
5755	0	14	12	922	1022
5756	14	8	12	613	713
5757	10	17	12	735	835
5758	8	11	12	530	630
5759	5	4	12	554	654
5760	20	17	12	1021	1121
5761	3	1	12	1111	1211
5762	18	5	12	1065	1165
5763	13	20	12	995	1095
5764	16	5	12	670	770
5765	6	3	12	999	1099
5766	3	6	12	1117	1217
5767	14	3	12	893	993
5768	18	6	12	724	824
5769	2	20	12	534	634
5770	14	20	12	764	864
5771	0	0	12	913	1013
5772	13	0	12	944	1044
5773	11	18	12	796	896
5774	9	13	12	983	1083
5775	7	7	12	884	984
5776	14	14	12	1006	1106
5777	18	1	12	1101	1201
5778	5	10	12	887	987
5779	7	17	12	951	1051
5780	11	15	12	639	739
5781	6	11	12	1031	1131
5782	16	9	12	593	693
5783	4	19	12	1108	1208
5784	5	3	12	527	627
5785	6	13	12	633	733
5786	9	12	12	856	956
5787	19	5	12	569	669
5788	18	18	12	891	991
5789	20	6	12	972	1072
5790	7	16	12	1104	1204
5791	10	11	12	924	1024
5792	1	2	12	528	628
5793	17	11	12	995	1095
5794	1	10	12	549	649
5795	9	17	12	1102	1202
5796	4	20	12	992	1092
5797	20	12	12	527	627
5798	19	13	12	686	786
5799	3	11	12	701	801
5800	17	8	12	1042	1142
5801	20	17	12	796	896
5802	0	16	12	818	918
5803	11	19	12	1067	1167
5804	10	6	12	667	767
5805	2	14	12	531	631
5806	8	9	12	1050	1150
5807	6	0	12	716	816
5808	1	7	12	578	678
5809	15	4	12	793	893
5810	13	15	12	1043	1143
5811	20	14	12	971	1071
5812	14	8	12	612	712
5813	3	6	12	993	1093
5814	0	10	12	526	626
5815	1	20	12	808	908
5816	5	20	12	700	800
5817	16	13	12	644	744
5818	12	1	12	629	729
5819	1	17	12	676	776
5820	3	14	12	1067	1167
5821	4	6	12	578	678
5822	0	15	12	867	967
5823	0	16	12	993	1093
5824	5	19	12	1095	1195
5825	15	3	12	542	642
5826	13	18	12	854	954
5827	11	6	12	721	821
5828	13	11	12	1074	1174
5829	19	0	12	886	986
5830	18	3	12	751	851
5831	16	6	12	879	979
5832	20	14	12	992	1092
5833	6	16	12	858	958
5834	13	3	12	997	1097
5835	11	12	12	805	905
5836	14	19	12	769	869
5837	7	7	12	1095	1195
5838	6	9	12	1051	1151
5839	15	5	12	806	906
5840	18	8	12	954	1054
5841	12	19	12	647	747
5842	17	16	12	743	843
5843	20	9	12	597	697
5844	14	18	12	610	710
5845	0	18	12	797	897
5846	4	18	12	524	624
5847	1	15	12	966	1066
5848	6	17	12	900	1000
5849	1	20	12	910	1010
5850	16	15	12	1027	1127
5851	10	0	12	576	676
5852	20	4	12	664	764
5853	11	4	12	1016	1116
5854	20	2	12	648	748
5855	6	4	12	992	1092
5856	7	12	12	942	1042
5857	4	14	12	581	681
5858	17	3	12	1054	1154
5859	12	9	12	782	882
5860	19	6	12	1108	1208
5861	17	18	12	619	719
5862	10	18	12	720	820
5863	14	7	12	1024	1124
5864	3	20	12	819	919
5865	1	7	12	568	668
5866	5	6	12	836	936
5867	3	11	12	593	693
5868	19	20	12	564	664
5869	0	2	12	960	1060
5870	16	12	12	1051	1151
5871	16	15	12	1002	1102
5872	1	8	12	992	1092
5873	4	5	12	765	865
5874	14	7	12	800	900
5875	11	2	12	542	642
5876	20	11	12	777	877
5877	4	6	12	638	738
5878	2	16	12	765	865
5879	17	15	12	843	943
5880	15	13	12	673	773
5881	13	3	12	642	742
5882	6	3	12	809	909
5883	12	6	12	900	1000
5884	11	1	12	1002	1102
5885	18	10	12	637	737
5886	18	20	12	650	750
5887	12	11	12	723	823
5888	16	5	12	846	946
5889	12	13	12	842	942
5890	2	14	12	897	997
5891	17	5	12	991	1091
5892	14	18	12	1005	1105
5893	2	5	12	1012	1112
5894	15	8	12	624	724
5895	8	16	12	747	847
5896	7	15	12	533	633
5897	11	2	12	547	647
5898	19	17	12	534	634
5899	0	13	12	639	739
5900	13	20	12	1106	1206
5901	12	2	12	764	864
5902	20	17	12	947	1047
5903	11	9	12	845	945
5904	3	3	12	734	834
5905	7	6	12	936	1036
5906	18	2	12	1030	1130
5907	18	11	12	1049	1149
5908	19	20	12	933	1033
5909	13	2	12	1006	1106
5910	5	19	12	571	671
5911	10	5	12	572	672
5912	9	7	12	661	761
5913	7	20	12	665	765
5914	19	6	12	974	1074
5915	7	16	12	554	654
5916	17	13	12	726	826
5917	20	5	12	986	1086
5918	18	7	12	1056	1156
5919	4	20	12	685	785
5920	17	4	12	530	630
5921	9	20	12	839	939
5922	5	12	12	683	783
5923	16	0	12	904	1004
5924	15	14	12	849	949
5925	12	19	12	1003	1103
5926	19	11	12	536	636
5927	17	19	12	663	763
5928	11	1	12	656	756
5929	4	15	12	540	640
5930	6	20	12	602	702
5931	3	0	12	611	711
5932	9	5	12	835	935
5933	9	13	12	743	843
5934	2	8	12	622	722
5935	20	18	12	1055	1155
5936	4	7	12	864	964
5937	18	7	12	580	680
5938	13	14	12	1100	1200
5939	9	3	12	850	950
5940	8	6	12	884	984
5941	4	2	12	609	709
5942	13	14	12	550	650
5943	11	4	12	998	1098
5944	4	7	12	1084	1184
5945	0	4	12	543	643
5946	8	2	12	854	954
5947	15	1	12	616	716
5948	9	0	12	791	891
5949	14	15	12	960	1060
5950	11	9	12	839	939
5951	5	5	12	589	689
5952	10	12	12	1032	1132
5953	12	4	12	789	889
5954	5	10	12	990	1090
5955	1	1	12	732	832
5956	3	3	12	881	981
5957	2	18	12	1100	1200
5958	19	9	12	605	705
5959	9	12	12	1023	1123
5960	18	17	12	726	826
5961	10	1	12	1005	1105
5962	13	3	12	603	703
5963	2	9	12	777	877
5964	13	1	12	696	796
5965	17	17	12	870	970
5966	0	3	12	1097	1197
5967	5	20	12	854	954
5968	3	0	12	604	704
5969	6	18	12	600	700
5970	10	6	12	1078	1178
5971	12	20	12	542	642
5972	14	1	12	975	1075
5973	15	20	12	882	982
5974	15	14	12	1043	1143
5975	3	13	12	766	866
5976	4	3	12	689	789
5977	10	9	12	670	770
5978	7	14	12	703	803
5979	14	6	12	1015	1115
5980	11	10	12	919	1019
5981	19	5	12	1119	1219
5982	8	13	12	739	839
5983	11	12	12	563	663
5984	4	18	12	927	1027
5985	4	8	12	1000	1100
5986	17	9	12	526	626
5987	20	7	12	767	867
5988	14	14	12	1030	1130
5989	4	11	12	929	1029
5990	19	14	12	836	936
5991	6	19	12	737	837
5992	16	0	12	598	698
5993	10	2	12	1084	1184
5994	8	16	12	989	1089
5995	17	19	12	979	1079
5996	20	0	12	966	1066
5997	3	5	12	1032	1132
5998	0	4	12	705	805
5999	17	8	12	1084	1184
6000	16	5	12	593	693
6001	11	11	12	856	956
6002	20	10	12	1116	1216
6003	19	17	12	931	1031
6004	17	5	12	726	826
6005	10	17	12	994	1094
6006	6	17	12	669	769
6007	17	3	12	1051	1151
6008	12	15	12	1097	1197
6009	17	8	12	968	1068
6010	9	19	12	925	1025
6011	3	2	12	911	1011
6012	14	18	12	984	1084
6013	14	5	12	640	740
6014	17	11	12	658	758
6015	20	5	12	1006	1106
6016	17	2	12	560	660
6017	8	15	12	1013	1113
6018	20	11	12	659	759
6019	4	14	12	721	821
6020	14	17	12	998	1098
6021	8	7	12	867	967
6022	0	19	12	693	793
6023	0	17	12	596	696
6024	11	17	12	554	654
6025	3	6	12	589	689
6026	14	7	12	645	745
6027	1	0	12	1110	1210
6028	1	15	12	770	870
6029	19	10	12	605	705
6030	18	8	12	1078	1178
6031	3	3	12	525	625
6032	19	9	12	1038	1138
6033	4	9	12	675	775
6034	8	3	12	742	842
6035	5	9	12	593	693
6036	4	6	12	552	652
6037	15	17	12	854	954
6038	17	20	12	830	930
6039	13	10	12	641	741
6040	18	4	12	844	944
6041	20	12	12	983	1083
6042	0	11	12	1081	1181
6043	17	19	12	913	1013
6044	9	6	12	621	721
6045	19	14	12	959	1059
6046	15	4	12	873	973
6047	19	5	12	650	750
6048	17	5	12	669	769
6049	3	13	12	1066	1166
6050	17	3	12	909	1009
6051	17	7	12	729	829
6052	8	17	12	1001	1101
6053	19	15	12	577	677
6054	20	12	12	846	946
6055	16	1	12	722	822
6056	20	5	12	944	1044
6057	15	8	12	1112	1212
6058	19	2	12	690	790
6059	8	9	12	641	741
6060	8	4	12	634	734
6061	3	5	12	759	859
6062	20	2	12	774	874
6063	8	20	12	605	705
6064	14	10	12	604	704
6065	19	13	12	754	854
6066	10	2	12	879	979
6067	7	18	12	1049	1149
6068	16	15	12	628	728
6069	3	14	12	871	971
6070	0	0	12	522	622
6071	18	16	12	808	908
6072	4	12	12	966	1066
6073	15	14	12	743	843
6074	8	6	12	567	667
6075	9	12	12	969	1069
6076	17	5	12	1023	1123
6077	3	19	12	737	837
6078	19	16	12	704	804
6079	0	19	12	642	742
6080	17	18	12	634	734
6081	5	18	12	948	1048
6082	18	17	12	981	1081
6083	3	17	12	998	1098
6084	19	9	12	827	927
6085	16	1	12	902	1002
6086	18	1	12	1097	1197
6087	2	13	12	1061	1161
6088	15	7	12	548	648
6089	14	1	12	563	663
6090	7	7	12	921	1021
6091	3	12	12	923	1023
6092	12	12	12	520	620
6093	5	18	12	1009	1109
6094	6	19	12	812	912
6095	6	3	12	948	1048
6096	6	16	12	858	958
6097	18	2	12	587	687
6098	19	16	12	867	967
6099	3	4	12	868	968
6100	17	10	12	993	1093
6101	8	3	12	629	729
6102	18	14	12	698	798
6103	20	10	12	883	983
6104	17	4	12	758	858
6105	4	2	12	955	1055
6106	7	20	12	813	913
6107	19	7	12	879	979
6108	18	0	12	814	914
6109	16	18	12	946	1046
6110	1	1	12	949	1049
6111	7	17	12	949	1049
6112	4	1	12	1089	1189
6113	1	14	12	560	660
6114	8	14	12	705	805
6115	8	3	12	902	1002
6116	2	20	12	901	1001
6117	13	20	12	847	947
6118	2	20	12	1039	1139
6119	2	0	12	796	896
6120	4	16	12	912	1012
6121	18	7	12	767	867
6122	0	2	12	1112	1212
6123	5	10	12	718	818
6124	13	10	12	898	998
6125	10	2	12	1099	1199
6126	3	2	12	1112	1212
6127	3	13	12	746	846
6128	16	6	12	631	731
6129	19	5	12	672	772
6130	12	14	12	753	853
6131	4	9	12	991	1091
6132	1	0	12	607	707
6133	9	14	12	916	1016
6134	11	20	12	890	990
6135	17	13	12	820	920
6136	9	17	12	741	841
6137	9	17	12	770	870
6138	12	1	12	557	657
6139	0	7	12	528	628
6140	3	1	12	1044	1144
6141	4	17	12	921	1021
6142	0	2	12	831	931
6143	12	7	12	629	729
6144	6	0	12	975	1075
6145	13	10	12	911	1011
6146	5	14	12	842	942
6147	1	1	12	652	752
6148	17	20	12	919	1019
6149	17	5	12	846	946
6150	11	10	12	765	865
6151	7	11	12	644	744
6152	0	4	12	833	933
6153	1	1	12	760	860
6154	16	18	12	1016	1116
6155	13	16	12	659	759
6156	1	7	12	1062	1162
6157	1	0	12	680	780
6158	5	20	12	582	682
6159	16	9	12	944	1044
6160	13	8	12	542	642
6161	0	19	12	897	997
6162	20	9	12	641	741
6163	4	19	12	537	637
6164	7	9	12	1054	1154
6165	9	5	12	854	954
6166	11	15	12	746	846
6167	19	9	12	1107	1207
6168	2	20	12	866	966
6169	15	11	12	1051	1151
6170	17	11	12	1015	1115
6171	11	12	12	766	866
6172	18	18	12	770	870
6173	8	4	12	570	670
6174	16	0	12	871	971
6175	12	5	12	1057	1157
6176	20	20	12	952	1052
6177	11	0	12	608	708
6178	20	17	12	958	1058
6179	15	19	12	956	1056
6180	18	1	12	538	638
6181	16	11	12	886	986
6182	7	16	12	909	1009
6183	11	7	12	693	793
6184	7	18	12	533	633
6185	3	13	12	576	676
6186	2	3	12	1075	1175
6187	8	14	12	1053	1153
6188	16	1	12	648	748
6189	13	11	12	967	1067
6190	12	6	12	868	968
6191	14	8	12	955	1055
6192	20	6	12	1074	1174
6193	6	4	12	1096	1196
6194	14	11	12	602	702
6195	0	14	12	722	822
6196	7	5	12	1014	1114
6197	12	10	12	717	817
6198	12	6	12	991	1091
6199	2	6	12	853	953
6200	3	20	12	1079	1179
6201	1	9	12	982	1082
6202	18	0	12	924	1024
6203	15	8	12	587	687
6204	10	19	12	631	731
6205	7	18	12	600	700
6206	13	10	12	827	927
6207	13	3	12	914	1014
6208	3	19	12	1050	1150
6209	2	5	12	815	915
6210	10	8	12	952	1052
6211	15	14	12	1061	1161
6212	7	1	12	790	890
6213	12	11	12	1032	1132
6214	14	18	12	540	640
6215	8	3	12	958	1058
6216	10	7	12	1065	1165
6217	20	7	12	1093	1193
6218	19	13	12	595	695
6219	20	11	12	655	755
6220	9	0	12	555	655
6221	15	7	12	885	985
6222	10	18	12	523	623
6223	8	1	12	1114	1214
6224	17	13	12	601	701
6225	17	10	12	574	674
6226	12	18	12	807	907
6227	11	2	12	887	987
6228	1	1	12	699	799
6229	18	10	12	1077	1177
6230	2	8	12	962	1062
6231	19	19	12	786	886
6232	11	8	12	967	1067
6233	13	11	12	1075	1175
6234	4	6	12	565	665
6235	3	10	12	672	772
6236	20	0	12	547	647
6237	4	20	12	864	964
6238	12	4	12	722	822
6239	10	14	12	701	801
6240	12	10	12	974	1074
6241	19	9	12	868	968
6242	18	11	12	586	686
6243	9	8	12	792	892
6244	13	6	12	1096	1196
6245	0	18	12	842	942
6246	13	1	12	925	1025
6247	2	17	12	850	950
6248	11	16	12	1117	1217
6249	2	16	12	940	1040
6250	9	17	12	947	1047
6251	14	11	12	715	815
6252	8	18	12	1102	1202
6253	3	1	12	788	888
6254	16	13	12	684	784
6255	5	14	12	921	1021
6256	17	11	12	775	875
6257	4	20	12	783	883
6258	18	17	12	1045	1145
6259	20	2	12	978	1078
6260	18	6	12	976	1076
6261	0	2	12	589	689
6262	2	10	12	1086	1186
6263	20	17	12	811	911
6264	4	15	12	814	914
6265	16	16	12	985	1085
6266	14	6	12	655	755
6267	16	13	12	603	703
6268	1	14	12	557	657
6269	11	7	12	587	687
6270	11	13	12	923	1023
6271	10	3	12	992	1092
6272	10	15	12	885	985
6273	9	4	12	1062	1162
6274	9	1	12	712	812
6275	18	17	12	835	935
6276	2	17	12	847	947
6277	11	4	12	723	823
6278	6	20	12	899	999
6279	19	14	12	574	674
6280	5	7	12	995	1095
6281	17	12	12	800	900
6282	15	6	12	637	737
6283	11	4	12	996	1096
6284	3	3	12	883	983
6285	9	8	12	562	662
6286	0	9	12	960	1060
6287	2	4	12	1003	1103
6288	18	10	12	603	703
6289	18	14	12	1005	1105
6290	3	10	12	860	960
6291	4	13	12	1035	1135
6292	10	5	12	1090	1190
6293	10	4	12	587	687
6294	7	12	12	532	632
6295	8	5	12	861	961
6296	14	0	12	809	909
6297	16	9	12	896	996
6298	10	20	12	1117	1217
6299	1	11	12	714	814
6300	5	0	12	725	825
6301	0	19	12	928	1028
6302	2	13	12	551	651
6303	3	16	12	1019	1119
6304	19	12	12	971	1071
6305	15	8	12	760	860
6306	18	19	12	714	814
6307	12	17	12	608	708
6308	10	13	12	724	824
6309	14	0	12	946	1046
6310	20	14	12	852	952
6311	11	15	12	554	654
6312	14	7	12	633	733
6313	6	6	12	683	783
6314	13	10	12	660	760
6315	15	13	12	1007	1107
6316	11	10	12	994	1094
6317	15	8	12	1120	1220
6318	13	2	12	665	765
6319	17	7	12	525	625
6320	18	12	12	1058	1158
6321	15	1	12	651	751
6322	6	5	12	1115	1215
6323	2	7	12	745	845
6324	1	20	12	546	646
6325	13	5	12	567	667
6326	11	14	12	840	940
6327	10	4	12	974	1074
6328	16	14	12	963	1063
6329	4	8	12	869	969
6330	12	17	12	1048	1148
6331	14	14	12	585	685
6332	6	15	12	699	799
6333	3	5	12	553	653
6334	18	17	12	624	724
6335	9	7	12	522	622
6336	19	2	12	925	1025
6337	19	19	12	834	934
6338	13	8	12	556	656
6339	10	15	12	837	937
6340	17	11	12	756	856
6341	3	5	12	795	895
6342	15	20	12	1120	1220
6343	0	13	12	658	758
6344	10	8	12	1086	1186
6345	14	15	12	623	723
6346	10	12	12	714	814
6347	11	1	12	1086	1186
6348	17	6	12	937	1037
6349	16	3	12	1099	1199
6350	16	12	12	1026	1126
6351	5	14	12	654	754
6352	1	15	12	1100	1200
6353	6	4	12	836	936
6354	8	14	12	1077	1177
6355	11	12	12	1066	1166
6356	2	1	12	1115	1215
6357	14	19	12	845	945
6358	18	20	12	1048	1148
6359	17	12	12	1066	1166
6360	5	4	12	742	842
6361	3	8	12	641	741
6362	11	13	12	540	640
6363	14	7	12	956	1056
6364	12	13	12	1039	1139
6365	16	1	12	868	968
6366	9	12	12	1041	1141
6367	6	16	12	926	1026
6368	13	19	12	1026	1126
6369	16	1	12	1092	1192
6370	16	13	12	852	952
6371	12	9	12	953	1053
6372	2	2	12	820	920
6373	0	1	12	924	1024
6374	6	13	12	644	744
6375	15	2	12	861	961
6376	15	3	12	661	761
6377	12	10	12	795	895
6378	15	14	12	687	787
6379	12	14	12	686	786
6380	4	4	12	572	672
6381	15	9	12	749	849
6382	15	3	12	820	920
6383	4	13	12	569	669
6384	6	5	12	936	1036
6385	13	4	12	1007	1107
6386	11	19	12	812	912
6387	11	2	12	689	789
6388	12	15	12	908	1008
6389	17	20	12	975	1075
6390	17	14	12	845	945
6391	13	12	12	819	919
6392	7	11	12	1025	1125
6393	16	3	12	575	675
6394	7	12	12	831	931
6395	1	4	12	626	726
6396	3	7	12	1108	1208
6397	15	15	12	630	730
6398	18	8	12	738	838
6399	19	3	12	901	1001
6400	17	7	12	597	697
6401	6	11	12	596	696
6402	16	18	12	933	1033
6403	9	9	12	912	1012
6404	6	19	12	742	842
6405	18	18	12	1009	1109
6406	4	2	12	758	858
6407	18	14	12	1107	1207
6408	8	15	12	694	794
6409	14	13	12	598	698
6410	3	19	12	897	997
6411	20	13	12	703	803
6412	2	16	12	729	829
6413	12	20	12	656	756
6414	5	5	12	730	830
6415	2	3	12	988	1088
6416	8	20	12	566	666
6417	15	3	12	841	941
6418	6	4	12	997	1097
6419	12	4	12	708	808
6420	12	18	12	724	824
6421	13	5	12	603	703
6422	16	3	12	949	1049
6423	2	14	12	994	1094
6424	5	19	12	1107	1207
6425	12	16	12	768	868
6426	20	11	12	639	739
6427	0	5	12	931	1031
6428	2	10	12	536	636
6429	15	3	12	945	1045
6430	5	12	12	881	981
6431	2	7	12	615	715
6432	8	3	12	794	894
6433	14	18	12	1093	1193
6434	11	16	12	613	713
6435	5	12	12	734	834
6436	8	0	12	620	720
6437	11	10	12	794	894
6438	13	11	12	601	701
6439	16	10	12	1071	1171
6440	7	9	12	866	966
6441	4	18	12	1118	1218
6442	1	1	12	649	749
6443	13	10	12	1108	1208
6444	9	20	12	837	937
6445	4	13	12	668	768
6446	6	3	12	703	803
6447	0	1	12	754	854
6448	16	2	12	533	633
6449	15	6	12	1020	1120
6450	12	20	12	1116	1216
6451	7	11	12	1064	1164
6452	16	16	12	1110	1210
6453	6	14	12	747	847
6454	16	7	12	920	1020
6455	1	19	12	1103	1203
6456	6	3	12	895	995
6457	6	2	12	977	1077
6458	12	1	12	709	809
6459	0	5	12	665	765
6460	2	6	12	555	655
6461	3	19	12	826	926
6462	9	0	12	765	865
6463	15	0	12	710	810
6464	8	11	12	776	876
6465	10	6	12	1104	1204
6466	2	18	12	850	950
6467	15	14	12	575	675
6468	12	0	12	874	974
6469	3	11	12	604	704
6470	3	8	12	991	1091
6471	11	4	12	897	997
6472	20	16	12	730	830
6473	13	2	12	623	723
6474	16	1	12	653	753
6475	19	14	12	1001	1101
6476	19	2	12	1022	1122
6477	14	9	12	1008	1108
6478	6	10	12	958	1058
6479	13	2	12	912	1012
6480	15	17	12	1000	1100
6481	4	5	12	890	990
6482	13	2	12	812	912
6483	16	2	12	868	968
6484	19	5	12	607	707
6485	15	3	12	805	905
6486	11	5	12	692	792
6487	14	14	12	988	1088
6488	14	12	12	818	918
6489	15	18	12	982	1082
6490	18	6	12	899	999
6491	2	0	12	903	1003
6492	14	12	12	1060	1160
6493	20	11	12	729	829
6494	7	3	12	649	749
6495	20	4	12	1063	1163
6496	16	5	12	772	872
6497	4	16	12	821	921
6498	10	4	12	1073	1173
6499	1	5	12	965	1065
6500	5	16	12	703	803
6501	0	3	12	674	774
6502	18	3	12	815	915
6503	9	5	12	1046	1146
6504	16	18	12	955	1055
6505	14	12	12	1061	1161
6506	14	10	12	1006	1106
6507	5	5	12	1024	1124
6508	13	4	12	655	755
6509	12	10	12	1020	1120
6510	8	5	12	564	664
6511	0	3	12	593	693
6512	10	0	12	937	1037
6513	6	10	12	761	861
6514	16	2	12	1053	1153
6515	12	5	12	1112	1212
6516	7	0	12	569	669
6517	19	14	12	1006	1106
6518	10	9	12	635	735
6519	4	11	12	617	717
6520	8	19	12	729	829
6521	10	3	12	871	971
6522	11	16	12	691	791
6523	14	19	12	828	928
6524	15	2	12	1014	1114
6525	8	4	12	749	849
6526	8	7	12	696	796
6527	10	10	12	633	733
6528	20	0	12	671	771
6529	8	2	12	952	1052
6530	12	7	12	781	881
6531	18	4	12	555	655
6532	18	14	12	610	710
6533	10	8	12	829	929
6534	2	11	12	838	938
6535	6	12	12	899	999
6536	13	7	12	1099	1199
6537	5	14	12	607	707
6538	16	9	12	828	928
6539	1	3	12	633	733
6540	16	9	12	860	960
6541	11	15	12	635	735
6542	14	2	12	782	882
6543	8	17	12	557	657
6544	0	0	12	697	797
6545	8	3	12	1016	1116
6546	20	16	12	952	1052
6547	17	2	12	820	920
6548	4	16	12	599	699
6549	14	16	12	910	1010
6550	6	12	12	1085	1185
6551	11	7	12	632	732
6552	2	18	12	893	993
6553	17	10	12	902	1002
6554	11	17	12	633	733
6555	4	3	12	799	899
6556	7	16	12	1080	1180
6557	19	14	12	735	835
6558	10	8	12	1093	1193
6559	4	12	12	787	887
6560	14	13	12	669	769
6561	19	16	12	900	1000
6562	20	1	12	728	828
6563	3	17	12	916	1016
6564	4	20	12	1037	1137
6565	20	20	12	640	740
6566	19	14	12	965	1065
6567	20	4	12	959	1059
6568	11	7	12	605	705
6569	10	7	12	1007	1107
6570	2	12	12	605	705
6571	19	16	12	600	700
6572	2	0	12	805	905
6573	1	1	12	660	760
6574	8	14	12	578	678
6575	4	18	12	973	1073
6576	1	3	12	601	701
6577	17	15	12	1048	1148
6578	17	17	12	926	1026
6579	2	7	12	1017	1117
6580	8	12	12	836	936
6581	18	17	12	915	1015
6582	9	13	12	799	899
6583	11	12	12	1062	1162
6584	0	10	12	730	830
6585	17	16	12	799	899
6586	12	19	12	809	909
6587	9	0	12	839	939
6588	5	6	12	875	975
6589	10	2	12	814	914
6590	3	5	12	969	1069
6591	15	10	12	1108	1208
6592	17	3	12	832	932
6593	19	13	12	943	1043
6594	4	8	12	530	630
6595	0	13	12	922	1022
6596	17	6	12	594	694
6597	17	19	12	1069	1169
6598	14	6	12	858	958
6599	6	17	12	911	1011
6600	13	5	12	637	737
6601	10	2	12	944	1044
6602	4	13	12	795	895
6603	8	0	12	676	776
6604	15	12	12	917	1017
6605	20	1	12	884	984
6606	20	19	12	619	719
6607	14	15	12	523	623
6608	18	8	12	1098	1198
6609	8	0	12	904	1004
6610	14	15	12	568	668
6611	14	17	12	836	936
6612	13	1	12	968	1068
6613	17	3	12	627	727
6614	0	1	12	1048	1148
6615	17	3	12	834	934
6616	13	6	12	582	682
6617	8	16	12	687	787
6618	12	13	12	657	757
6619	6	7	12	902	1002
6620	6	20	12	767	867
6621	20	20	12	669	769
6622	2	9	12	553	653
6623	10	6	12	902	1002
6624	15	18	12	971	1071
6625	19	10	12	1020	1120
6626	7	17	12	1113	1213
6627	5	6	12	624	724
6628	9	1	12	839	939
6629	18	12	12	533	633
6630	5	10	12	606	706
6631	12	8	12	999	1099
6632	9	13	12	988	1088
6633	17	2	12	764	864
6634	11	11	12	756	856
6635	7	18	12	1099	1199
6636	14	7	12	920	1020
6637	3	8	12	990	1090
6638	9	1	12	538	638
6639	12	9	12	746	846
6640	13	1	12	556	656
6641	2	12	12	735	835
6642	13	7	12	704	804
6643	4	20	12	523	623
6644	1	18	12	952	1052
6645	10	5	12	678	778
6646	11	14	12	969	1069
6647	15	2	12	1082	1182
6648	14	8	12	1057	1157
6649	5	9	12	577	677
6650	20	1	12	650	750
6651	16	10	12	1078	1178
6652	1	18	12	1092	1192
6653	1	4	12	1040	1140
6654	13	14	12	1072	1172
6655	8	6	12	784	884
6656	5	0	12	822	922
6657	0	13	12	828	928
6658	8	18	12	647	747
6659	9	14	12	579	679
6660	2	7	12	1047	1147
6661	4	1	12	902	1002
6662	19	15	12	622	722
6663	7	4	12	867	967
6664	0	7	12	983	1083
6665	6	6	12	688	788
6666	10	16	12	1055	1155
6667	8	4	12	881	981
6668	10	0	12	901	1001
6669	10	13	12	1060	1160
6670	11	9	12	1115	1215
6671	7	18	12	898	998
6672	1	5	12	704	804
6673	2	7	12	985	1085
6674	6	11	12	825	925
6675	8	14	12	915	1015
6676	12	8	12	898	998
6677	5	15	12	815	915
6678	15	3	12	986	1086
6679	8	6	12	729	829
6680	15	3	12	1017	1117
6681	1	3	12	531	631
6682	8	13	12	609	709
6683	3	7	12	1081	1181
6684	16	6	12	946	1046
6685	8	5	12	610	710
6686	12	10	12	777	877
6687	15	2	12	650	750
6688	12	10	12	1088	1188
6689	13	15	12	765	865
6690	18	7	12	982	1082
6691	14	13	12	977	1077
6692	0	17	12	585	685
6693	4	12	12	828	928
6694	3	8	12	1115	1215
6695	6	20	12	821	921
6696	20	15	12	719	819
6697	16	5	12	901	1001
6698	19	13	12	594	694
6699	8	1	12	559	659
6700	20	15	12	1099	1199
6701	18	1	12	559	659
6702	9	11	12	1082	1182
6703	20	5	12	652	752
6704	15	7	12	780	880
6705	19	8	12	795	895
6706	16	4	12	879	979
6707	12	19	12	818	918
6708	2	2	12	869	969
6709	2	13	12	869	969
6710	6	9	12	664	764
6711	7	0	12	896	996
6712	18	4	12	791	891
6713	2	4	12	851	951
6714	19	11	12	642	742
6715	15	15	12	1017	1117
6716	4	12	12	600	700
6717	0	19	12	728	828
6718	18	10	12	533	633
6719	1	6	12	811	911
6720	16	6	12	685	785
6721	15	6	12	838	938
6722	19	6	12	550	650
6723	13	16	12	533	633
6724	20	13	12	1050	1150
6725	10	8	12	815	915
6726	20	13	12	691	791
6727	20	18	12	524	624
6728	4	15	12	993	1093
6729	16	16	12	1056	1156
6730	4	3	12	1073	1173
6731	8	6	12	733	833
6732	17	5	12	1078	1178
6733	20	20	12	842	942
6734	10	0	12	769	869
6735	16	3	12	1013	1113
6736	18	10	12	791	891
6737	11	4	12	718	818
6738	16	18	12	935	1035
6739	6	12	12	900	1000
6740	2	4	12	921	1021
6741	8	18	12	1019	1119
6742	2	7	12	863	963
6743	18	6	12	1071	1171
6744	11	0	12	528	628
6745	13	4	12	831	931
6746	17	8	12	1107	1207
6747	12	5	12	565	665
6748	13	2	12	970	1070
6749	18	19	12	827	927
6750	15	3	12	922	1022
6751	20	6	12	631	731
6752	18	15	12	736	836
6753	13	20	12	734	834
6754	17	20	12	621	721
6755	6	19	12	1007	1107
6756	5	18	12	925	1025
6757	17	16	12	580	680
6758	7	14	12	718	818
6759	9	16	12	531	631
6760	20	10	12	882	982
6761	9	10	12	661	761
6762	19	16	12	558	658
6763	17	16	12	575	675
6764	13	18	12	849	949
6765	14	1	12	1103	1203
6766	15	1	12	798	898
6767	11	20	12	642	742
6768	17	20	12	772	872
6769	5	18	12	997	1097
6770	4	13	12	619	719
6771	9	14	12	1118	1218
6772	20	16	12	858	958
6773	4	10	12	562	662
6774	14	20	12	736	836
6775	8	13	12	833	933
6776	4	16	12	1071	1171
6777	16	12	12	878	978
6778	1	19	12	725	825
6779	7	8	12	1051	1151
6780	7	16	12	900	1000
6781	11	7	12	561	661
6782	2	4	12	1037	1137
6783	14	6	12	1019	1119
6784	14	16	12	823	923
6785	6	5	12	1074	1174
6786	11	20	12	788	888
6787	16	5	12	668	768
6788	0	3	12	689	789
6789	10	2	12	855	955
6790	20	12	12	644	744
6791	4	2	12	788	888
6792	5	19	12	520	620
6793	18	7	12	838	938
6794	9	1	12	896	996
6795	18	14	12	671	771
6796	2	2	12	847	947
6797	18	8	12	1008	1108
6798	18	3	12	673	773
6799	6	1	12	617	717
6800	7	7	12	619	719
6801	3	18	12	738	838
6802	1	14	12	576	676
6803	16	18	12	1061	1161
6804	16	13	12	719	819
6805	10	15	12	914	1014
6806	2	14	12	774	874
6807	8	10	12	722	822
6808	14	14	12	1001	1101
6809	14	11	12	715	815
6810	16	18	12	737	837
6811	2	10	12	773	873
6812	1	10	12	836	936
6813	19	20	12	763	863
6814	14	7	12	915	1015
6815	3	0	12	970	1070
6816	0	17	12	839	939
6817	16	3	12	900	1000
6818	15	11	12	728	828
6819	9	2	12	967	1067
6820	4	19	12	893	993
6821	11	20	12	795	895
6822	3	1	12	1007	1107
6823	13	2	12	650	750
6824	19	19	12	622	722
6825	0	17	12	986	1086
6826	16	17	12	705	805
6827	0	16	12	1035	1135
6828	7	18	12	782	882
6829	9	9	12	1080	1180
6830	15	0	12	846	946
6831	4	13	12	588	688
6832	1	9	12	945	1045
6833	4	2	12	1013	1113
6834	8	17	12	785	885
6835	9	15	12	651	751
6836	5	20	12	1112	1212
6837	1	7	12	551	651
6838	4	20	12	941	1041
6839	1	3	12	867	967
6840	0	5	12	811	911
6841	17	12	12	740	840
6842	7	2	12	769	869
6843	4	20	12	873	973
6844	1	18	12	840	940
6845	19	4	12	880	980
6846	15	17	12	758	858
6847	8	19	12	654	754
6848	19	18	12	626	726
6849	16	1	12	1044	1144
6850	8	15	12	989	1089
6851	6	14	12	842	942
6852	18	8	12	613	713
6853	3	14	12	1092	1192
6854	3	10	12	998	1098
6855	15	4	12	830	930
6856	0	14	12	1096	1196
6857	4	19	12	885	985
6858	18	17	12	540	640
6859	12	20	12	663	763
6860	8	1	12	561	661
6861	18	11	12	990	1090
6862	9	16	12	786	886
6863	6	4	12	893	993
6864	12	0	12	677	777
6865	0	16	12	584	684
6866	9	5	12	530	630
6867	20	9	12	847	947
6868	17	8	12	812	912
6869	6	8	12	820	920
6870	0	7	12	837	937
6871	13	13	12	887	987
6872	14	19	12	1028	1128
6873	11	12	12	967	1067
6874	9	9	12	1083	1183
6875	1	14	12	819	919
6876	20	12	12	957	1057
6877	11	11	12	653	753
6878	4	14	12	867	967
6879	18	18	12	984	1084
6880	18	1	12	814	914
6881	9	12	12	951	1051
6882	4	10	12	810	910
6883	13	11	12	563	663
6884	14	18	12	553	653
6885	19	0	12	547	647
6886	1	13	12	528	628
6887	13	16	12	663	763
6888	8	11	12	929	1029
6889	6	8	12	837	937
6890	8	12	12	761	861
6891	2	4	12	674	774
6892	20	4	12	990	1090
6893	15	4	12	560	660
6894	13	17	12	680	780
6895	4	3	12	885	985
6896	1	13	12	835	935
6897	1	8	12	1105	1205
6898	0	14	12	749	849
6899	19	15	12	606	706
6900	12	4	12	1018	1118
6901	1	17	12	653	753
6902	7	5	12	895	995
6903	3	10	12	1061	1161
6904	3	13	12	740	840
6905	14	11	12	970	1070
6906	12	18	12	668	768
6907	15	2	12	830	930
6908	5	3	12	873	973
6909	11	15	12	720	820
6910	2	18	12	558	658
6911	19	11	12	580	680
6912	20	17	12	709	809
6913	19	11	12	1105	1205
6914	1	20	12	586	686
6915	3	6	12	977	1077
6916	2	11	12	1027	1127
6917	12	13	12	1097	1197
6918	19	13	12	602	702
6919	17	1	12	971	1071
6920	2	2	12	521	621
6921	10	11	12	879	979
6922	11	15	12	978	1078
6923	6	1	12	789	889
6924	10	14	12	762	862
6925	20	17	12	825	925
6926	18	6	12	804	904
6927	3	8	12	1113	1213
6928	2	15	12	1094	1194
6929	13	9	12	820	920
6930	19	2	12	1027	1127
6931	5	1	12	1015	1115
6932	17	9	12	857	957
6933	17	8	12	657	757
6934	20	19	12	872	972
6935	9	19	12	862	962
6936	8	3	12	1012	1112
6937	14	15	12	548	648
6938	2	20	12	755	855
6939	19	11	12	877	977
6940	7	6	12	936	1036
6941	13	9	12	520	620
6942	17	19	12	1060	1160
6943	5	17	12	619	719
6944	8	5	12	954	1054
6945	8	6	12	1046	1146
6946	5	10	12	750	850
6947	13	20	12	537	637
6948	10	7	12	773	873
6949	0	16	12	1068	1168
6950	10	9	12	707	807
6951	10	11	12	975	1075
6952	19	1	12	1065	1165
6953	15	3	12	564	664
6954	7	5	12	568	668
6955	0	12	12	1041	1141
6956	16	9	12	853	953
6957	4	18	12	680	780
6958	19	3	12	770	870
6959	1	0	12	601	701
6960	2	10	12	1070	1170
6961	7	10	12	599	699
6962	14	1	12	624	724
6963	4	20	12	1073	1173
6964	2	5	12	885	985
6965	2	3	12	875	975
6966	5	3	12	863	963
6967	2	7	12	594	694
6968	12	20	12	908	1008
6969	6	4	12	664	764
6970	18	1	12	914	1014
6971	7	11	12	580	680
6972	5	20	12	749	849
6973	18	8	12	904	1004
6974	10	0	12	904	1004
6975	6	10	12	743	843
6976	6	11	12	527	627
6977	13	3	12	792	892
6978	6	7	12	567	667
6979	1	4	12	865	965
6980	1	14	12	641	741
6981	1	2	12	624	724
6982	18	3	12	1013	1113
6983	11	1	12	923	1023
6984	19	3	12	814	914
6985	18	7	12	1061	1161
6986	0	12	12	580	680
6987	14	16	12	1101	1201
6988	10	15	12	927	1027
6989	9	6	12	765	865
6990	12	4	12	1109	1209
6991	11	5	12	628	728
6992	7	2	12	843	943
6993	8	5	12	789	889
6994	2	14	12	1050	1150
6995	4	12	12	851	951
6996	3	3	12	838	938
6997	12	2	12	589	689
6998	8	4	12	545	645
6999	8	3	12	661	761
7000	12	1	12	699	799
7001	14	10	12	864	964
7002	6	0	12	748	848
7003	9	7	12	746	846
7004	16	2	12	1004	1104
7005	16	7	12	1020	1120
7006	15	17	12	1054	1154
7007	19	5	12	926	1026
7008	14	2	12	1026	1126
7009	4	10	12	814	914
7010	3	18	12	1036	1136
7011	19	16	12	989	1089
7012	12	17	12	732	832
7013	5	0	12	720	820
7014	9	12	12	794	894
7015	9	10	12	980	1080
7016	4	1	12	734	834
7017	18	1	12	1065	1165
7018	13	15	12	920	1020
7019	0	9	12	863	963
7020	3	0	12	862	962
7021	11	0	12	898	998
7022	11	5	12	690	790
7023	15	10	12	1060	1160
7024	18	13	12	532	632
7025	4	3	12	522	622
7026	15	3	12	1090	1190
7027	2	12	12	982	1082
7028	9	10	12	600	700
7029	17	4	12	567	667
7030	14	1	12	1004	1104
7031	5	10	12	524	624
7032	5	7	12	555	655
7033	7	17	12	523	623
7034	19	20	12	702	802
7035	3	11	12	565	665
7036	3	11	12	1008	1108
7037	11	7	12	1109	1209
7038	8	15	12	564	664
7039	6	13	12	748	848
7040	20	7	12	989	1089
7041	10	2	12	1120	1220
7042	19	16	12	576	676
7043	20	6	12	907	1007
7044	11	17	12	909	1009
7045	9	4	12	953	1053
7046	9	8	12	996	1096
7047	5	3	12	1115	1215
7048	1	1	12	892	992
7049	4	10	12	790	890
7050	17	11	12	948	1048
7051	2	2	12	824	924
7052	0	14	12	678	778
7053	11	12	12	630	730
7054	7	13	12	525	625
7055	15	1	12	991	1091
7056	4	20	12	577	677
7057	16	11	12	1108	1208
7058	12	2	12	978	1078
7059	14	1	12	597	697
7060	3	4	12	868	968
7061	7	3	12	531	631
7062	19	17	12	1044	1144
7063	17	14	12	1105	1205
7064	20	6	12	695	795
7065	19	7	12	878	978
7066	12	0	12	816	916
7067	7	11	12	802	902
7068	11	17	12	730	830
7069	12	1	12	1033	1133
7070	18	13	12	881	981
7071	10	6	12	649	749
7072	0	14	12	764	864
7073	4	5	12	836	936
7074	15	16	12	838	938
7075	5	2	12	942	1042
7076	17	8	12	528	628
7077	13	3	12	894	994
7078	16	11	12	1096	1196
7079	19	1	12	1101	1201
7080	19	6	12	652	752
7081	9	6	12	854	954
7082	3	12	12	531	631
7083	0	14	12	944	1044
7084	4	3	12	874	974
7085	10	12	12	782	882
7086	12	17	12	993	1093
7087	16	0	12	1019	1119
7088	8	1	12	733	833
7089	17	8	12	880	980
7090	3	13	12	942	1042
7091	16	7	12	707	807
7092	13	5	12	729	829
7093	17	8	12	861	961
7094	15	13	12	909	1009
7095	6	0	12	1035	1135
7096	3	17	12	822	922
7097	14	13	12	545	645
7098	2	11	12	852	952
7099	3	5	12	586	686
7100	11	13	12	778	878
7101	15	7	12	750	850
7102	20	4	12	904	1004
7103	14	1	12	772	872
7104	12	0	12	944	1044
7105	19	2	12	590	690
7106	11	14	12	883	983
7107	19	11	12	866	966
7108	4	3	12	615	715
7109	1	4	12	913	1013
7110	0	0	12	1109	1209
7111	10	6	12	665	765
7112	14	14	12	1093	1193
7113	4	3	12	1110	1210
7114	10	14	12	1012	1112
7115	14	13	12	670	770
7116	15	15	12	1062	1162
7117	9	7	12	576	676
7118	0	8	12	990	1090
7119	6	19	12	558	658
7120	12	0	12	893	993
7121	15	13	12	588	688
7122	12	18	12	966	1066
7123	5	7	12	904	1004
7124	6	2	12	716	816
7125	17	4	12	640	740
7126	9	12	12	934	1034
7127	2	17	12	929	1029
7128	5	13	12	979	1079
7129	7	9	12	631	731
7130	1	9	12	836	936
7131	11	20	12	674	774
7132	19	3	12	574	674
7133	3	14	12	791	891
7134	13	12	12	911	1011
7135	3	1	12	522	622
7136	15	10	12	725	825
7137	12	15	12	882	982
7138	1	1	12	1104	1204
7139	11	19	12	534	634
7140	5	2	12	996	1096
7141	13	16	12	628	728
7142	5	8	12	710	810
7143	14	4	12	911	1011
7144	0	12	12	755	855
7145	17	14	12	1043	1143
7146	20	4	12	785	885
7147	20	2	12	568	668
7148	8	17	12	924	1024
7149	3	12	12	857	957
7150	6	17	12	890	990
7151	1	4	12	678	778
7152	16	2	12	632	732
7153	11	14	12	657	757
7154	1	20	12	882	982
7155	7	3	12	554	654
7156	3	6	12	838	938
7157	20	7	12	920	1020
7158	11	16	12	710	810
7159	0	17	12	1094	1194
7160	1	18	12	550	650
7161	5	0	12	780	880
7162	4	8	12	712	812
7163	17	15	12	668	768
7164	11	6	12	1039	1139
7165	6	12	12	900	1000
7166	4	20	12	923	1023
7167	11	9	12	787	887
7168	15	6	12	645	745
7169	4	19	12	551	651
7170	3	3	12	868	968
7171	15	15	12	958	1058
7172	3	11	12	703	803
7173	14	9	12	853	953
7174	19	9	12	618	718
7175	7	15	12	720	820
7176	6	17	12	679	779
7177	5	9	12	765	865
7178	9	16	12	540	640
7179	10	7	12	632	732
7180	14	15	12	1047	1147
7181	1	2	12	545	645
7182	7	15	12	874	974
7183	6	12	12	952	1052
7184	5	18	12	566	666
7185	6	0	12	634	734
7186	20	16	12	566	666
7187	19	13	12	661	761
7188	2	11	12	599	699
7189	1	8	12	699	799
7190	16	8	12	1042	1142
7191	16	2	12	1024	1124
7192	10	19	12	1062	1162
7193	19	16	12	946	1046
7194	3	20	12	742	842
7195	15	3	12	762	862
7196	10	15	12	1114	1214
7197	16	17	12	1096	1196
7198	20	18	12	861	961
7199	15	12	12	725	825
7200	17	20	12	957	1057
7201	20	0	12	924	1024
7202	4	6	12	681	781
7203	16	15	12	543	643
7204	11	19	12	633	733
7205	19	16	12	765	865
7206	16	4	12	714	814
7207	17	14	12	662	762
7208	10	1	12	692	792
7209	16	19	12	902	1002
7210	10	0	12	1013	1113
7211	19	4	12	1068	1168
7212	19	10	12	863	963
7213	0	16	12	904	1004
7214	4	18	12	754	854
7215	5	18	12	1101	1201
7216	9	17	12	1079	1179
7217	20	1	12	970	1070
7218	9	11	12	1108	1208
7219	7	11	12	725	825
7220	14	14	12	543	643
7221	17	0	12	915	1015
7222	13	0	12	1033	1133
7223	11	13	12	738	838
7224	19	17	12	775	875
7225	9	1	12	924	1024
7226	15	1	12	591	691
7227	5	0	12	605	705
7228	7	3	12	673	773
7229	10	8	12	616	716
7230	7	4	12	1112	1212
7231	13	13	12	830	930
7232	11	15	12	1114	1214
7233	7	11	12	950	1050
7234	16	13	12	866	966
7235	3	4	12	1066	1166
7236	1	7	12	961	1061
7237	20	1	12	1011	1111
7238	19	0	12	562	662
7239	15	14	12	673	773
7240	19	8	12	680	780
7241	12	5	12	698	798
7242	20	11	12	658	758
7243	9	16	12	847	947
7244	18	3	12	815	915
7245	16	11	12	968	1068
7246	9	13	12	684	784
7247	4	15	12	559	659
7248	19	18	12	918	1018
7249	4	7	12	1002	1102
7250	7	20	12	576	676
7251	6	3	12	987	1087
7252	11	20	12	984	1084
7253	6	3	12	621	721
7254	5	18	12	829	929
7255	16	17	12	975	1075
7256	14	1	12	1045	1145
7257	15	9	12	921	1021
7258	3	0	12	852	952
7259	0	15	12	536	636
7260	9	19	12	664	764
7261	1	2	12	872	972
7262	6	2	12	890	990
7263	4	20	12	700	800
7264	11	11	12	906	1006
7265	2	17	12	671	771
7266	10	4	12	1049	1149
7267	14	1	12	717	817
7268	4	4	12	817	917
7269	15	10	12	844	944
7270	18	7	12	673	773
7271	0	9	12	840	940
7272	3	19	12	836	936
7273	0	17	12	939	1039
7274	19	17	12	944	1044
7275	3	12	12	922	1022
7276	5	0	12	734	834
7277	5	2	12	921	1021
7278	8	12	12	846	946
7279	17	20	12	555	655
7280	18	0	12	718	818
7281	7	1	12	580	680
7282	19	2	12	927	1027
7283	0	3	12	765	865
7284	17	7	12	571	671
7285	18	10	12	1073	1173
7286	13	1	12	692	792
7287	14	11	12	526	626
7288	8	0	12	538	638
7289	16	20	12	957	1057
7290	20	18	12	916	1016
7291	15	9	12	958	1058
7292	9	5	12	1001	1101
7293	20	12	12	927	1027
7294	0	18	12	610	710
7295	17	12	12	592	692
7296	11	11	12	908	1008
7297	3	10	12	928	1028
7298	2	5	12	867	967
7299	6	19	12	802	902
7300	13	9	12	1013	1113
7301	17	19	12	1089	1189
7302	20	11	12	1112	1212
7303	16	1	12	694	794
7304	0	8	12	921	1021
7305	1	6	12	1093	1193
7306	17	16	12	604	704
7307	11	20	12	944	1044
7308	0	13	12	1114	1214
7309	20	7	12	805	905
7310	16	20	12	731	831
7311	16	5	12	601	701
7312	2	17	12	557	657
7313	19	10	12	728	828
7314	11	16	12	924	1024
7315	5	20	12	691	791
7316	8	4	12	694	794
7317	10	7	12	805	905
7318	0	15	12	885	985
7319	18	8	12	738	838
7320	2	10	12	1012	1112
7321	11	14	12	1102	1202
7322	2	2	12	830	930
7323	17	5	12	633	733
7324	9	11	12	972	1072
7325	19	9	12	632	732
7326	10	2	12	568	668
7327	3	17	12	969	1069
7328	15	10	12	774	874
7329	20	12	12	1065	1165
7330	16	7	12	983	1083
7331	19	8	12	887	987
7332	14	7	12	774	874
7333	10	6	12	809	909
7334	20	2	12	815	915
7335	11	20	12	647	747
7336	8	5	12	1032	1132
7337	12	16	12	769	869
7338	8	20	12	714	814
7339	14	19	12	712	812
7340	17	18	12	930	1030
7341	4	5	12	631	731
7342	14	5	12	734	834
7343	11	5	12	885	985
7344	7	12	12	1010	1110
7345	1	9	12	1021	1121
7346	11	19	12	739	839
7347	15	7	12	777	877
7348	3	19	12	682	782
7349	11	6	12	712	812
7350	1	10	12	629	729
7351	4	8	12	623	723
7352	3	16	12	946	1046
7353	5	2	12	622	722
7354	4	13	12	547	647
7355	12	20	12	913	1013
7356	11	11	12	675	775
7357	17	8	12	706	806
7358	2	7	12	1015	1115
7359	0	9	12	744	844
7360	17	3	12	966	1066
7361	11	11	12	987	1087
7362	20	6	12	950	1050
7363	12	2	12	1010	1110
7364	5	12	12	803	903
7365	7	20	12	1069	1169
7366	14	7	12	659	759
7367	2	11	12	853	953
7368	4	19	12	1076	1176
7369	5	14	12	1120	1220
7370	2	13	12	1076	1176
7371	5	18	12	536	636
7372	14	15	12	570	670
7373	9	3	12	652	752
7374	15	14	12	667	767
7375	1	14	12	826	926
7376	4	7	12	549	649
7377	8	19	12	788	888
7378	0	16	12	676	776
7379	3	16	12	942	1042
7380	11	4	12	569	669
7381	6	11	12	1004	1104
7382	1	1	12	1005	1105
7383	8	3	12	894	994
7384	3	15	12	693	793
7385	7	2	12	658	758
7386	4	2	12	931	1031
7387	13	3	12	541	641
7388	1	5	12	912	1012
7389	3	7	12	850	950
7390	14	14	12	712	812
7391	19	15	12	647	747
7392	5	16	12	1043	1143
7393	6	13	12	578	678
7394	5	15	12	883	983
7395	20	10	12	1069	1169
7396	7	5	12	705	805
7397	0	10	12	538	638
7398	15	12	12	768	868
7399	19	6	12	1089	1189
7400	9	4	12	1060	1160
7401	11	11	12	1056	1156
7402	6	3	12	909	1009
7403	18	0	12	686	786
7404	5	10	12	620	720
7405	8	9	12	677	777
7406	3	7	12	554	654
7407	14	13	12	689	789
7408	17	2	12	968	1068
7409	14	7	12	908	1008
7410	1	17	12	1047	1147
7411	2	1	12	765	865
7412	12	19	12	1027	1127
7413	18	15	12	1009	1109
7414	15	19	12	1084	1184
7415	2	13	12	980	1080
7416	15	11	12	1090	1190
7417	2	10	12	601	701
7418	15	19	12	1084	1184
7419	0	14	12	1022	1122
7420	2	4	12	852	952
7421	8	5	12	936	1036
7422	1	8	12	1100	1200
7423	20	13	12	923	1023
7424	12	20	12	706	806
7425	14	13	12	1065	1165
7426	20	15	12	836	936
7427	11	18	12	562	662
7428	1	20	12	1056	1156
7429	15	5	12	880	980
7430	13	15	12	1067	1167
7431	13	18	12	788	888
7432	8	20	12	579	679
7433	5	15	12	891	991
7434	16	2	12	761	861
7435	13	0	12	799	899
7436	19	15	12	583	683
7437	16	6	12	562	662
7438	4	6	12	1027	1127
7439	19	14	12	1093	1193
7440	4	5	12	661	761
7441	18	3	12	576	676
7442	8	3	12	656	756
7443	19	10	12	771	871
7444	19	5	12	740	840
7445	18	13	12	575	675
7446	5	20	12	1024	1124
7447	17	4	12	871	971
7448	1	8	12	1074	1174
7449	17	17	12	924	1024
7450	14	16	12	558	658
7451	17	18	12	945	1045
7452	12	3	12	735	835
7453	8	7	12	1036	1136
7454	1	14	12	657	757
7455	1	9	12	945	1045
7456	6	14	12	819	919
7457	13	20	12	590	690
7458	0	13	12	688	788
7459	9	8	12	1106	1206
7460	3	15	12	767	867
7461	13	1	12	912	1012
7462	15	10	12	648	748
7463	17	20	12	891	991
7464	13	15	12	932	1032
7465	11	20	12	563	663
7466	3	16	12	728	828
7467	7	6	12	769	869
7468	19	14	12	841	941
7469	14	13	12	756	856
7470	4	2	12	732	832
7471	6	20	12	773	873
7472	17	15	12	752	852
7473	1	3	12	1049	1149
7474	15	8	12	805	905
7475	0	3	12	820	920
7476	12	11	12	771	871
7477	11	0	12	792	892
7478	1	2	12	557	657
7479	7	5	12	678	778
7480	1	12	12	720	820
7481	10	17	12	924	1024
7482	16	0	12	1056	1156
7483	18	18	12	941	1041
7484	16	17	12	667	767
7485	17	11	12	556	656
7486	5	17	12	957	1057
7487	2	12	12	782	882
7488	11	17	12	804	904
7489	6	6	12	523	623
7490	15	18	12	540	640
7491	7	2	12	1017	1117
7492	10	3	12	871	971
7493	8	2	12	652	752
7494	19	15	12	1078	1178
7495	2	18	12	831	931
7496	19	20	12	736	836
7497	10	3	12	935	1035
7498	18	12	12	991	1091
7499	9	6	12	946	1046
7500	4	14	12	704	804
7501	6	12	12	708	808
7502	14	9	12	746	846
7503	15	10	12	1099	1199
7504	11	17	12	982	1082
7505	16	14	12	963	1063
7506	13	10	12	870	970
7507	12	3	12	1076	1176
7508	6	11	12	959	1059
7509	18	7	12	634	734
7510	16	11	12	984	1084
7511	10	13	12	847	947
7512	0	17	12	740	840
7513	12	15	12	758	858
7514	4	14	12	923	1023
7515	19	19	12	1029	1129
7516	1	2	12	1093	1193
7517	13	2	12	982	1082
7518	7	0	12	925	1025
7519	16	17	12	803	903
7520	6	3	12	1109	1209
7521	17	8	12	743	843
7522	6	0	12	1092	1192
7523	7	20	12	646	746
7524	8	14	12	660	760
7525	9	20	12	1094	1194
7526	8	14	12	803	903
7527	10	19	12	1094	1194
7528	7	4	12	1109	1209
7529	0	5	12	807	907
7530	7	2	12	589	689
7531	14	10	12	851	951
7532	12	18	12	1099	1199
7533	11	2	12	821	921
7534	17	16	12	859	959
7535	19	14	12	1011	1111
7536	15	5	12	898	998
7537	14	12	12	1076	1176
7538	2	0	12	789	889
7539	8	5	12	579	679
7540	0	5	12	1070	1170
7541	10	13	12	667	767
7542	8	16	12	536	636
7543	10	9	12	831	931
7544	7	2	12	823	923
7545	6	0	12	841	941
7546	0	12	12	690	790
7547	17	0	12	707	807
7548	17	3	12	925	1025
7549	5	7	12	586	686
7550	11	16	12	923	1023
7551	19	18	12	779	879
7552	0	14	12	999	1099
7553	2	7	12	1102	1202
7554	15	14	12	873	973
7555	9	1	12	1059	1159
7556	13	7	12	1092	1192
7557	15	8	12	847	947
7558	14	17	12	887	987
7559	11	16	12	1087	1187
7560	20	20	12	733	833
7561	2	13	12	575	675
7562	2	8	12	533	633
7563	3	13	12	959	1059
7564	5	17	12	1116	1216
7565	5	7	12	892	992
7566	6	11	12	1066	1166
7567	3	17	12	1026	1126
7568	6	20	12	987	1087
7569	8	0	12	812	912
7570	10	12	12	758	858
7571	19	8	12	566	666
7572	18	6	12	1029	1129
7573	15	15	12	1007	1107
7574	14	8	12	699	799
7575	3	12	12	591	691
7576	3	4	12	601	701
7577	20	19	12	992	1092
7578	0	16	12	950	1050
7579	16	3	12	1003	1103
7580	2	9	12	1080	1180
7581	17	14	12	810	910
7582	9	8	12	909	1009
7583	3	18	12	848	948
7584	1	6	12	805	905
7585	5	16	12	564	664
7586	17	3	12	704	804
7587	12	9	12	1074	1174
7588	12	20	12	693	793
7589	3	17	12	1052	1152
7590	18	19	12	1086	1186
7591	2	2	12	621	721
7592	12	5	12	814	914
7593	17	2	12	694	794
7594	19	20	12	774	874
7595	0	3	12	613	713
7596	16	18	12	830	930
7597	13	3	12	884	984
7598	10	20	12	689	789
7599	7	17	12	746	846
7600	12	19	12	871	971
7601	8	5	12	621	721
7602	5	12	12	925	1025
7603	5	2	12	850	950
7604	12	15	12	550	650
7605	4	12	12	974	1074
7606	17	17	12	1062	1162
7607	13	0	12	1042	1142
7608	10	9	12	908	1008
7609	19	10	12	882	982
7610	6	13	12	1119	1219
7611	0	3	12	1092	1192
7612	1	14	12	771	871
7613	7	16	12	551	651
7614	5	16	12	1034	1134
7615	14	2	12	747	847
7616	18	17	12	1007	1107
7617	19	2	12	893	993
7618	17	7	12	807	907
7619	18	4	12	583	683
7620	17	19	12	1009	1109
7621	5	14	12	972	1072
7622	5	13	12	647	747
7623	8	0	12	1050	1150
7624	19	0	12	810	910
7625	17	8	12	980	1080
7626	2	1	12	830	930
7627	14	13	12	1086	1186
7628	15	11	12	567	667
7629	3	4	12	568	668
7630	6	8	12	780	880
7631	7	16	12	624	724
7632	3	1	12	952	1052
7633	5	17	12	735	835
7634	19	14	12	1053	1153
7635	14	5	12	708	808
7636	5	16	12	702	802
7637	12	15	12	1019	1119
7638	1	11	12	678	778
7639	2	15	12	521	621
7640	1	18	12	570	670
7641	19	14	12	675	775
7642	2	20	12	898	998
7643	14	14	12	725	825
7644	1	12	12	975	1075
7645	3	13	12	563	663
7646	7	8	12	636	736
7647	19	4	12	983	1083
7648	0	2	12	656	756
7649	19	16	12	928	1028
7650	8	6	12	1010	1110
7651	10	5	12	1050	1150
7652	4	18	12	763	863
7653	10	17	12	989	1089
7654	11	0	12	876	976
7655	7	20	12	967	1067
7656	13	12	12	605	705
7657	17	18	12	1120	1220
7658	7	11	12	935	1035
7659	16	18	12	914	1014
7660	8	6	12	1094	1194
7661	18	9	12	703	803
7662	20	20	12	599	699
7663	16	7	12	534	634
7664	19	20	12	882	982
7665	9	5	12	824	924
7666	9	11	12	910	1010
7667	5	2	12	991	1091
7668	8	12	12	963	1063
7669	10	13	12	955	1055
7670	2	16	12	748	848
7671	0	3	12	763	863
7672	4	5	12	947	1047
7673	14	14	12	552	652
7674	0	9	12	933	1033
7675	20	3	12	772	872
7676	5	3	12	781	881
7677	12	15	12	573	673
7678	13	14	12	906	1006
7679	2	4	12	886	986
7680	2	14	12	532	632
7681	15	1	12	885	985
7682	2	6	12	738	838
7683	16	15	12	535	635
7684	1	9	12	636	736
7685	15	4	12	736	836
7686	16	5	12	594	694
7687	6	6	12	578	678
7688	14	19	12	907	1007
7689	7	18	12	751	851
7690	20	1	12	1105	1205
7691	2	19	12	808	908
7692	10	1	12	1037	1137
7693	4	4	12	713	813
7694	6	0	12	748	848
7695	7	20	12	831	931
7696	8	3	12	779	879
7697	7	10	12	766	866
7698	9	4	12	664	764
7699	8	19	12	1051	1151
7700	19	7	12	790	890
7701	9	12	12	1113	1213
7702	17	13	12	591	691
7703	8	12	12	981	1081
7704	15	15	12	1092	1192
7705	9	11	12	898	998
7706	16	15	12	935	1035
7707	10	6	12	687	787
7708	18	6	12	827	927
7709	3	15	12	902	1002
7710	2	6	12	761	861
7711	15	9	12	690	790
7712	14	11	12	1080	1180
7713	18	8	12	1018	1118
7714	12	5	12	1089	1189
7715	16	14	12	673	773
7716	2	1	12	858	958
7717	5	0	12	558	658
7718	10	16	12	541	641
7719	16	12	12	843	943
7720	17	2	12	738	838
7721	9	0	12	878	978
7722	5	15	12	604	704
7723	10	17	12	698	798
7724	4	11	12	972	1072
7725	2	9	12	783	883
7726	12	19	12	871	971
7727	19	12	12	534	634
7728	2	9	12	952	1052
7729	13	12	12	645	745
7730	10	9	12	538	638
7731	9	16	12	841	941
7732	6	11	12	691	791
7733	7	19	12	818	918
7734	2	4	12	697	797
7735	7	9	12	962	1062
7736	2	7	12	842	942
7737	6	16	12	521	621
7738	19	2	12	943	1043
7739	13	18	12	805	905
7740	11	7	12	814	914
7741	14	0	12	892	992
7742	20	9	12	1087	1187
7743	20	19	12	1037	1137
7744	13	17	12	1014	1114
7745	10	14	12	821	921
7746	8	5	12	584	684
7747	3	19	12	587	687
7748	5	3	12	792	892
7749	7	19	12	942	1042
7750	14	13	12	670	770
7751	2	17	12	648	748
7752	12	19	12	892	992
7753	12	18	12	1086	1186
7754	1	16	12	841	941
7755	12	3	12	1028	1128
7756	5	11	12	897	997
7757	10	6	12	850	950
7758	2	3	12	962	1062
7759	3	5	12	870	970
7760	12	19	12	810	910
7761	16	3	12	953	1053
7762	14	12	12	971	1071
7763	3	17	12	1056	1156
7764	4	4	12	1006	1106
7765	18	20	12	624	724
7766	16	6	12	982	1082
7767	18	7	12	679	779
7768	17	9	12	834	934
7769	13	12	12	660	760
7770	20	3	12	938	1038
7771	9	18	12	1080	1180
7772	2	6	12	1026	1126
7773	5	6	12	582	682
7774	19	11	12	641	741
7775	0	11	12	994	1094
7776	1	0	12	717	817
7777	14	10	12	959	1059
7778	2	18	12	531	631
7779	6	8	12	960	1060
7780	9	3	12	891	991
7781	18	3	12	870	970
7782	6	5	12	652	752
7783	18	10	12	869	969
7784	4	7	12	694	794
7785	5	7	12	900	1000
7786	9	16	12	999	1099
7787	13	10	12	1022	1122
7788	14	11	12	973	1073
7789	16	19	12	887	987
7790	16	8	12	901	1001
7791	20	1	12	647	747
7792	18	15	12	1056	1156
7793	4	18	12	690	790
7794	4	12	12	920	1020
7795	7	10	12	1026	1126
7796	0	20	12	618	718
7797	19	15	12	947	1047
7798	2	9	12	893	993
7799	11	9	12	834	934
7800	3	8	12	1026	1126
7801	0	3	12	872	972
7802	18	8	12	685	785
7803	15	20	12	547	647
7804	11	17	12	824	924
7805	10	2	12	1014	1114
7806	13	12	12	804	904
7807	18	16	12	1017	1117
7808	6	1	12	1010	1110
7809	13	14	12	553	653
7810	8	2	12	813	913
7811	13	19	12	906	1006
7812	11	10	12	589	689
7813	13	14	12	545	645
7814	8	2	12	750	850
7815	13	9	12	726	826
7816	12	16	12	629	729
7817	18	5	12	684	784
7818	1	5	12	570	670
7819	11	16	12	845	945
7820	9	17	12	1024	1124
7821	17	3	12	748	848
7822	4	9	12	938	1038
7823	17	13	12	1106	1206
7824	6	10	12	893	993
7825	7	19	12	795	895
7826	20	19	12	800	900
7827	0	3	12	1114	1214
7828	16	11	12	1087	1187
7829	7	12	12	798	898
7830	4	2	12	1075	1175
7831	17	9	12	658	758
7832	12	4	12	745	845
7833	3	20	12	691	791
7834	15	14	12	561	661
7835	3	9	12	877	977
7836	16	7	12	640	740
7837	5	13	12	831	931
7838	5	12	12	1111	1211
7839	6	11	12	1019	1119
7840	4	5	12	536	636
7841	11	1	12	697	797
7842	14	12	12	719	819
7843	10	10	12	978	1078
7844	7	10	12	743	843
7845	1	11	12	1088	1188
7846	18	6	12	809	909
7847	3	15	12	592	692
7848	9	12	12	921	1021
7849	5	20	12	890	990
7850	9	4	12	962	1062
7851	7	13	12	535	635
7852	7	1	12	1056	1156
7853	13	3	12	532	632
7854	7	20	12	651	751
7855	2	5	12	551	651
7856	2	14	12	625	725
7857	5	16	12	922	1022
7858	13	12	12	994	1094
7859	1	19	12	573	673
7860	18	12	12	625	725
7861	3	4	12	872	972
7862	7	14	12	909	1009
7863	13	12	12	832	932
7864	10	11	12	610	710
7865	14	13	12	1104	1204
7866	13	18	12	576	676
7867	10	7	12	791	891
7868	20	4	12	694	794
7869	14	8	12	786	886
7870	10	3	12	742	842
7871	9	2	12	1008	1108
7872	20	11	12	802	902
7873	17	6	12	1036	1136
7874	9	14	12	824	924
7875	11	17	12	1072	1172
7876	10	15	12	1113	1213
7877	11	3	12	1028	1128
7878	5	2	12	927	1027
7879	1	8	12	670	770
7880	18	12	12	1078	1178
7881	19	19	12	730	830
7882	12	13	12	1085	1185
7883	13	18	12	674	774
7884	17	0	12	702	802
7885	14	10	12	619	719
7886	13	20	12	896	996
7887	16	4	12	685	785
7888	17	7	12	833	933
7889	10	20	12	962	1062
7890	8	4	12	946	1046
7891	0	8	12	731	831
7892	10	13	12	657	757
7893	11	2	12	1037	1137
7894	13	1	12	917	1017
7895	12	2	12	610	710
7896	3	11	12	1054	1154
7897	5	9	12	554	654
7898	2	9	12	591	691
7899	19	2	12	710	810
7900	12	10	12	834	934
7901	2	17	12	810	910
7902	11	15	12	557	657
7903	15	5	12	987	1087
7904	17	18	12	993	1093
7905	6	12	12	997	1097
7906	9	15	12	681	781
7907	7	0	12	718	818
7908	4	11	12	651	751
7909	5	7	12	696	796
7910	11	16	12	691	791
7911	20	20	12	827	927
7912	20	17	12	632	732
7913	13	12	12	822	922
7914	4	16	12	861	961
7915	2	10	12	1010	1110
7916	12	19	12	679	779
7917	8	8	12	613	713
7918	1	9	12	748	848
7919	8	6	12	792	892
7920	11	1	12	710	810
7921	18	19	12	986	1086
7922	11	0	12	520	620
7923	18	17	12	732	832
7924	20	7	12	530	630
7925	16	1	12	871	971
7926	10	4	12	909	1009
7927	17	15	12	631	731
7928	7	11	12	1114	1214
7929	15	15	12	768	868
7930	3	13	12	697	797
7931	13	16	12	944	1044
7932	2	18	12	692	792
7933	16	18	12	585	685
7934	4	3	12	1024	1124
7935	8	19	12	771	871
7936	10	7	12	688	788
7937	5	17	12	1007	1107
7938	6	20	12	723	823
7939	7	7	12	538	638
7940	8	19	12	712	812
7941	20	10	12	1114	1214
7942	6	18	12	1031	1131
7943	16	5	12	995	1095
7944	17	15	12	739	839
7945	18	4	12	819	919
7946	14	11	12	887	987
7947	7	16	12	684	784
7948	20	10	12	1066	1166
7949	14	19	12	706	806
7950	20	17	12	673	773
7951	20	2	12	721	821
7952	5	20	12	1120	1220
7953	16	17	12	649	749
7954	13	3	12	955	1055
7955	15	11	12	616	716
7956	19	10	12	632	732
7957	13	18	12	1077	1177
7958	1	0	12	803	903
7959	11	11	12	1061	1161
7960	0	8	12	700	800
7961	5	20	12	833	933
7962	7	0	12	529	629
7963	5	20	12	865	965
7964	11	19	12	959	1059
7965	3	11	12	723	823
7966	17	9	12	699	799
7967	15	7	12	932	1032
7968	16	1	12	689	789
7969	0	1	12	526	626
7970	16	20	12	924	1024
7971	11	4	12	566	666
7972	0	11	12	1059	1159
7973	20	15	12	655	755
7974	8	6	12	973	1073
7975	10	9	12	1058	1158
7976	0	7	12	958	1058
7977	8	14	12	870	970
7978	16	18	12	1082	1182
7979	5	9	12	630	730
7980	7	0	12	558	658
7981	14	5	12	839	939
7982	4	17	12	541	641
7983	7	6	12	532	632
7984	13	15	12	907	1007
7985	20	8	12	1107	1207
7986	19	15	12	762	862
7987	19	16	12	737	837
7988	15	13	12	835	935
7989	20	4	12	858	958
7990	16	5	12	559	659
7991	5	8	12	563	663
7992	12	3	12	924	1024
7993	14	18	12	838	938
7994	11	2	12	886	986
7995	12	8	12	923	1023
7996	18	19	12	1011	1111
7997	7	5	12	695	795
7998	3	3	12	989	1089
7999	14	4	12	893	993
8000	6	12	12	807	907
8001	1	20	12	1004	1104
8002	19	0	12	730	830
8003	2	16	12	978	1078
8004	12	6	12	1065	1165
8005	2	10	12	1064	1164
8006	9	8	12	598	698
8007	2	9	12	857	957
8008	2	8	12	907	1007
8009	4	13	12	746	846
8010	5	20	12	995	1095
8011	15	4	12	748	848
8012	15	11	12	593	693
8013	7	0	12	611	711
8014	10	19	12	1076	1176
8015	11	17	12	721	821
8016	6	9	12	876	976
8017	15	10	12	640	740
8018	5	12	12	876	976
8019	6	0	12	598	698
8020	11	5	12	694	794
8021	20	17	12	947	1047
8022	12	0	12	557	657
8023	6	15	12	984	1084
8024	8	12	12	867	967
8025	11	16	12	626	726
8026	1	17	12	709	809
8027	15	19	12	843	943
8028	18	5	12	717	817
8029	12	15	12	977	1077
8030	5	2	12	790	890
8031	15	2	12	1005	1105
8032	15	18	12	840	940
8033	11	9	12	554	654
8034	19	7	12	569	669
8035	17	16	12	832	932
8036	15	18	12	1057	1157
8037	18	12	12	721	821
8038	17	16	12	544	644
8039	13	6	12	1003	1103
8040	9	14	12	908	1008
8041	5	7	12	881	981
8042	14	20	12	632	732
8043	3	14	12	523	623
8044	19	19	12	1103	1203
8045	18	12	12	838	938
8046	13	5	12	530	630
8047	16	11	12	951	1051
8048	7	4	12	853	953
8049	13	3	12	1000	1100
8050	3	13	12	647	747
8051	18	0	12	1024	1124
8052	10	1	12	1051	1151
8053	6	17	12	804	904
8054	4	17	12	884	984
8055	5	15	12	1026	1126
8056	14	11	12	952	1052
8057	5	9	12	1098	1198
8058	9	17	12	757	857
8059	17	1	12	788	888
8060	13	13	12	1011	1111
8061	8	10	12	1060	1160
8062	8	17	12	1089	1189
8063	2	13	12	815	915
8064	11	4	12	727	827
8065	6	5	12	878	978
8066	11	19	12	590	690
8067	5	0	12	989	1089
8068	9	8	12	1019	1119
8069	20	11	12	1013	1113
8070	18	14	12	678	778
8071	3	0	12	624	724
8072	17	4	12	910	1010
8073	2	3	12	1106	1206
8074	8	8	12	635	735
8075	12	4	12	874	974
8076	19	5	12	589	689
8077	18	12	12	983	1083
8078	1	2	12	625	725
8079	3	15	12	989	1089
8080	4	14	12	866	966
8081	20	11	12	1036	1136
8082	10	16	12	632	732
8083	1	10	12	540	640
8084	13	19	12	768	868
8085	14	6	12	816	916
8086	16	17	12	640	740
8087	20	17	12	1058	1158
8088	17	12	12	892	992
8089	7	10	12	1017	1117
8090	12	17	12	1103	1203
8091	18	8	12	734	834
8092	12	9	12	665	765
8093	1	0	12	617	717
8094	12	20	12	767	867
8095	13	6	12	1097	1197
8096	10	18	12	808	908
8097	4	7	12	806	906
8098	5	15	12	1057	1157
8099	11	15	12	1090	1190
8100	12	20	12	652	752
8101	1	15	12	935	1035
8102	12	16	12	1012	1112
8103	5	2	12	564	664
8104	20	0	12	994	1094
8105	5	9	12	561	661
8106	17	14	12	732	832
8107	17	4	12	617	717
8108	20	19	12	1035	1135
8109	8	9	12	1101	1201
8110	20	5	12	725	825
8111	16	18	12	1046	1146
8112	5	2	12	520	620
8113	13	4	12	595	695
8114	1	13	12	991	1091
8115	3	17	12	913	1013
8116	20	3	12	740	840
8117	17	14	12	847	947
8118	18	10	12	1083	1183
8119	2	0	12	648	748
8120	6	1	12	662	762
8121	13	17	12	898	998
8122	5	6	12	863	963
8123	8	9	12	751	851
8124	13	4	12	983	1083
8125	4	12	12	824	924
8126	15	13	12	618	718
8127	15	0	12	676	776
8128	17	0	12	929	1029
8129	8	7	12	949	1049
8130	15	13	12	772	872
8131	3	1	12	924	1024
8132	14	13	12	1001	1101
8133	17	17	12	1011	1111
8134	0	3	12	1098	1198
8135	11	17	12	1038	1138
8136	15	8	12	827	927
8137	3	5	12	1093	1193
8138	19	4	12	1110	1210
8139	12	8	12	990	1090
8140	15	9	12	829	929
8141	12	15	12	824	924
8142	7	16	12	597	697
8143	16	19	12	522	622
8144	8	18	12	852	952
8145	17	18	12	760	860
8146	9	16	12	621	721
8147	10	14	12	585	685
8148	3	18	12	787	887
8149	5	0	12	927	1027
8150	20	6	12	968	1068
8151	1	4	12	738	838
8152	6	20	12	732	832
8153	8	9	12	932	1032
8154	11	16	12	1016	1116
8155	11	5	12	666	766
8156	7	6	12	528	628
8157	7	10	12	1025	1125
8158	14	17	12	683	783
8159	16	5	12	1112	1212
8160	3	10	12	903	1003
8161	9	2	12	890	990
8162	13	7	12	970	1070
8163	1	1	12	892	992
8164	8	16	12	791	891
8165	18	1	12	906	1006
8166	6	5	12	563	663
8167	7	18	12	736	836
8168	18	10	12	843	943
8169	1	8	12	638	738
8170	0	5	12	886	986
8171	18	2	12	1050	1150
8172	13	15	12	584	684
8173	6	20	12	1101	1201
8174	15	0	12	1001	1101
8175	8	5	12	1000	1100
8176	19	7	12	895	995
8177	3	4	12	747	847
8178	20	20	12	783	883
8179	14	8	12	913	1013
8180	15	17	12	711	811
8181	4	19	12	877	977
8182	4	3	12	799	899
8183	16	4	12	676	776
8184	16	17	12	879	979
8185	12	12	12	909	1009
8186	11	0	12	745	845
8187	8	7	12	1069	1169
8188	1	6	12	880	980
8189	10	6	12	1108	1208
8190	0	5	12	613	713
8191	1	10	12	1092	1192
8192	1	15	12	791	891
8193	3	17	12	735	835
8194	18	8	12	677	777
8195	16	7	12	664	764
8196	9	3	12	895	995
8197	13	9	12	910	1010
8198	16	18	12	1008	1108
8199	1	13	12	621	721
8200	14	13	12	722	822
8201	10	19	12	748	848
8202	17	4	12	866	966
8203	17	9	12	1079	1179
8204	18	5	12	808	908
8205	8	12	12	644	744
8206	8	2	12	927	1027
8207	7	2	12	935	1035
8208	19	19	12	1054	1154
8209	3	15	12	1066	1166
8210	19	15	12	647	747
8211	15	19	12	1079	1179
8212	3	1	12	818	918
8213	4	18	12	554	654
8214	2	13	12	535	635
8215	18	4	12	886	986
8216	8	17	12	646	746
8217	2	20	12	1012	1112
8218	6	19	12	864	964
8219	20	0	12	521	621
8220	19	18	12	732	832
8221	7	12	12	633	733
8222	18	15	12	764	864
8223	17	17	12	542	642
8224	3	13	12	1054	1154
8225	15	5	12	749	849
8226	16	2	12	854	954
8227	2	2	12	1044	1144
8228	17	7	12	615	715
8229	13	18	12	954	1054
8230	8	8	12	991	1091
8231	9	9	12	1050	1150
8232	20	9	12	716	816
8233	1	17	12	919	1019
8234	2	4	12	582	682
8235	13	19	12	758	858
8236	1	7	12	751	851
8237	10	4	12	895	995
8238	2	5	12	820	920
8239	12	5	12	981	1081
8240	2	4	12	726	826
8241	16	7	12	925	1025
8242	5	4	12	926	1026
8243	18	12	12	696	796
8244	0	6	12	999	1099
8245	20	12	12	942	1042
8246	8	12	12	805	905
8247	7	18	12	669	769
8248	15	11	12	945	1045
8249	17	8	12	774	874
8250	3	16	12	1035	1135
8251	11	17	12	913	1013
8252	18	14	12	634	734
8253	13	1	12	984	1084
8254	9	18	12	597	697
8255	2	20	12	789	889
8256	2	3	12	894	994
8257	17	2	12	879	979
8258	0	4	12	754	854
8259	19	7	12	791	891
8260	0	13	12	599	699
8261	10	14	12	708	808
8262	5	2	12	723	823
8263	4	3	12	531	631
8264	7	13	12	656	756
8265	5	16	12	601	701
8266	16	0	12	552	652
8267	12	9	12	646	746
8268	14	19	12	942	1042
8269	18	16	12	996	1096
8270	7	14	12	739	839
8271	16	12	12	629	729
8272	4	19	12	1009	1109
8273	18	8	12	900	1000
8274	10	12	12	1081	1181
8275	1	17	12	697	797
8276	13	18	12	662	762
8277	20	18	12	1024	1124
8278	19	12	12	756	856
8279	9	8	12	550	650
8280	0	5	12	794	894
8281	12	7	12	774	874
8282	19	17	12	560	660
8283	16	14	12	933	1033
8284	1	15	12	564	664
8285	11	13	12	792	892
8286	15	18	12	688	788
8287	0	0	12	617	717
8288	18	17	12	955	1055
8289	19	4	12	941	1041
8290	12	11	12	858	958
8291	10	4	12	1033	1133
8292	3	14	12	691	791
8293	9	4	12	987	1087
8294	6	18	12	953	1053
8295	2	20	12	1028	1128
8296	17	4	12	535	635
8297	2	17	12	705	805
8298	12	12	12	698	798
8299	12	1	12	793	893
8300	1	4	12	604	704
8301	13	8	12	997	1097
8302	0	6	12	1075	1175
8303	15	4	12	966	1066
8304	18	7	12	1025	1125
8305	4	16	12	1077	1177
8306	2	1	12	633	733
8307	2	4	12	837	937
8308	9	19	12	1080	1180
8309	20	16	12	1069	1169
8310	3	12	12	1108	1208
8311	2	2	12	1028	1128
8312	20	14	12	680	780
8313	6	10	12	690	790
8314	13	1	12	634	734
8315	19	10	12	522	622
8316	5	16	12	698	798
8317	10	0	12	926	1026
8318	17	7	12	1044	1144
8319	7	17	12	762	862
8320	4	14	12	622	722
8321	19	7	12	682	782
8322	2	17	12	719	819
8323	16	19	12	630	730
8324	10	16	12	810	910
8325	14	4	12	771	871
8326	15	0	12	608	708
8327	20	20	12	601	701
8328	15	18	12	731	831
8329	8	20	12	858	958
8330	8	17	12	861	961
8331	4	3	12	626	726
8332	8	2	12	855	955
8333	14	11	12	704	804
8334	12	3	12	769	869
8335	19	20	12	723	823
8336	11	10	12	920	1020
8337	14	0	12	1070	1170
8338	9	3	12	761	861
8339	15	20	12	773	873
8340	9	17	12	601	701
8341	10	10	12	1003	1103
8342	7	19	12	877	977
8343	12	9	12	780	880
8344	12	20	12	564	664
8345	12	19	12	534	634
8346	14	14	12	937	1037
8347	9	0	12	902	1002
8348	20	6	12	578	678
8349	17	8	12	739	839
8350	11	8	12	741	841
8351	13	20	12	1119	1219
8352	5	12	12	727	827
8353	10	9	12	616	716
8354	6	19	12	670	770
8355	0	11	12	1014	1114
8356	14	18	12	631	731
8357	7	17	12	655	755
8358	16	1	12	977	1077
8359	7	17	12	1039	1139
8360	12	6	12	1031	1131
8361	16	8	12	911	1011
8362	5	7	12	773	873
8363	6	18	12	936	1036
8364	4	14	12	573	673
8365	1	20	12	849	949
8366	5	13	12	898	998
8367	4	15	12	1086	1186
8368	0	14	12	952	1052
8369	17	10	12	591	691
8370	3	17	12	958	1058
8371	11	7	12	659	759
8372	4	14	12	860	960
8373	5	17	12	601	701
8374	3	15	12	976	1076
8375	13	13	12	1093	1193
8376	2	12	12	898	998
8377	5	4	12	809	909
8378	20	17	12	858	958
8379	2	10	12	884	984
8380	8	18	12	532	632
8381	14	5	12	880	980
8382	12	15	12	590	690
8383	0	4	12	887	987
8384	12	7	12	1001	1101
8385	6	9	12	1043	1143
8386	11	6	12	818	918
8387	18	13	12	680	780
8388	8	0	12	630	730
8389	3	18	12	734	834
8390	5	15	12	1046	1146
8391	4	7	12	601	701
8392	20	15	12	997	1097
8393	12	3	12	620	720
8394	5	19	12	965	1065
8395	19	13	12	823	923
8396	9	19	12	698	798
8397	17	5	12	889	989
8398	3	19	12	1062	1162
8399	11	6	12	765	865
8400	12	15	12	739	839
8401	20	19	12	833	933
8402	17	8	12	773	873
8403	3	0	12	777	877
8404	4	6	12	910	1010
8405	8	4	12	1062	1162
8406	14	4	12	912	1012
8407	0	7	12	763	863
8408	20	3	12	872	972
8409	13	15	12	916	1016
8410	0	12	12	970	1070
8411	16	19	12	1105	1205
8412	20	1	12	757	857
8413	17	0	12	665	765
8414	20	10	12	596	696
8415	10	11	12	1064	1164
8416	2	14	12	796	896
8417	19	15	12	1084	1184
8418	4	1	12	963	1063
8419	1	15	12	683	783
8420	2	18	12	1009	1109
8421	14	18	12	657	757
8422	5	12	12	722	822
8423	14	11	12	1107	1207
8424	13	19	12	825	925
8425	12	2	12	726	826
8426	16	5	12	1089	1189
8427	8	13	12	983	1083
8428	2	13	12	521	621
8429	9	9	12	960	1060
8430	15	6	12	772	872
8431	9	15	12	849	949
8432	20	1	12	901	1001
8433	12	0	12	859	959
8434	9	11	12	989	1089
8435	12	10	12	1026	1126
8436	5	18	12	682	782
8437	16	5	12	635	735
8438	5	12	12	608	708
8439	14	17	12	1046	1146
8440	1	2	12	601	701
8441	4	10	12	598	698
8442	7	18	12	1036	1136
8443	3	7	12	587	687
8444	15	17	12	598	698
8445	8	5	12	653	753
8446	1	14	12	897	997
8447	5	5	12	907	1007
8448	20	12	12	887	987
8449	7	2	12	640	740
8450	5	2	12	955	1055
8451	18	0	12	815	915
8452	19	6	12	1003	1103
8453	2	16	12	561	661
8454	15	13	12	697	797
8455	10	18	12	648	748
8456	3	17	12	727	827
8457	19	4	12	805	905
8458	13	17	12	634	734
8459	20	7	12	545	645
8460	17	1	12	885	985
8461	6	0	12	1093	1193
8462	7	17	12	747	847
8463	5	13	12	896	996
8464	10	11	12	757	857
8465	14	20	12	886	986
8466	5	15	12	743	843
8467	17	8	12	532	632
8468	7	10	12	675	775
8469	5	14	12	646	746
8470	13	7	12	892	992
8471	18	6	12	1045	1145
8472	12	4	12	586	686
8473	7	2	12	554	654
8474	7	3	12	637	737
8475	3	18	12	661	761
8476	7	17	12	1116	1216
8477	18	18	12	540	640
8478	18	0	12	638	738
8479	4	13	12	546	646
8480	14	20	12	1065	1165
8481	11	11	12	778	878
8482	11	8	12	1097	1197
8483	18	11	12	864	964
8484	17	3	12	585	685
8485	16	19	12	711	811
8486	0	9	12	1053	1153
8487	10	19	12	559	659
8488	15	6	12	781	881
8489	20	9	12	682	782
8490	18	7	12	714	814
8491	3	4	12	859	959
8492	4	8	12	982	1082
8493	16	18	12	907	1007
8494	12	3	12	552	652
8495	19	18	12	830	930
8496	5	16	12	1083	1183
8497	11	0	12	1107	1207
8498	4	20	12	577	677
8499	16	7	12	575	675
8500	8	9	12	537	637
8501	4	2	12	1101	1201
8502	8	9	12	1022	1122
8503	3	0	12	1091	1191
8504	11	7	12	1086	1186
8505	1	1	12	902	1002
8506	3	1	12	1069	1169
8507	6	15	12	915	1015
8508	6	16	12	657	757
8509	17	11	12	558	658
8510	7	7	12	936	1036
8511	19	7	12	928	1028
8512	20	9	12	626	726
8513	2	19	12	701	801
8514	8	14	12	986	1086
8515	0	8	12	846	946
8516	6	1	12	698	798
8517	20	13	12	656	756
8518	11	0	12	870	970
8519	16	18	12	830	930
8520	5	10	12	1113	1213
8521	16	18	12	978	1078
8522	3	5	12	1101	1201
8523	18	17	12	831	931
8524	13	18	12	609	709
8525	8	3	12	1003	1103
8526	5	2	12	1013	1113
8527	0	17	12	1034	1134
8528	2	18	12	735	835
8529	2	16	12	927	1027
8530	9	8	12	547	647
8531	20	2	12	1088	1188
8532	0	4	12	825	925
8533	1	16	12	902	1002
8534	11	2	12	688	788
8535	9	7	12	548	648
8536	20	14	12	630	730
8537	14	14	12	883	983
8538	0	3	12	956	1056
8539	8	12	12	917	1017
8540	13	0	12	781	881
8541	17	9	12	753	853
8542	12	13	12	642	742
8543	12	0	12	526	626
8544	16	5	12	568	668
8545	10	13	12	716	816
8546	8	2	12	937	1037
8547	4	1	12	1091	1191
8548	8	5	12	960	1060
8549	18	3	12	1024	1124
8550	7	15	12	793	893
8551	7	11	12	807	907
8552	14	15	12	704	804
8553	16	9	12	914	1014
8554	10	13	12	1078	1178
8555	0	0	12	985	1085
8556	11	18	12	1024	1124
8557	10	10	12	680	780
8558	6	11	12	868	968
8559	6	0	12	826	926
8560	3	7	12	723	823
8561	17	10	12	548	648
8562	16	1	12	794	894
8563	19	2	12	717	817
8564	9	4	12	877	977
8565	1	10	12	877	977
8566	12	2	12	933	1033
8567	2	5	12	745	845
8568	11	12	12	783	883
8569	4	10	12	1086	1186
8570	8	1	12	676	776
8571	13	13	12	1085	1185
8572	11	18	12	618	718
8573	15	13	12	772	872
8574	1	11	12	1102	1202
8575	6	20	12	641	741
8576	20	10	12	1062	1162
8577	15	4	12	597	697
8578	14	12	12	713	813
8579	6	2	12	869	969
8580	3	19	12	879	979
8581	5	16	12	932	1032
8582	12	2	12	832	932
8583	1	2	12	955	1055
8584	2	8	12	878	978
8585	5	14	12	789	889
8586	14	1	12	923	1023
8587	10	10	12	690	790
8588	14	10	12	639	739
8589	7	8	12	919	1019
8590	9	3	12	858	958
8591	3	12	12	563	663
8592	9	0	12	888	988
8593	11	13	12	1093	1193
8594	11	13	12	1112	1212
8595	18	20	12	1037	1137
8596	4	12	12	975	1075
8597	3	4	12	971	1071
8598	19	11	12	552	652
8599	12	9	12	972	1072
8600	16	11	12	1013	1113
8601	3	19	12	566	666
8602	15	9	12	1028	1128
8603	17	0	12	630	730
8604	17	4	12	897	997
8605	15	13	12	578	678
8606	7	7	12	822	922
8607	5	1	12	540	640
8608	14	1	12	1105	1205
8609	11	14	12	1059	1159
8610	14	14	12	839	939
8611	5	19	12	551	651
8612	10	3	12	982	1082
8613	18	15	12	549	649
8614	2	4	12	798	898
8615	12	4	12	1061	1161
8616	15	9	12	821	921
8617	9	17	12	754	854
8618	10	5	12	627	727
8619	12	3	12	588	688
8620	16	7	12	556	656
8621	19	13	12	1113	1213
8622	9	2	12	942	1042
8623	20	18	12	584	684
8624	16	4	12	716	816
8625	3	3	12	709	809
8626	17	18	12	1058	1158
8627	10	7	12	1108	1208
8628	4	8	12	1011	1111
8629	6	13	12	752	852
8630	20	17	12	864	964
8631	9	16	12	715	815
8632	3	2	12	888	988
8633	8	16	12	726	826
8634	13	17	12	909	1009
8635	2	8	12	1036	1136
8636	19	16	12	795	895
8637	18	11	12	761	861
8638	6	14	12	599	699
8639	15	5	12	751	851
8640	0	4	12	704	804
8641	19	0	12	1019	1119
8642	16	19	12	708	808
8643	8	16	12	529	629
8644	13	19	12	922	1022
8645	9	12	12	977	1077
8646	1	16	12	653	753
8647	18	0	12	521	621
8648	19	12	12	853	953
8649	15	13	12	652	752
8650	5	6	12	698	798
8651	20	2	12	1097	1197
8652	8	2	12	1014	1114
8653	4	11	12	560	660
8654	12	4	12	1059	1159
8655	4	15	12	737	837
8656	11	8	12	920	1020
8657	1	18	12	582	682
8658	18	11	12	849	949
8659	12	2	12	966	1066
8660	2	2	12	738	838
8661	3	2	12	724	824
8662	3	14	12	786	886
8663	10	14	12	793	893
8664	0	9	12	591	691
8665	19	16	12	534	634
8666	15	2	12	1015	1115
8667	19	17	12	742	842
8668	2	6	12	980	1080
8669	13	12	12	649	749
8670	13	17	12	999	1099
8671	0	15	12	577	677
8672	19	12	12	1100	1200
8673	4	15	12	1118	1218
8674	19	8	12	863	963
8675	9	19	12	1047	1147
8676	14	13	12	1055	1155
8677	1	16	12	919	1019
8678	10	1	12	677	777
8679	3	2	12	829	929
8680	15	8	12	816	916
8681	20	1	12	816	916
8682	11	15	12	956	1056
8683	7	6	12	608	708
8684	17	12	12	521	621
8685	18	18	12	706	806
8686	17	7	12	853	953
8687	17	2	12	888	988
8688	12	14	12	1053	1153
8689	17	14	12	1116	1216
8690	4	6	12	967	1067
8691	5	20	12	755	855
8692	18	17	12	912	1012
8693	0	19	12	625	725
8694	9	6	12	788	888
8695	16	2	12	859	959
8696	10	10	12	1009	1109
8697	17	13	12	826	926
8698	11	20	12	1020	1120
8699	9	5	12	608	708
8700	14	15	12	904	1004
8701	15	15	12	719	819
8702	8	17	12	1120	1220
8703	4	13	12	1081	1181
8704	8	6	12	775	875
8705	4	17	12	996	1096
8706	7	15	12	1083	1183
8707	8	20	12	913	1013
8708	14	10	12	760	860
8709	16	4	12	609	709
8710	14	0	12	762	862
8711	8	14	12	1047	1147
8712	13	1	12	555	655
8713	3	0	12	778	878
8714	17	6	12	817	917
8715	0	13	12	612	712
8716	13	12	12	1109	1209
8717	1	14	12	777	877
8718	15	6	12	801	901
8719	9	15	12	961	1061
8720	20	11	12	557	657
8721	12	11	12	1051	1151
8722	4	9	12	1070	1170
8723	19	10	12	667	767
8724	2	1	12	772	872
8725	3	14	12	1012	1112
8726	6	0	12	640	740
8727	13	17	12	1108	1208
8728	3	5	12	819	919
8729	13	12	12	841	941
8730	20	8	12	801	901
8731	6	19	12	939	1039
8732	4	5	12	748	848
8733	15	9	12	1036	1136
8734	13	18	12	1012	1112
8735	0	16	12	1088	1188
8736	15	15	12	786	886
8737	2	5	12	989	1089
8738	7	9	12	753	853
8739	14	0	12	783	883
8740	14	13	12	775	875
8741	18	19	12	726	826
8742	13	7	12	841	941
8743	6	13	12	1087	1187
8744	14	1	12	765	865
8745	10	4	12	1068	1168
8746	6	1	12	715	815
8747	17	9	12	898	998
8748	6	0	12	524	624
8749	6	6	12	1010	1110
8750	10	6	12	653	753
8751	6	10	12	605	705
8752	4	5	12	1018	1118
8753	0	12	12	1054	1154
8754	6	9	12	994	1094
8755	7	2	12	1093	1193
8756	9	10	12	775	875
8757	12	10	12	647	747
8758	5	7	12	711	811
8759	14	15	12	781	881
8760	17	10	12	902	1002
8761	15	5	12	553	653
8762	19	17	12	830	930
8763	9	6	12	597	697
8764	8	12	12	643	743
8765	2	5	12	522	622
8766	0	12	12	1053	1153
8767	5	12	12	569	669
8768	10	19	12	928	1028
8769	8	1	12	691	791
8770	13	19	12	525	625
8771	12	3	12	981	1081
8772	7	2	12	835	935
8773	12	0	12	770	870
8774	8	10	12	920	1020
8775	4	8	12	748	848
8776	8	12	12	958	1058
8777	15	14	12	749	849
8778	16	14	12	783	883
8779	12	17	12	1035	1135
8780	2	19	12	906	1006
8781	11	8	12	905	1005
8782	18	2	12	758	858
8783	19	0	12	616	716
8784	0	17	12	662	762
8785	14	5	12	937	1037
8786	6	1	12	867	967
8787	10	16	12	816	916
8788	5	1	12	783	883
8789	7	0	12	618	718
8790	19	17	12	772	872
8791	8	1	12	631	731
8792	18	6	12	687	787
8793	5	11	12	808	908
8794	20	16	12	914	1014
8795	18	5	12	1060	1160
8796	19	7	12	802	902
8797	9	8	12	1117	1217
8798	20	13	12	577	677
8799	9	0	12	693	793
8800	4	14	12	587	687
8801	11	16	12	1008	1108
8802	1	15	12	989	1089
8803	9	19	12	898	998
8804	20	2	12	886	986
8805	7	4	12	746	846
8806	9	13	12	1045	1145
8807	15	9	12	648	748
8808	20	18	12	1081	1181
8809	11	12	12	623	723
8810	20	17	12	821	921
8811	9	9	12	1064	1164
8812	20	11	12	695	795
8813	17	17	12	706	806
8814	10	13	12	842	942
8815	11	19	12	702	802
8816	2	3	12	1098	1198
8817	7	11	12	826	926
8818	4	0	12	533	633
8819	2	10	12	549	649
8820	20	0	12	1081	1181
8821	9	0	12	877	977
8822	6	11	12	634	734
8823	20	16	12	793	893
8824	4	18	12	1002	1102
8825	12	12	12	846	946
8826	1	3	12	995	1095
8827	4	9	12	610	710
8828	12	18	12	736	836
8829	1	13	12	779	879
8830	11	8	12	905	1005
8831	8	6	12	679	779
8832	13	3	12	778	878
8833	8	3	12	866	966
8834	20	8	12	1106	1206
8835	1	0	12	596	696
8836	4	20	12	939	1039
8837	12	14	12	774	874
8838	17	10	12	1000	1100
8839	0	11	12	756	856
8840	12	1	12	763	863
8841	6	1	12	985	1085
8842	15	0	12	539	639
8843	11	3	12	793	893
8844	15	19	12	1080	1180
8845	0	14	12	1004	1104
8846	14	9	12	1034	1134
8847	10	0	12	893	993
8848	13	14	12	548	648
8849	1	13	12	865	965
8850	0	20	12	938	1038
8851	14	13	12	1033	1133
8852	3	19	12	1087	1187
8853	13	10	12	963	1063
8854	10	9	12	751	851
8855	13	0	12	702	802
8856	14	16	12	542	642
8857	1	17	12	1002	1102
8858	11	14	12	533	633
8859	11	9	12	544	644
8860	4	8	12	676	776
8861	13	2	12	1084	1184
8862	13	1	12	543	643
8863	4	12	12	1002	1102
8864	3	6	12	1088	1188
8865	10	4	12	1081	1181
8866	4	6	12	870	970
8867	17	2	12	1097	1197
8868	13	2	12	1052	1152
8869	14	3	12	1022	1122
8870	11	9	12	916	1016
8871	16	2	12	999	1099
8872	5	15	12	703	803
8873	5	20	12	872	972
8874	4	5	12	703	803
8875	6	5	12	841	941
8876	3	6	12	631	731
8877	16	20	12	1075	1175
8878	5	17	12	683	783
8879	2	9	12	905	1005
8880	18	5	12	871	971
8881	1	13	12	970	1070
8882	19	16	12	804	904
8883	12	13	12	825	925
8884	3	19	12	928	1028
8885	15	2	12	719	819
8886	17	9	12	813	913
8887	16	9	12	877	977
8888	5	3	12	550	650
8889	5	3	12	969	1069
8890	17	13	12	530	630
8891	7	1	12	584	684
8892	4	8	12	725	825
8893	7	14	12	1013	1113
8894	6	7	12	879	979
8895	9	12	12	1082	1182
8896	2	6	12	670	770
8897	7	14	12	903	1003
8898	14	6	12	1036	1136
8899	11	17	12	1039	1139
8900	3	14	12	861	961
8901	8	19	12	699	799
8902	3	12	12	1004	1104
8903	15	0	12	1022	1122
8904	8	17	12	836	936
8905	12	17	12	949	1049
8906	14	6	12	1041	1141
8907	18	7	12	799	899
8908	2	15	12	1042	1142
8909	15	16	12	880	980
8910	19	11	12	782	882
8911	9	4	12	950	1050
8912	15	6	12	563	663
8913	4	3	12	618	718
8914	20	15	12	906	1006
8915	9	14	12	998	1098
8916	16	8	12	1018	1118
8917	3	17	12	760	860
8918	0	8	12	931	1031
8919	13	12	12	1083	1183
8920	9	15	12	755	855
8921	20	16	12	1099	1199
8922	8	11	12	798	898
8923	18	9	12	1012	1112
8924	3	11	12	840	940
8925	0	5	12	1033	1133
8926	9	12	12	958	1058
8927	15	14	12	682	782
8928	20	1	12	573	673
8929	4	20	12	564	664
8930	18	16	12	1073	1173
8931	2	10	12	993	1093
8932	11	7	12	895	995
8933	20	0	12	1083	1183
8934	10	8	12	740	840
8935	9	7	12	1015	1115
8936	12	4	12	916	1016
8937	14	0	12	785	885
8938	9	1	12	989	1089
8939	18	0	12	779	879
8940	10	10	12	692	792
8941	8	12	12	626	726
8942	8	16	12	708	808
8943	18	0	12	921	1021
8944	11	4	12	649	749
8945	8	18	12	599	699
8946	0	4	12	577	677
8947	8	18	12	547	647
8948	1	12	12	571	671
8949	15	9	12	783	883
8950	0	11	12	831	931
8951	14	10	12	629	729
8952	20	19	12	767	867
8953	14	19	12	893	993
8954	16	2	12	617	717
8955	14	12	12	787	887
8956	14	20	12	921	1021
8957	12	1	12	1104	1204
8958	3	14	12	925	1025
8959	1	10	12	815	915
8960	12	11	12	658	758
8961	7	7	12	531	631
8962	12	8	12	717	817
8963	3	2	12	879	979
8964	10	13	12	549	649
8965	11	0	12	744	844
8966	8	3	12	770	870
8967	4	2	12	964	1064
8968	1	19	12	1004	1104
8969	12	3	12	844	944
8970	18	17	12	725	825
8971	12	13	12	648	748
8972	0	17	12	679	779
8973	8	7	12	809	909
8974	19	7	12	1101	1201
8975	20	11	12	1050	1150
8976	7	3	12	813	913
8977	1	10	12	543	643
8978	13	4	12	703	803
8979	5	17	12	607	707
8980	14	13	12	955	1055
8981	17	14	12	1102	1202
8982	18	11	12	926	1026
8983	4	7	12	641	741
8984	20	15	12	727	827
8985	19	20	12	719	819
8986	9	8	12	1017	1117
8987	19	16	12	1037	1137
8988	1	5	12	993	1093
8989	18	8	12	900	1000
8990	8	11	12	791	891
8991	4	3	12	563	663
8992	14	17	12	955	1055
8993	8	15	12	990	1090
8994	4	7	12	1069	1169
8995	16	15	12	663	763
8996	1	12	12	596	696
8997	1	10	12	873	973
8998	11	9	12	956	1056
8999	12	2	12	533	633
9000	9	11	12	988	1088
9001	6	6	12	855	955
9002	9	2	12	590	690
9003	18	7	12	525	625
9004	0	12	12	594	694
9005	20	18	12	1052	1152
9006	7	20	12	990	1090
9007	1	17	12	1030	1130
9008	6	15	12	911	1011
9009	13	9	12	1063	1163
9010	10	7	12	614	714
9011	17	11	12	824	924
9012	11	0	12	629	729
9013	1	20	12	557	657
9014	2	13	12	1094	1194
9015	10	1	12	600	700
9016	6	6	12	827	927
9017	2	16	12	743	843
9018	6	13	12	990	1090
9019	20	5	12	874	974
9020	8	16	12	1018	1118
9021	15	0	12	1027	1127
9022	20	12	12	912	1012
9023	6	7	12	1102	1202
9024	7	1	12	585	685
9025	17	15	12	843	943
9026	16	19	12	768	868
9027	7	2	12	666	766
9028	19	3	12	1057	1157
9029	14	13	12	594	694
9030	15	6	12	566	666
9031	20	12	12	537	637
9032	6	7	12	1019	1119
9033	7	12	12	886	986
9034	4	1	12	949	1049
9035	15	11	12	1094	1194
9036	3	7	12	1057	1157
9037	6	11	12	1114	1214
9038	11	3	12	707	807
9039	11	17	12	1053	1153
9040	0	5	12	949	1049
9041	11	11	12	883	983
9042	0	12	12	891	991
9043	2	15	12	664	764
9044	18	5	12	932	1032
9045	6	7	12	1017	1117
9046	10	4	12	878	978
9047	1	14	12	919	1019
9048	8	5	12	613	713
9049	5	18	12	827	927
9050	2	8	12	995	1095
9051	20	4	12	656	756
9052	12	14	12	997	1097
9053	5	5	12	1114	1214
9054	18	6	12	960	1060
9055	6	14	12	673	773
9056	4	11	12	1016	1116
9057	3	7	12	988	1088
9058	4	11	12	997	1097
9059	5	17	12	582	682
9060	9	16	12	983	1083
9061	19	18	12	606	706
9062	12	2	12	867	967
9063	20	4	12	1040	1140
9064	4	6	12	943	1043
9065	8	4	12	919	1019
9066	0	5	12	540	640
9067	4	8	12	975	1075
9068	11	5	12	579	679
9069	9	15	12	1054	1154
9070	0	14	12	768	868
9071	13	9	12	651	751
9072	10	9	12	782	882
9073	17	6	12	1079	1179
9074	20	3	12	841	941
9075	6	1	12	831	931
9076	4	6	12	533	633
9077	17	7	12	971	1071
9078	10	11	12	588	688
9079	6	14	12	640	740
9080	20	20	12	751	851
9081	10	8	12	996	1096
9082	5	3	12	658	758
9083	4	13	12	645	745
9084	1	12	12	1007	1107
9085	3	4	12	685	785
9086	5	2	12	760	860
9087	10	11	12	630	730
9088	20	17	12	839	939
9089	15	13	12	957	1057
9090	11	17	12	942	1042
9091	20	16	12	893	993
9092	5	14	12	648	748
9093	10	13	12	1062	1162
9094	7	14	12	735	835
9095	19	17	12	729	829
9096	18	3	12	732	832
9097	18	15	12	528	628
9098	1	0	12	1069	1169
9099	17	9	12	1114	1214
9100	10	1	12	936	1036
9101	15	11	12	925	1025
9102	9	13	12	608	708
9103	17	9	12	554	654
9104	2	2	12	1103	1203
9105	12	12	12	829	929
9106	1	2	12	891	991
9107	14	19	12	603	703
9108	9	9	12	541	641
9109	6	10	12	888	988
9110	9	7	12	810	910
9111	1	6	12	869	969
9112	2	12	12	1094	1194
9113	10	6	12	760	860
9114	20	3	12	657	757
9115	0	18	12	1007	1107
9116	17	4	12	949	1049
9117	13	19	12	570	670
9118	7	5	12	623	723
9119	10	13	12	928	1028
9120	19	13	12	661	761
9121	2	4	12	891	991
9122	9	0	12	547	647
9123	3	18	12	932	1032
9124	2	13	12	1036	1136
9125	5	17	12	926	1026
9126	14	6	12	1018	1118
9127	14	11	12	599	699
9128	1	5	12	633	733
9129	3	15	12	642	742
9130	0	4	12	778	878
9131	0	0	12	899	999
9132	9	11	12	1024	1124
9133	7	8	12	706	806
9134	18	2	12	885	985
9135	16	15	12	808	908
9136	17	1	12	726	826
9137	8	6	12	662	762
9138	15	2	12	1085	1185
9139	6	6	12	560	660
9140	5	20	12	530	630
9141	4	7	12	895	995
9142	7	12	12	811	911
9143	16	0	12	601	701
9144	16	8	12	1071	1171
9145	2	14	12	827	927
9146	2	11	12	827	927
9147	19	8	12	812	912
9148	2	18	12	688	788
9149	2	5	12	1075	1175
9150	17	10	12	597	697
9151	10	18	12	836	936
9152	10	0	12	937	1037
9153	15	19	12	637	737
9154	4	11	12	819	919
9155	9	14	12	658	758
9156	3	3	12	659	759
9157	5	20	12	718	818
9158	17	7	12	1046	1146
9159	6	9	12	552	652
9160	15	11	12	1058	1158
9161	9	19	12	813	913
9162	7	3	12	998	1098
9163	9	7	12	1109	1209
9164	18	4	12	577	677
9165	0	11	12	765	865
9166	5	14	12	597	697
9167	18	1	12	584	684
9168	10	13	12	661	761
9169	12	10	12	678	778
9170	0	5	12	807	907
9171	16	17	12	896	996
9172	12	11	12	625	725
9173	8	19	12	856	956
9174	16	14	12	591	691
9175	5	20	12	1005	1105
9176	8	20	12	534	634
9177	2	16	12	781	881
9178	6	12	12	538	638
9179	15	1	12	542	642
9180	15	17	12	650	750
9181	3	7	12	543	643
9182	6	3	12	802	902
9183	9	2	12	738	838
9184	20	2	12	847	947
9185	6	18	12	773	873
9186	20	3	12	1105	1205
9187	10	11	12	1080	1180
9188	8	10	12	659	759
9189	10	15	12	837	937
9190	2	11	12	668	768
9191	1	13	12	969	1069
9192	4	19	12	886	986
9193	15	16	12	776	876
9194	2	12	12	1075	1175
9195	17	9	12	933	1033
9196	0	9	12	882	982
9197	7	12	12	1113	1213
9198	4	4	12	708	808
9199	11	16	12	646	746
9200	3	6	12	992	1092
9201	18	4	12	997	1097
9202	13	1	12	1022	1122
9203	17	10	12	1071	1171
9204	9	15	12	833	933
9205	12	14	12	532	632
9206	11	8	12	1063	1163
9207	0	16	12	1098	1198
9208	15	2	12	1066	1166
9209	1	13	12	976	1076
9210	9	18	12	1002	1102
9211	2	6	12	824	924
9212	13	13	12	832	932
9213	13	18	12	949	1049
9214	8	14	12	834	934
9215	3	13	12	904	1004
9216	3	15	12	927	1027
9217	19	6	12	636	736
9218	10	2	12	787	887
9219	8	8	12	723	823
9220	0	5	12	919	1019
9221	1	3	12	1063	1163
9222	3	19	12	594	694
9223	7	3	12	797	897
9224	15	2	12	1093	1193
9225	11	5	12	1024	1124
9226	9	5	12	808	908
9227	16	19	12	637	737
9228	0	10	12	749	849
9229	9	11	12	747	847
9230	2	9	12	655	755
9231	1	20	12	814	914
9232	8	19	12	668	768
9233	10	11	12	648	748
9234	12	5	12	621	721
9235	19	3	12	827	927
9236	20	16	12	562	662
9237	20	3	12	1012	1112
9238	14	11	12	865	965
9239	15	11	12	838	938
9240	20	0	12	764	864
9241	18	20	12	831	931
9242	4	9	12	528	628
9243	19	17	12	713	813
9244	5	7	12	1011	1111
9245	13	12	12	522	622
9246	20	5	12	696	796
9247	0	14	12	1087	1187
9248	17	19	12	775	875
9249	3	9	12	824	924
9250	10	9	12	571	671
9251	20	12	12	1061	1161
9252	5	5	12	859	959
9253	1	1	12	668	768
9254	10	14	12	610	710
9255	1	12	12	820	920
9256	10	0	12	832	932
9257	2	14	12	528	628
9258	15	18	12	741	841
9259	20	10	12	877	977
9260	18	0	12	780	880
9261	8	13	12	826	926
9262	4	10	12	595	695
9263	16	14	12	1055	1155
9264	3	9	12	744	844
9265	18	1	12	1028	1128
9266	11	17	12	994	1094
9267	0	17	12	832	932
9268	15	5	12	987	1087
9269	0	3	12	812	912
9270	7	17	12	763	863
9271	7	15	12	701	801
9272	11	9	12	534	634
9273	0	18	12	1058	1158
9274	11	16	12	1028	1128
9275	11	8	12	694	794
9276	8	18	12	805	905
9277	17	8	12	1009	1109
9278	14	11	12	1113	1213
9279	14	17	12	1115	1215
9280	4	3	12	1067	1167
9281	3	0	12	820	920
9282	9	1	12	592	692
9283	2	0	12	571	671
9284	15	10	12	897	997
9285	19	7	12	658	758
9286	16	20	12	645	745
9287	15	11	12	1003	1103
9288	14	6	12	976	1076
9289	12	7	12	1087	1187
9290	17	20	12	858	958
9291	13	20	12	575	675
9292	7	20	12	614	714
9293	17	19	12	1117	1217
9294	14	10	12	776	876
9295	15	20	12	535	635
9296	4	17	12	1034	1134
9297	4	3	12	580	680
9298	5	13	12	733	833
9299	0	20	12	637	737
9300	18	16	12	1029	1129
9301	9	7	12	639	739
9302	16	12	12	553	653
9303	2	19	12	767	867
9304	0	3	12	994	1094
9305	7	11	12	1073	1173
9306	15	3	12	678	778
9307	3	17	12	750	850
9308	1	19	12	853	953
9309	4	2	12	638	738
9310	3	15	12	732	832
9311	3	5	12	675	775
9312	13	19	12	1102	1202
9313	10	2	12	1087	1187
9314	12	19	12	563	663
9315	20	20	12	1054	1154
9316	13	1	12	879	979
9317	1	3	12	814	914
9318	5	14	12	757	857
9319	19	14	12	786	886
9320	6	0	12	563	663
9321	0	2	12	788	888
9322	18	8	12	658	758
9323	4	2	12	1055	1155
9324	3	8	12	569	669
9325	11	9	12	948	1048
9326	15	7	12	831	931
9327	2	13	12	704	804
9328	1	17	12	648	748
9329	16	16	12	839	939
9330	17	7	12	526	626
9331	4	17	12	937	1037
9332	15	8	12	761	861
9333	0	14	12	1061	1161
9334	14	19	12	536	636
9335	20	3	12	1076	1176
9336	19	5	12	600	700
9337	11	20	12	933	1033
9338	15	12	12	1053	1153
9339	13	9	12	734	834
9340	18	2	12	885	985
9341	4	12	12	1101	1201
9342	11	8	12	1104	1204
9343	19	6	12	520	620
9344	16	18	12	846	946
9345	1	12	12	647	747
9346	17	9	12	781	881
9347	8	0	12	555	655
9348	13	4	12	894	994
9349	5	2	12	733	833
9350	12	2	12	1119	1219
9351	13	5	12	905	1005
9352	14	9	12	1053	1153
9353	13	15	12	738	838
9354	1	16	12	784	884
9355	2	16	12	1080	1180
9356	13	18	12	1009	1109
9357	0	14	12	706	806
9358	9	3	12	543	643
9359	20	11	12	1014	1114
9360	0	13	12	685	785
9361	0	3	12	917	1017
9362	9	15	12	766	866
9363	8	5	12	852	952
9364	17	13	12	752	852
9365	6	2	12	883	983
9366	18	11	12	1012	1112
9367	8	15	12	868	968
9368	15	13	12	1054	1154
9369	8	16	12	925	1025
9370	6	3	12	940	1040
9371	17	5	12	719	819
9372	5	1	12	873	973
9373	14	14	12	907	1007
9374	7	8	12	984	1084
9375	19	13	12	1016	1116
9376	3	11	12	775	875
9377	20	10	12	556	656
9378	2	8	12	873	973
9379	19	10	12	651	751
9380	19	13	12	959	1059
9381	3	0	12	836	936
9382	11	13	12	534	634
9383	1	2	12	594	694
9384	0	1	12	559	659
9385	10	0	12	849	949
9386	20	7	12	607	707
9387	0	4	12	777	877
9388	12	12	12	722	822
9389	8	5	12	990	1090
9390	13	11	12	696	796
9391	1	16	12	614	714
9392	20	2	12	739	839
9393	13	13	12	643	743
9394	7	11	12	977	1077
9395	11	14	12	821	921
9396	4	0	12	1014	1114
9397	5	0	12	524	624
9398	16	2	12	1050	1150
9399	9	18	12	872	972
9400	0	17	12	723	823
9401	6	8	12	678	778
9402	6	9	12	721	821
9403	4	4	12	604	704
9404	8	2	12	711	811
9405	18	11	12	572	672
9406	0	11	12	721	821
9407	16	4	12	954	1054
9408	5	6	12	758	858
9409	15	3	12	1103	1203
9410	11	6	12	959	1059
9411	16	4	12	971	1071
9412	19	6	12	597	697
9413	15	10	12	1043	1143
9414	5	6	12	800	900
9415	8	14	12	542	642
9416	8	15	12	584	684
9417	9	1	12	888	988
9418	1	10	12	531	631
9419	0	12	12	817	917
9420	15	14	12	750	850
9421	15	9	12	729	829
9422	2	20	12	692	792
9423	7	0	12	694	794
9424	2	15	12	611	711
9425	15	7	12	520	620
9426	10	8	12	742	842
9427	19	20	12	741	841
9428	0	10	12	746	846
9429	10	14	12	971	1071
9430	18	1	12	1096	1196
9431	11	20	12	762	862
9432	19	16	12	1119	1219
9433	5	9	12	750	850
9434	17	15	12	1105	1205
9435	14	10	12	1068	1168
9436	4	9	12	1006	1106
9437	20	12	12	1007	1107
9438	16	1	12	1001	1101
9439	1	11	12	754	854
9440	9	16	12	915	1015
9441	2	20	12	961	1061
9442	2	10	12	777	877
9443	7	6	12	899	999
9444	13	3	12	546	646
9445	0	5	12	527	627
9446	5	4	12	580	680
9447	20	3	12	1048	1148
9448	19	15	12	703	803
9449	16	16	12	795	895
9450	9	1	12	1034	1134
9451	9	2	12	1020	1120
9452	9	2	12	775	875
9453	3	18	12	887	987
9454	8	8	12	742	842
9455	8	15	12	687	787
9456	8	16	12	760	860
9457	15	3	12	761	861
9458	13	11	12	917	1017
9459	8	1	12	931	1031
9460	15	2	12	588	688
9461	2	20	12	671	771
9462	3	2	12	956	1056
9463	4	14	12	909	1009
9464	0	2	12	936	1036
9465	9	2	12	524	624
9466	2	9	12	862	962
9467	18	17	12	1079	1179
9468	0	16	12	1097	1197
9469	16	17	12	830	930
9470	14	4	12	1094	1194
9471	11	3	12	892	992
9472	13	16	12	677	777
9473	19	18	12	792	892
9474	9	16	12	895	995
9475	14	20	12	1033	1133
9476	1	11	12	1058	1158
9477	7	20	12	1086	1186
9478	3	6	12	1109	1209
9479	20	11	12	1024	1124
9480	19	15	12	728	828
9481	10	4	12	1115	1215
9482	19	19	12	855	955
9483	9	3	12	568	668
9484	2	3	12	877	977
9485	7	5	12	1063	1163
9486	16	1	12	878	978
9487	13	9	12	612	712
9488	5	7	12	554	654
9489	15	10	12	897	997
9490	4	6	12	571	671
9491	12	0	12	942	1042
9492	14	1	12	705	805
9493	0	18	12	687	787
9494	1	6	12	703	803
9495	20	16	12	553	653
9496	17	18	12	1078	1178
9497	13	2	12	823	923
9498	9	9	12	843	943
9499	12	2	12	776	876
9500	14	5	12	1109	1209
9501	11	15	12	901	1001
9502	3	10	12	1002	1102
9503	19	8	12	670	770
9504	17	5	12	646	746
9505	10	7	12	799	899
9506	8	11	12	652	752
9507	20	16	12	952	1052
9508	14	0	12	1008	1108
9509	20	2	12	1023	1123
9510	20	14	12	747	847
9511	8	0	12	628	728
9512	7	17	12	902	1002
9513	13	9	12	1052	1152
9514	13	10	12	756	856
9515	0	18	12	1070	1170
9516	3	11	12	651	751
9517	16	17	12	914	1014
9518	9	8	12	689	789
9519	18	16	12	1068	1168
9520	20	20	12	882	982
9521	14	6	12	853	953
9522	20	2	12	817	917
9523	1	3	12	967	1067
9524	1	15	12	695	795
9525	6	8	12	665	765
9526	15	11	12	845	945
9527	8	14	12	770	870
9528	15	15	12	773	873
9529	19	4	12	1096	1196
9530	1	13	12	792	892
9531	16	13	12	1067	1167
9532	20	9	12	582	682
9533	2	0	12	942	1042
9534	11	10	12	855	955
9535	19	5	12	788	888
9536	0	5	12	1100	1200
9537	14	12	12	1036	1136
9538	2	17	12	587	687
9539	9	9	12	1024	1124
9540	0	4	12	1106	1206
9541	19	1	12	572	672
9542	20	3	12	538	638
9543	6	11	12	866	966
9544	13	12	12	734	834
9545	1	16	12	567	667
9546	8	7	12	773	873
9547	19	6	12	713	813
9548	3	14	12	795	895
9549	17	8	12	528	628
9550	12	4	12	855	955
9551	8	0	12	731	831
9552	4	13	12	1096	1196
9553	0	0	12	716	816
9554	9	15	12	526	626
9555	20	12	12	959	1059
9556	18	9	12	522	622
9557	11	7	12	587	687
9558	3	11	12	1045	1145
9559	1	6	12	715	815
9560	5	9	12	740	840
9561	3	4	12	603	703
9562	5	6	12	811	911
9563	2	11	12	827	927
9564	11	15	12	950	1050
9565	10	18	12	715	815
9566	4	17	12	611	711
9567	3	14	12	1070	1170
9568	17	7	12	732	832
9569	19	4	12	1050	1150
9570	16	16	12	702	802
9571	19	1	12	939	1039
9572	0	3	12	997	1097
9573	5	4	12	587	687
9574	8	16	12	882	982
9575	10	6	12	558	658
9576	19	12	12	1059	1159
9577	1	5	12	1063	1163
9578	17	18	12	523	623
9579	2	8	12	948	1048
9580	11	14	12	892	992
9581	20	3	12	786	886
9582	19	0	12	658	758
9583	3	11	12	1015	1115
9584	7	7	12	878	978
9585	12	10	12	751	851
9586	3	15	12	1040	1140
9587	3	6	12	711	811
9588	16	0	12	661	761
9589	16	12	12	849	949
9590	2	3	12	778	878
9591	2	14	12	875	975
9592	14	4	12	1081	1181
9593	4	1	12	1110	1210
9594	17	0	12	553	653
9595	18	14	12	901	1001
9596	14	11	12	925	1025
9597	13	7	12	532	632
9598	15	9	12	896	996
9599	9	12	12	762	862
9600	16	12	12	922	1022
9601	13	12	12	611	711
9602	19	20	12	538	638
9603	0	12	12	606	706
9604	2	13	12	982	1082
9605	8	5	12	581	681
9606	1	12	12	563	663
9607	9	16	12	818	918
9608	11	18	12	625	725
9609	5	15	12	1080	1180
9610	17	20	12	660	760
9611	0	19	12	987	1087
9612	2	14	12	647	747
9613	13	9	12	1026	1126
9614	14	13	12	937	1037
9615	12	13	12	805	905
9616	13	3	12	902	1002
9617	20	4	12	691	791
9618	18	0	12	1103	1203
9619	12	14	12	1089	1189
9620	5	16	12	924	1024
9621	14	3	12	826	926
9622	4	10	12	763	863
9623	3	1	12	529	629
9624	12	7	12	602	702
9625	12	15	12	840	940
9626	13	5	12	640	740
9627	13	4	12	728	828
9628	5	15	12	956	1056
9629	17	12	12	936	1036
9630	0	5	12	808	908
9631	5	19	12	1079	1179
9632	7	20	12	708	808
9633	10	5	12	618	718
9634	6	3	12	605	705
9635	13	4	12	541	641
9636	12	6	12	554	654
9637	10	16	12	987	1087
9638	5	2	12	574	674
9639	1	1	12	728	828
9640	9	3	12	1072	1172
9641	14	18	12	815	915
9642	4	15	12	959	1059
9643	3	12	12	1119	1219
9644	2	14	12	880	980
9645	3	5	12	1008	1108
9646	6	7	12	1083	1183
9647	12	6	12	581	681
9648	9	20	12	638	738
9649	16	13	12	949	1049
9650	12	1	12	1057	1157
9651	7	7	12	959	1059
9652	8	5	12	557	657
9653	10	4	12	581	681
9654	6	13	12	541	641
9655	17	9	12	771	871
9656	7	15	12	993	1093
9657	20	17	12	677	777
9658	2	4	12	941	1041
9659	18	9	12	1103	1203
9660	3	4	12	611	711
9661	18	14	12	620	720
9662	17	12	12	1032	1132
9663	15	11	12	572	672
9664	3	18	12	693	793
9665	6	9	12	863	963
9666	13	6	12	841	941
9667	1	11	12	587	687
9668	0	8	12	1103	1203
9669	8	19	12	667	767
9670	13	5	12	1100	1200
9671	19	14	12	569	669
9672	4	9	12	1037	1137
9673	19	20	12	713	813
9674	17	0	12	967	1067
9675	12	10	12	911	1011
9676	5	3	12	619	719
9677	0	13	12	522	622
9678	20	8	12	591	691
9679	0	6	12	1093	1193
9680	17	8	12	563	663
9681	19	18	12	682	782
9682	2	0	12	837	937
9683	6	10	12	824	924
9684	7	18	12	984	1084
9685	0	12	12	874	974
9686	14	11	12	616	716
9687	6	12	12	667	767
9688	0	13	12	664	764
9689	20	15	12	1091	1191
9690	11	19	12	1007	1107
9691	1	7	12	608	708
9692	19	6	12	1063	1163
9693	3	13	12	560	660
9694	17	2	12	822	922
9695	4	4	12	678	778
9696	3	17	12	1013	1113
9697	19	14	12	930	1030
9698	1	1	12	1035	1135
9699	5	0	12	1073	1173
9700	3	8	12	1015	1115
9701	20	12	12	823	923
9702	20	19	12	677	777
9703	1	9	12	582	682
9704	6	18	12	768	868
9705	16	16	12	850	950
9706	3	7	12	1003	1103
9707	4	11	12	1027	1127
9708	10	20	12	852	952
9709	6	16	12	874	974
9710	9	13	12	635	735
9711	12	6	12	590	690
9712	11	10	12	582	682
9713	2	13	12	969	1069
9714	19	5	12	1051	1151
9715	17	16	12	526	626
9716	19	1	12	813	913
9717	0	15	12	682	782
9718	1	11	12	1052	1152
9719	9	11	12	1026	1126
9720	11	2	12	523	623
9721	10	8	12	534	634
9722	18	1	12	1101	1201
9723	18	4	12	785	885
9724	11	13	12	749	849
9725	12	12	12	1006	1106
9726	8	10	12	1112	1212
9727	0	20	12	615	715
9728	11	5	12	530	630
9729	5	15	12	736	836
9730	17	2	12	871	971
9731	1	15	12	1005	1105
9732	13	5	12	841	941
9733	6	20	12	1030	1130
9734	11	3	12	1039	1139
9735	15	5	12	908	1008
9736	11	2	12	887	987
9737	14	13	12	618	718
9738	2	13	12	676	776
9739	9	7	12	555	655
9740	4	6	12	822	922
9741	3	14	12	976	1076
9742	2	6	12	592	692
9743	14	16	12	902	1002
9744	16	12	12	610	710
9745	5	9	12	635	735
9746	11	8	12	968	1068
9747	9	12	12	747	847
9748	3	16	12	1120	1220
9749	6	7	12	592	692
9750	9	11	12	1075	1175
9751	4	3	12	1010	1110
9752	11	20	12	867	967
9753	4	7	12	1037	1137
9754	17	15	12	940	1040
9755	1	13	12	917	1017
9756	18	19	12	1046	1146
9757	6	13	12	624	724
9758	5	14	12	795	895
9759	6	15	12	1056	1156
9760	19	12	12	1051	1151
9761	14	18	12	1076	1176
9762	20	17	12	815	915
9763	19	10	12	836	936
9764	11	12	12	672	772
9765	5	16	12	1017	1117
9766	3	12	12	1109	1209
9767	16	14	12	1009	1109
9768	4	13	12	941	1041
9769	4	20	12	1096	1196
9770	3	0	12	742	842
9771	17	3	12	599	699
9772	12	11	12	876	976
9773	20	18	12	587	687
9774	7	6	12	701	801
9775	14	5	12	733	833
9776	14	5	12	682	782
9777	7	10	12	957	1057
9778	16	0	12	826	926
9779	7	12	12	823	923
9780	16	9	12	731	831
9781	6	8	12	838	938
9782	1	6	12	648	748
9783	4	12	12	648	748
9784	11	8	12	933	1033
9785	14	7	12	690	790
9786	11	2	12	738	838
9787	10	11	12	1043	1143
9788	15	8	12	846	946
9789	19	1	12	1000	1100
9790	10	5	12	725	825
9791	2	11	12	1081	1181
9792	14	7	12	1103	1203
9793	14	11	12	776	876
9794	12	15	12	925	1025
9795	2	20	12	939	1039
9796	20	11	12	807	907
9797	14	13	12	559	659
9798	8	5	12	621	721
9799	1	6	12	788	888
9800	16	3	12	794	894
9801	8	19	12	576	676
9802	3	15	12	956	1056
9803	14	8	12	853	953
9804	20	14	12	690	790
9805	17	7	12	1017	1117
9806	13	5	12	725	825
9807	6	0	12	1068	1168
9808	19	13	12	598	698
9809	14	16	12	590	690
9810	8	20	12	1033	1133
9811	18	9	12	522	622
9812	17	18	12	870	970
9813	3	1	12	718	818
9814	18	6	12	645	745
9815	7	15	12	1086	1186
9816	15	2	12	672	772
9817	2	16	12	777	877
9818	8	19	12	829	929
9819	12	13	12	1111	1211
9820	17	12	12	855	955
9821	12	9	12	670	770
9822	1	14	12	667	767
9823	17	8	12	661	761
9824	18	11	12	926	1026
9825	15	12	12	644	744
9826	18	1	12	664	764
9827	18	6	12	727	827
9828	19	11	12	942	1042
9829	16	5	12	799	899
9830	12	8	12	686	786
9831	2	9	12	742	842
9832	12	9	12	985	1085
9833	18	14	12	935	1035
9834	15	5	12	971	1071
9835	7	15	12	570	670
9836	4	4	12	694	794
9837	19	15	12	976	1076
9838	11	20	12	721	821
9839	0	1	12	995	1095
9840	20	14	12	1058	1158
9841	16	14	12	814	914
9842	6	2	12	773	873
9843	18	18	12	915	1015
9844	11	8	12	898	998
9845	11	7	12	1022	1122
9846	14	1	12	712	812
9847	14	16	12	606	706
9848	0	13	12	587	687
9849	12	12	12	879	979
9850	2	6	12	1066	1166
9851	2	3	12	891	991
9852	16	9	12	596	696
9853	20	5	12	658	758
9854	2	19	12	1018	1118
9855	9	9	12	931	1031
9856	2	2	12	762	862
9857	9	11	12	943	1043
9858	19	2	12	834	934
9859	7	2	12	646	746
9860	7	8	12	667	767
9861	11	14	12	987	1087
9862	4	12	12	879	979
9863	6	1	12	915	1015
9864	11	0	12	707	807
9865	13	7	12	1002	1102
9866	7	17	12	589	689
9867	4	18	12	640	740
9868	12	18	12	932	1032
9869	13	3	12	1036	1136
9870	9	12	12	961	1061
9871	0	10	12	951	1051
9872	3	3	12	1071	1171
9873	3	10	12	1032	1132
9874	11	7	12	658	758
9875	0	1	12	637	737
9876	20	2	12	548	648
9877	3	2	12	643	743
9878	9	7	12	593	693
9879	6	0	12	922	1022
9880	14	20	12	595	695
9881	3	7	12	700	800
9882	12	16	12	1020	1120
9883	7	11	12	645	745
9884	0	13	12	520	620
9885	9	17	12	830	930
9886	6	4	12	855	955
9887	15	5	12	529	629
9888	11	13	12	773	873
9889	18	2	12	816	916
9890	17	12	12	749	849
9891	15	7	12	797	897
9892	3	17	12	730	830
9893	8	4	12	713	813
9894	13	12	12	1025	1125
9895	11	7	12	1005	1105
9896	2	14	12	617	717
9897	18	9	12	656	756
9898	9	14	12	887	987
9899	3	9	12	628	728
9900	19	11	12	698	798
9901	5	1	12	847	947
9902	20	17	12	889	989
9903	16	2	12	849	949
9904	2	4	12	724	824
9905	12	14	12	693	793
9906	7	6	12	814	914
9907	11	10	12	927	1027
9908	14	11	12	574	674
9909	10	19	12	819	919
9910	1	18	12	1079	1179
9911	15	0	12	636	736
9912	18	8	12	834	934
9913	10	17	12	1069	1169
9914	18	13	12	845	945
9915	15	9	12	868	968
9916	4	8	12	755	855
9917	9	12	12	782	882
9918	3	5	12	989	1089
9919	19	4	12	550	650
9920	19	13	12	939	1039
9921	1	19	12	707	807
9922	17	4	12	1038	1138
9923	8	6	12	1088	1188
9924	2	20	12	952	1052
9925	15	18	12	1106	1206
9926	11	2	12	832	932
9927	16	6	12	800	900
9928	9	4	12	570	670
9929	19	13	12	888	988
9930	16	20	12	1011	1111
9931	9	20	12	892	992
9932	5	20	12	546	646
9933	10	3	12	625	725
9934	1	12	12	908	1008
9935	18	4	12	656	756
9936	9	19	12	1112	1212
9937	11	7	12	565	665
9938	7	14	12	1084	1184
9939	19	20	12	894	994
9940	20	18	12	925	1025
9941	16	1	12	642	742
9942	11	5	12	775	875
9943	9	5	12	581	681
9944	0	12	12	708	808
9945	3	18	12	573	673
9946	18	9	12	744	844
9947	14	5	12	893	993
9948	0	9	12	892	992
9949	6	7	12	602	702
9950	2	14	12	971	1071
9951	2	15	12	1082	1182
9952	13	19	12	718	818
9953	0	9	12	852	952
9954	20	14	12	947	1047
9955	2	0	12	667	767
9956	17	20	12	608	708
9957	11	8	12	586	686
9958	8	13	12	529	629
9959	5	10	12	1039	1139
9960	2	13	12	707	807
9961	19	13	12	552	652
9962	13	16	12	560	660
9963	14	1	12	777	877
9964	10	9	12	647	747
9965	9	14	12	580	680
9966	10	18	12	1016	1116
9967	17	6	12	616	716
9968	6	6	12	998	1098
9969	3	5	12	625	725
9970	10	5	12	819	919
9971	3	0	12	1112	1212
9972	16	8	12	645	745
9973	12	15	12	658	758
9974	6	3	12	658	758
9975	11	10	12	686	786
9976	9	17	12	679	779
9977	10	11	12	654	754
9978	16	15	12	542	642
9979	18	2	12	1118	1218
9980	19	2	12	905	1005
9981	18	6	12	612	712
9982	13	14	12	835	935
9983	1	3	12	679	779
9984	7	13	12	692	792
9985	8	10	12	712	812
9986	12	8	12	772	872
9987	12	7	12	543	643
9988	0	20	12	935	1035
9989	11	17	12	564	664
9990	10	0	12	1066	1166
9991	0	1	12	897	997
9992	9	17	12	892	992
9993	9	2	12	628	728
9994	12	14	12	924	1024
9995	17	13	12	885	985
9996	16	1	12	947	1047
9997	1	16	12	568	668
9998	14	5	12	1074	1174
9999	18	16	12	1114	1214
10000	14	10	12	659	759
10001	18	20	12	1001	1111
10002	15	5	12	1004	1114
10003	4	9	12	582	692
10004	1	18	12	752	862
10005	18	11	12	799	909
10006	2	0	12	593	703
10007	18	4	12	591	701
10008	3	2	12	567	677
10009	10	11	12	1006	1116
10010	17	6	12	611	721
10011	6	10	12	897	1007
10012	3	15	12	1090	1200
10013	10	4	12	739	849
10014	19	2	12	634	744
10015	19	7	12	801	911
10016	3	16	12	799	909
10017	3	8	12	1031	1141
10018	4	10	12	998	1108
10019	20	16	12	885	995
10020	6	9	12	576	686
10021	15	9	12	766	876
10022	10	16	12	1063	1173
10023	15	7	12	1062	1172
10024	14	3	12	859	969
10025	12	18	12	627	737
10026	15	15	12	774	884
10027	11	1	12	652	762
10028	10	2	12	1043	1153
10029	10	11	12	850	960
10030	12	14	12	671	781
10031	6	17	12	1059	1169
10032	11	5	12	672	782
10033	18	15	12	618	728
10034	3	15	12	875	985
10035	16	14	12	747	857
10036	20	19	12	571	681
10037	15	7	12	844	954
10038	10	12	12	707	817
10039	11	17	12	853	963
10040	9	14	12	928	1038
10041	5	2	12	1001	1111
10042	20	15	12	1096	1206
10043	14	6	12	818	928
10044	10	4	12	682	792
10045	19	1	12	847	957
10046	1	6	12	625	735
10047	1	1	12	808	918
10048	19	1	12	604	714
10049	2	2	12	734	844
10050	16	1	12	750	860
10051	9	0	12	860	970
10052	4	14	12	656	766
10053	9	6	12	595	705
10054	1	12	12	1041	1151
10055	3	19	12	672	782
10056	13	15	12	665	775
10057	11	11	12	798	908
10058	19	20	12	941	1051
10059	3	12	12	806	916
10060	0	13	12	1075	1185
10061	12	15	12	795	905
10062	1	6	12	702	812
10063	4	6	12	882	992
10064	20	6	12	733	843
10065	0	20	12	693	803
10066	16	8	12	735	845
10067	10	1	12	545	655
10068	13	19	12	837	947
10069	2	2	12	767	877
10070	20	12	12	876	986
10071	18	4	12	752	862
10072	8	15	12	880	990
10073	10	17	12	801	911
10074	10	0	12	987	1097
10075	2	18	12	703	813
10076	9	5	12	674	784
10077	3	15	12	792	902
10078	15	13	12	1039	1149
10079	17	20	12	611	721
10080	12	14	12	651	761
10081	8	11	12	870	980
10082	7	6	12	584	694
10083	0	15	12	958	1068
10084	14	17	12	558	668
10085	18	8	12	992	1102
10086	4	1	12	793	903
10087	2	4	12	872	982
10088	15	0	12	624	734
10089	15	4	12	692	802
10090	13	11	12	815	925
10091	6	20	12	1035	1145
10092	2	10	12	1099	1209
10093	20	13	12	615	725
10094	14	17	12	878	988
10095	11	20	12	999	1109
10096	0	9	12	665	775
10097	13	5	12	831	941
10098	10	4	12	557	667
10099	15	7	12	734	844
10100	1	9	12	889	999
10101	14	0	12	711	821
10102	0	12	12	995	1105
10103	9	20	12	616	726
10104	17	3	12	782	892
10105	13	6	12	682	792
10106	5	1	12	770	880
10107	9	4	12	792	902
10108	16	0	12	1008	1118
10109	2	5	12	911	1021
10110	13	14	12	843	953
10111	15	9	12	761	871
10112	9	12	12	723	833
10113	18	20	12	1017	1127
10114	8	3	12	566	676
10115	20	14	12	879	989
10116	0	2	12	789	899
10117	9	6	12	950	1060
10118	17	0	12	952	1062
10119	7	10	12	1029	1139
10120	20	14	12	803	913
10121	8	11	12	846	956
10122	11	7	12	591	701
10123	3	13	12	917	1027
10124	12	15	12	867	977
10125	7	14	12	1015	1125
10126	14	4	12	673	783
10127	2	0	12	980	1090
10128	5	4	12	879	989
10129	6	16	12	685	795
10130	0	12	12	552	662
10131	3	19	12	550	660
10132	18	11	12	683	793
10133	19	16	12	613	723
10134	16	6	12	798	908
10135	7	18	12	974	1084
10136	9	0	12	919	1029
10137	1	19	12	1078	1188
10138	10	1	12	1040	1150
10139	0	0	12	931	1041
10140	2	4	12	690	800
10141	3	17	12	654	764
10142	7	9	12	836	946
10143	9	17	12	655	765
10144	9	9	12	701	811
10145	10	1	12	1094	1204
10146	4	7	12	626	736
10147	13	14	12	774	884
10148	11	8	12	772	882
10149	1	8	12	781	891
10150	11	2	12	615	725
10151	3	13	12	891	1001
10152	8	14	12	567	677
10153	13	2	12	776	886
10154	20	3	12	582	692
10155	20	11	12	774	884
10156	0	18	12	671	781
10157	14	14	12	796	906
10158	20	9	12	743	853
10159	20	6	12	745	855
10160	12	1	12	957	1067
10161	5	15	12	630	740
10162	2	11	12	659	769
10163	19	14	12	877	987
10164	12	2	12	749	859
10165	16	2	12	594	704
10166	6	9	12	551	661
10167	0	17	12	876	986
10168	0	6	12	645	755
10169	4	14	12	873	983
10170	16	10	12	1091	1201
10171	8	6	12	981	1091
10172	15	11	12	705	815
10173	9	1	12	972	1082
10174	14	18	12	815	925
10175	11	13	12	764	874
10176	18	6	12	652	762
10177	14	19	12	812	922
10178	6	17	12	611	721
10179	18	13	12	668	778
10180	10	5	12	656	766
10181	5	17	12	851	961
10182	1	15	12	663	773
10183	13	11	12	768	878
10184	4	0	12	841	951
10185	3	6	12	709	819
10186	10	3	12	634	744
10187	14	18	12	1077	1187
10188	16	1	12	736	846
10189	18	20	12	948	1058
10190	4	10	12	594	704
10191	8	7	12	854	964
10192	1	8	12	914	1024
10193	4	20	12	735	845
10194	20	13	12	1081	1191
10195	20	18	12	1053	1163
10196	14	14	12	676	786
10197	11	5	12	736	846
10198	7	8	12	788	898
10199	5	11	12	1093	1203
10200	17	9	12	995	1105
10201	2	1	12	734	844
10202	19	0	12	818	928
10203	6	8	12	713	823
10204	16	6	12	1042	1152
10205	17	4	12	802	912
10206	3	4	12	694	804
10207	18	4	12	926	1036
10208	1	3	12	748	858
10209	11	0	12	875	985
10210	5	1	12	648	758
10211	5	0	12	557	667
10212	1	14	12	1108	1218
10213	6	13	12	954	1064
10214	12	20	12	1047	1157
10215	6	16	12	579	689
10216	12	13	12	942	1052
10217	10	8	12	803	913
10218	4	15	12	1055	1165
10219	16	15	12	748	858
10220	3	11	12	632	742
10221	6	10	12	975	1085
10222	12	10	12	751	861
10223	16	11	12	1087	1197
10224	8	15	12	1099	1209
10225	18	4	12	797	907
10226	15	5	12	581	691
10227	18	7	12	854	964
10228	10	13	12	566	676
10229	19	8	12	978	1088
10230	4	13	12	1017	1127
10231	3	14	12	877	987
10232	18	0	12	600	710
10233	4	15	12	781	891
10234	14	1	12	532	642
10235	9	12	12	1045	1155
10236	0	8	12	897	1007
10237	5	2	12	856	966
10238	4	3	12	1107	1217
10239	2	8	12	566	676
10240	14	20	12	764	874
10241	4	14	12	979	1089
10242	6	18	12	686	796
10243	3	19	12	868	978
10244	4	19	12	933	1043
10245	5	8	12	891	1001
10246	4	9	12	747	857
10247	19	4	12	834	944
10248	6	0	12	579	689
10249	18	17	12	628	738
10250	7	12	12	932	1042
10251	14	17	12	692	802
10252	20	14	12	706	816
10253	17	8	12	1010	1120
10254	10	17	12	848	958
10255	18	9	12	664	774
10256	18	12	12	1071	1181
10257	20	6	12	1087	1197
10258	6	20	12	1060	1170
10259	4	19	12	798	908
10260	11	2	12	593	703
10261	3	13	12	757	867
10262	13	8	12	733	843
10263	6	4	12	892	1002
10264	20	19	12	982	1092
10265	2	14	12	783	893
10266	20	16	12	935	1045
10267	2	19	12	885	995
10268	14	12	12	805	915
10269	16	10	12	1105	1215
10270	17	3	12	947	1057
10271	5	18	12	709	819
10272	9	6	12	652	762
10273	18	7	12	699	809
10274	5	1	12	544	654
10275	8	13	12	546	656
10276	17	4	12	900	1010
10277	12	6	12	1103	1213
10278	7	11	12	762	872
10279	20	15	12	548	658
10280	13	18	12	1006	1116
10281	15	5	12	620	730
10282	20	18	12	686	796
10283	6	9	12	782	892
10284	4	1	12	602	712
10285	7	19	12	707	817
10286	17	7	12	807	917
10287	9	16	12	790	900
10288	8	15	12	879	989
10289	8	4	12	664	774
10290	0	4	12	563	673
10291	0	5	12	1008	1118
10292	15	3	12	800	910
10293	20	15	12	879	989
10294	3	3	12	823	933
10295	16	8	12	740	850
10296	2	16	12	728	838
10297	18	2	12	686	796
10298	5	10	12	813	923
10299	16	5	12	1002	1112
10300	10	1	12	703	813
10301	19	17	12	681	791
10302	18	9	12	668	778
10303	12	0	12	1002	1112
10304	13	2	12	756	866
10305	13	12	12	834	944
10306	18	5	12	764	874
10307	9	0	12	635	745
10308	0	20	12	741	851
10309	16	2	12	1073	1183
10310	13	13	12	852	962
10311	18	8	12	956	1066
10312	0	6	12	737	847
10313	11	14	12	1070	1180
10314	8	12	12	868	978
10315	15	8	12	679	789
10316	20	13	12	645	755
10317	5	0	12	636	746
10318	13	6	12	669	779
10319	9	3	12	944	1054
10320	20	19	12	809	919
10321	6	19	12	824	934
10322	17	4	12	675	785
10323	2	8	12	990	1100
10324	6	12	12	774	884
10325	5	12	12	749	859
10326	16	18	12	862	972
10327	5	15	12	949	1059
10328	10	19	12	706	816
10329	19	6	12	629	739
10330	7	16	12	707	817
10331	4	9	12	770	880
10332	7	5	12	650	760
10333	15	0	12	1040	1150
10334	9	7	12	1034	1144
10335	16	20	12	556	666
10336	20	10	12	894	1004
10337	10	13	12	998	1108
10338	18	5	12	1008	1118
10339	4	5	12	552	662
10340	2	2	12	610	720
10341	11	17	12	895	1005
10342	10	3	12	960	1070
10343	0	7	12	1071	1181
10344	20	9	12	700	810
10345	8	4	12	865	975
10346	20	6	12	808	918
10347	13	2	12	830	940
10348	10	19	12	672	782
10349	16	3	12	597	707
10350	4	11	12	911	1021
10351	3	0	12	728	838
10352	8	1	12	924	1034
10353	5	11	12	1057	1167
10354	20	20	12	684	794
10355	16	9	12	694	804
10356	17	18	12	771	881
10357	0	6	12	977	1087
10358	19	12	12	1061	1171
10359	3	4	12	792	902
10360	3	2	12	770	880
10361	9	15	12	1049	1159
10362	15	8	12	1048	1158
10363	4	8	12	941	1051
10364	15	16	12	823	933
10365	11	15	12	775	885
10366	10	10	12	1075	1185
10367	2	5	12	831	941
10368	16	9	12	1000	1110
10369	19	1	12	621	731
10370	1	12	12	1054	1164
10371	8	11	12	645	755
10372	12	18	12	644	754
10373	11	12	12	732	842
10374	0	20	12	772	882
10375	17	12	12	990	1100
10376	18	2	12	971	1081
10377	3	2	12	855	965
10378	2	0	12	568	678
10379	18	7	12	1110	1220
10380	15	2	12	733	843
10381	5	4	12	674	784
10382	16	6	12	753	863
10383	19	3	12	695	805
10384	3	18	12	1053	1163
10385	11	20	12	730	840
10386	16	0	12	763	873
10387	0	13	12	890	1000
10388	18	8	12	1059	1169
10389	9	12	12	724	834
10390	20	9	12	602	712
10391	16	13	12	540	650
10392	7	16	12	1006	1116
10393	10	17	12	961	1071
10394	0	3	12	918	1028
10395	0	15	12	995	1105
10396	19	4	12	814	924
10397	12	15	12	819	929
10398	13	13	12	1072	1182
10399	8	9	12	699	809
10400	18	5	12	987	1097
10401	10	0	12	913	1023
10402	5	18	12	635	745
10403	17	7	12	943	1053
10404	4	19	12	646	756
10405	19	4	12	969	1079
10406	18	18	12	962	1072
10407	19	4	12	665	775
10408	19	19	12	751	861
10409	1	1	12	873	983
10410	2	0	12	702	812
10411	17	14	12	867	977
10412	11	12	12	691	801
10413	5	9	12	1043	1153
10414	3	14	12	1088	1198
10415	2	18	12	820	930
10416	11	11	12	783	893
10417	9	1	12	1077	1187
10418	6	2	12	645	755
10419	0	10	12	712	822
10420	7	11	12	869	979
10421	11	14	12	804	914
10422	13	8	12	631	741
10423	19	18	12	793	903
10424	20	16	12	966	1076
10425	4	16	12	577	687
10426	3	10	12	1020	1130
10427	9	5	12	687	797
10428	0	9	12	684	794
10429	18	16	12	931	1041
10430	5	2	12	996	1106
10431	1	16	12	671	781
10432	6	12	12	1088	1198
10433	6	9	12	777	887
10434	15	5	12	1074	1184
10435	9	12	12	877	987
10436	7	0	12	596	706
10437	3	8	12	1093	1203
10438	14	4	12	766	876
10439	5	19	12	715	825
10440	1	3	12	1051	1161
10441	12	5	12	563	673
10442	17	0	12	754	864
10443	1	17	12	739	849
10444	14	5	12	554	664
10445	12	19	12	1096	1206
10446	15	8	12	830	940
10447	8	6	12	613	723
10448	1	0	12	836	946
10449	20	16	12	1078	1188
10450	16	12	12	713	823
10451	3	15	12	856	966
10452	1	0	12	789	899
10453	11	8	12	865	975
10454	19	17	12	549	659
10455	12	6	12	774	884
10456	18	8	12	729	839
10457	13	2	12	553	663
10458	16	1	12	923	1033
10459	3	13	12	749	859
10460	12	7	12	561	671
10461	7	2	12	762	872
10462	19	2	12	831	941
10463	18	17	12	990	1100
10464	15	4	12	878	988
10465	1	0	12	535	645
10466	10	9	12	595	705
10467	7	18	12	700	810
10468	12	19	12	1004	1114
10469	0	3	12	573	683
10470	15	7	12	997	1107
10471	8	19	12	904	1014
10472	5	13	12	689	799
10473	16	5	12	1109	1219
10474	2	3	12	846	956
10475	1	9	12	685	795
10476	4	6	12	859	969
10477	9	16	12	796	906
10478	16	11	12	1086	1196
10479	17	8	12	855	965
10480	11	16	12	900	1010
10481	16	17	12	666	776
10482	9	13	12	956	1066
10483	7	17	12	696	806
10484	7	8	12	819	929
10485	9	6	12	574	684
10486	15	4	12	936	1046
10487	18	19	12	1105	1215
10488	2	8	12	835	945
10489	7	1	12	749	859
10490	1	1	12	812	922
10491	11	1	12	588	698
10492	18	17	12	849	959
10493	14	0	12	706	816
10494	12	0	12	1050	1160
10495	18	2	12	603	713
10496	16	8	12	813	923
10497	18	14	12	569	679
10498	15	9	12	956	1066
10499	19	0	12	595	705
10500	7	0	12	1029	1139
10501	11	18	12	1013	1123
10502	7	16	12	1060	1170
10503	15	12	12	686	796
10504	3	5	12	822	932
10505	16	13	12	997	1107
10506	6	15	12	824	934
10507	8	0	12	1002	1112
10508	18	15	12	1051	1161
10509	17	2	12	895	1005
10510	1	11	12	1011	1121
10511	15	2	12	963	1073
10512	5	5	12	1041	1151
10513	10	7	12	588	698
10514	18	16	12	658	768
10515	2	15	12	637	747
10516	3	4	12	923	1033
10517	5	10	12	856	966
10518	6	4	12	1001	1111
10519	0	14	12	1061	1171
10520	17	12	12	731	841
10521	5	11	12	606	716
10522	0	13	12	980	1090
10523	11	8	12	722	832
10524	17	18	12	613	723
10525	4	12	12	764	874
10526	7	17	12	878	988
10527	11	12	12	1080	1190
10528	19	9	12	538	648
10529	19	16	12	599	709
10530	5	8	12	863	973
10531	1	15	12	982	1092
10532	19	4	12	732	842
10533	10	1	12	566	676
10534	20	9	12	562	672
10535	17	19	12	1097	1207
10536	10	14	12	961	1071
10537	13	7	12	1110	1220
10538	6	7	12	550	660
10539	14	6	12	678	788
10540	3	7	12	601	711
10541	20	3	12	583	693
10542	8	3	12	789	899
10543	9	6	12	622	732
10544	13	13	12	675	785
10545	6	8	12	681	791
10546	0	12	12	1080	1190
10547	1	2	12	987	1097
10548	9	4	12	861	971
10549	12	19	12	967	1077
10550	20	19	12	1061	1171
10551	8	5	12	996	1106
10552	16	10	12	864	974
10553	8	6	12	1078	1188
10554	4	10	12	1028	1138
10555	16	5	12	965	1075
10556	9	20	12	1085	1195
10557	17	20	12	711	821
10558	14	4	12	978	1088
10559	6	13	12	995	1105
10560	8	6	12	590	700
10561	19	9	12	764	874
10562	8	10	12	730	840
10563	1	18	12	665	775
10564	11	11	12	1055	1165
10565	15	4	12	961	1071
10566	3	14	12	754	864
10567	13	15	12	622	732
10568	10	9	12	607	717
10569	11	13	12	769	879
10570	13	9	12	810	920
10571	15	14	12	896	1006
10572	0	13	12	978	1088
10573	7	4	12	872	982
10574	13	10	12	877	987
10575	18	5	12	540	650
10576	12	7	12	616	726
10577	5	14	12	925	1035
10578	15	16	12	1049	1159
10579	17	3	12	810	920
10580	8	6	12	579	689
10581	12	17	12	710	820
10582	1	9	12	1078	1188
10583	17	14	12	679	789
10584	16	7	12	583	693
10585	19	11	12	849	959
10586	0	1	12	1068	1178
10587	2	15	12	827	937
10588	20	5	12	607	717
10589	10	16	12	1101	1211
10590	2	10	12	927	1037
10591	3	11	12	639	749
10592	1	8	12	990	1100
10593	12	11	12	660	770
10594	15	4	12	898	1008
10595	1	0	12	848	958
10596	20	7	12	749	859
10597	11	9	12	744	854
10598	10	15	12	550	660
10599	0	10	12	658	768
10600	9	15	12	927	1037
10601	10	11	12	675	785
10602	20	17	12	765	875
10603	13	3	12	902	1012
10604	16	5	12	934	1044
10605	16	12	12	614	724
10606	2	9	12	973	1083
10607	17	8	12	830	940
10608	20	2	12	612	722
10609	17	6	12	1057	1167
10610	1	7	12	900	1010
10611	1	0	12	837	947
10612	13	16	12	733	843
10613	16	17	12	1082	1192
10614	9	4	12	672	782
10615	18	9	12	769	879
10616	15	1	12	800	910
10617	19	19	12	939	1049
10618	7	17	12	1052	1162
10619	10	15	12	761	871
10620	8	7	12	766	876
10621	3	9	12	895	1005
10622	20	5	12	575	685
10623	16	19	12	921	1031
10624	1	9	12	542	652
10625	5	12	12	958	1068
10626	10	3	12	866	976
10627	6	18	12	839	949
10628	0	13	12	816	926
10629	10	1	12	1048	1158
10630	7	8	12	932	1042
10631	0	4	12	726	836
10632	9	2	12	831	941
10633	20	2	12	716	826
10634	19	18	12	990	1100
10635	11	18	12	982	1092
10636	11	19	12	959	1069
10637	12	20	12	975	1085
10638	15	18	12	857	967
10639	15	3	12	827	937
10640	7	19	12	604	714
10641	17	8	12	801	911
10642	12	3	12	1077	1187
10643	19	5	12	698	808
10644	7	20	12	830	940
10645	1	7	12	584	694
10646	15	13	12	816	926
10647	7	13	12	903	1013
10648	8	13	12	576	686
10649	12	0	12	1057	1167
10650	16	1	12	569	679
10651	12	0	12	1086	1196
10652	10	20	12	731	841
10653	12	1	12	1007	1117
10654	18	0	12	756	866
10655	14	14	12	670	780
10656	15	1	12	870	980
10657	18	16	12	756	866
10658	0	13	12	769	879
10659	15	3	12	1085	1195
10660	20	3	12	919	1029
10661	4	20	12	553	663
10662	13	19	12	936	1046
10663	10	9	12	705	815
10664	18	0	12	620	730
10665	17	20	12	1001	1111
10666	19	7	12	543	653
10667	10	1	12	956	1066
10668	13	14	12	568	678
10669	20	9	12	764	874
10670	1	8	12	872	982
10671	8	18	12	986	1096
10672	5	0	12	989	1099
10673	9	20	12	1106	1216
10674	16	12	12	964	1074
10675	12	12	12	758	868
10676	10	14	12	820	930
10677	5	4	12	945	1055
10678	6	17	12	728	838
10679	9	2	12	692	802
10680	0	15	12	1005	1115
10681	1	9	12	640	750
10682	7	9	12	776	886
10683	14	2	12	645	755
10684	4	12	12	753	863
10685	1	6	12	881	991
10686	5	2	12	739	849
10687	8	1	12	751	861
10688	2	13	12	779	889
10689	5	14	12	722	832
10690	7	9	12	745	855
10691	12	5	12	1101	1211
10692	20	0	12	1060	1170
10693	10	15	12	540	650
10694	19	13	12	557	667
10695	4	2	12	1103	1213
10696	19	9	12	1040	1150
10697	14	4	12	534	644
10698	4	5	12	838	948
10699	16	7	12	659	769
10700	12	7	12	727	837
10701	5	7	12	1106	1216
10702	20	16	12	593	703
10703	3	6	12	684	794
10704	13	13	12	1089	1199
10705	7	0	12	807	917
10706	12	6	12	910	1020
10707	6	14	12	686	796
10708	17	15	12	978	1088
10709	5	18	12	669	779
10710	14	2	12	796	906
10711	16	19	12	988	1098
10712	12	16	12	633	743
10713	8	14	12	702	812
10714	18	19	12	1067	1177
10715	13	2	12	548	658
10716	6	6	12	867	977
10717	14	18	12	1016	1126
10718	1	10	12	1068	1178
10719	13	16	12	870	980
10720	14	6	12	949	1059
10721	4	10	12	804	914
10722	13	4	12	993	1103
10723	17	3	12	593	703
10724	9	11	12	677	787
10725	4	9	12	923	1033
10726	15	3	12	913	1023
10727	20	5	12	933	1043
10728	15	0	12	622	732
10729	12	19	12	642	752
10730	1	18	12	971	1081
10731	4	18	12	723	833
10732	18	18	12	1036	1146
10733	10	17	12	861	971
10734	8	1	12	1037	1147
10735	14	15	12	679	789
10736	2	16	12	772	882
10737	16	6	12	836	946
10738	0	5	12	1029	1139
10739	3	14	12	696	806
10740	6	1	12	984	1094
10741	11	2	12	797	907
10742	12	17	12	957	1067
10743	4	13	12	584	694
10744	18	2	12	811	921
10745	2	18	12	1004	1114
10746	7	12	12	882	992
10747	1	3	12	543	653
10748	5	12	12	536	646
10749	12	2	12	950	1060
10750	14	16	12	961	1071
10751	6	18	12	834	944
10752	5	18	12	1033	1143
10753	1	1	12	974	1084
10754	20	1	12	583	693
10755	20	0	12	1092	1202
10756	6	3	12	607	717
10757	10	14	12	885	995
10758	10	15	12	899	1009
10759	14	4	12	898	1008
10760	14	10	12	559	669
10761	13	15	12	808	918
10762	8	3	12	550	660
10763	9	11	12	992	1102
10764	5	7	12	1017	1127
10765	4	14	12	835	945
10766	2	7	12	1018	1128
10767	6	16	12	784	894
10768	7	10	12	662	772
10769	2	9	12	936	1046
10770	6	15	12	662	772
10771	6	4	12	895	1005
10772	16	18	12	785	895
10773	15	9	12	538	648
10774	19	14	12	704	814
10775	15	0	12	958	1068
10776	20	18	12	1081	1191
10777	6	11	12	1033	1143
10778	0	20	12	677	787
10779	13	13	12	762	872
10780	0	2	12	914	1024
10781	20	13	12	947	1057
10782	5	17	12	819	929
10783	1	7	12	670	780
10784	7	13	12	1005	1115
10785	17	19	12	626	736
10786	7	5	12	880	990
10787	11	11	12	552	662
10788	15	19	12	869	979
10789	19	16	12	652	762
10790	3	19	12	537	647
10791	19	15	12	658	768
10792	3	6	12	789	899
10793	3	9	12	586	696
10794	1	0	12	1025	1135
10795	11	0	12	650	760
10796	14	0	12	940	1050
10797	17	2	12	671	781
10798	14	19	12	591	701
10799	15	5	12	596	706
10800	2	12	12	674	784
10801	12	3	12	587	697
10802	8	5	12	889	999
10803	19	6	12	721	831
10804	7	5	12	981	1091
10805	10	1	12	1052	1162
10806	0	17	12	606	716
10807	13	16	12	740	850
10808	1	2	12	1104	1214
10809	18	1	12	1090	1200
10810	8	4	12	738	848
10811	0	17	12	674	784
10812	6	10	12	878	988
10813	19	14	12	1003	1113
10814	18	5	12	955	1065
10815	18	8	12	993	1103
10816	4	7	12	599	709
10817	18	3	12	761	871
10818	14	20	12	843	953
10819	16	10	12	708	818
10820	7	20	12	978	1088
10821	17	8	12	900	1010
10822	19	0	12	968	1078
10823	8	9	12	958	1068
10824	1	5	12	665	775
10825	19	4	12	799	909
10826	18	19	12	1109	1219
10827	16	17	12	580	690
10828	13	15	12	906	1016
10829	15	20	12	566	676
10830	11	6	12	957	1067
10831	10	4	12	835	945
10832	3	3	12	537	647
10833	12	5	12	799	909
10834	9	0	12	556	666
10835	8	16	12	1001	1111
10836	18	10	12	1015	1125
10837	16	20	12	655	765
10838	8	4	12	911	1021
10839	0	10	12	988	1098
10840	15	8	12	575	685
10841	9	20	12	693	803
10842	18	16	12	884	994
10843	19	11	12	1097	1207
10844	2	15	12	730	840
10845	1	13	12	967	1077
10846	18	2	12	844	954
10847	16	2	12	942	1052
10848	14	2	12	727	837
10849	20	16	12	851	961
10850	1	8	12	715	825
10851	14	5	12	879	989
10852	11	4	12	953	1063
10853	19	14	12	877	987
10854	2	11	12	829	939
10855	3	11	12	653	763
10856	7	3	12	777	887
10857	20	2	12	752	862
10858	12	17	12	836	946
10859	6	4	12	685	795
10860	9	8	12	1096	1206
10861	18	14	12	696	806
10862	5	17	12	1011	1121
10863	4	2	12	1066	1176
10864	9	0	12	1100	1210
10865	7	15	12	708	818
10866	13	14	12	912	1022
10867	13	12	12	660	770
10868	3	3	12	611	721
10869	17	7	12	1009	1119
10870	15	15	12	822	932
10871	14	18	12	757	867
10872	15	16	12	593	703
10873	2	2	12	640	750
10874	17	18	12	987	1097
10875	8	2	12	743	853
10876	11	7	12	823	933
10877	4	20	12	678	788
10878	2	18	12	834	944
10879	10	12	12	1073	1183
10880	16	12	12	926	1036
10881	4	2	12	961	1071
10882	20	4	12	729	839
10883	1	11	12	539	649
10884	10	1	12	543	653
10885	20	15	12	1043	1153
10886	2	0	12	856	966
10887	17	3	12	944	1054
10888	11	3	12	1039	1149
10889	9	18	12	1009	1119
10890	10	18	12	546	656
10891	19	12	12	790	900
10892	10	4	12	745	855
10893	10	12	12	906	1016
10894	5	4	12	573	683
10895	1	11	12	562	672
10896	5	11	12	985	1095
10897	2	7	12	836	946
10898	13	7	12	851	961
10899	13	17	12	884	994
10900	9	10	12	589	699
10901	3	4	12	904	1014
10902	8	5	12	722	832
10903	2	2	12	609	719
10904	11	12	12	570	680
10905	11	17	12	547	657
10906	1	5	12	874	984
10907	8	18	12	817	927
10908	16	8	12	638	748
10909	12	0	12	676	786
10910	4	13	12	953	1063
10911	7	2	12	960	1070
10912	20	18	12	802	912
10913	5	13	12	614	724
10914	17	10	12	734	844
10915	11	8	12	1087	1197
10916	12	3	12	610	720
10917	3	16	12	681	791
10918	14	4	12	1079	1189
10919	19	18	12	593	703
10920	0	6	12	816	926
10921	20	5	12	868	978
10922	5	2	12	574	684
10923	13	12	12	540	650
10924	2	7	12	725	835
10925	10	19	12	727	837
10926	13	0	12	1064	1174
10927	12	3	12	1108	1218
10928	16	2	12	687	797
10929	18	18	12	734	844
10930	18	3	12	1077	1187
10931	17	20	12	924	1034
10932	3	12	12	667	777
10933	18	20	12	607	717
10934	11	1	12	712	822
10935	11	10	12	829	939
10936	10	11	12	911	1021
10937	9	6	12	939	1049
10938	20	12	12	830	940
10939	18	18	12	735	845
10940	11	9	12	945	1055
10941	15	12	12	647	757
10942	6	4	12	1012	1122
10943	19	1	12	700	810
10944	1	0	12	812	922
10945	5	16	12	1085	1195
10946	15	7	12	1003	1113
10947	7	14	12	1062	1172
10948	2	8	12	664	774
10949	8	5	12	626	736
10950	20	2	12	896	1006
10951	4	19	12	867	977
10952	3	17	12	589	699
10953	9	12	12	1070	1180
10954	0	12	12	631	741
10955	2	15	12	792	902
10956	18	13	12	900	1010
10957	10	11	12	653	763
10958	4	8	12	765	875
10959	20	8	12	846	956
10960	5	1	12	568	678
10961	1	16	12	1005	1115
10962	3	15	12	854	964
10963	14	10	12	1081	1191
10964	5	8	12	865	975
10965	1	19	12	542	652
10966	8	15	12	662	772
10967	19	14	12	977	1087
10968	8	17	12	714	824
10969	5	8	12	766	876
10970	20	16	12	659	769
10971	4	5	12	982	1092
10972	13	2	12	986	1096
10973	9	10	12	606	716
10974	14	4	12	700	810
10975	15	7	12	826	936
10976	1	13	12	1089	1199
10977	10	18	12	782	892
10978	19	10	12	1068	1178
10979	3	9	12	840	950
10980	8	19	12	1092	1202
10981	16	15	12	605	715
10982	13	11	12	1046	1156
10983	11	13	12	802	912
10984	7	19	12	1018	1128
10985	14	15	12	557	667
10986	6	19	12	809	919
10987	18	7	12	558	668
10988	3	5	12	546	656
10989	6	1	12	578	688
10990	13	8	12	837	947
10991	1	13	12	591	701
10992	3	4	12	1021	1131
10993	6	4	12	1019	1129
10994	20	1	12	577	687
10995	14	20	12	830	940
10996	16	0	12	821	931
10997	12	1	12	913	1023
10998	10	10	12	1031	1141
10999	7	14	12	816	926
11000	9	15	12	1052	1162
11001	0	9	12	1004	1114
11002	11	15	12	630	740
11003	9	19	12	644	754
11004	15	6	12	789	899
11005	17	1	12	877	987
11006	8	5	12	811	921
11007	8	19	12	625	735
11008	16	14	12	653	763
11009	4	19	12	901	1011
11010	15	5	12	1048	1158
11011	3	12	12	609	719
11012	7	18	12	985	1095
11013	12	18	12	1074	1184
11014	19	17	12	826	936
11015	1	18	12	955	1065
11016	20	10	12	728	838
11017	3	13	12	621	731
11018	20	1	12	705	815
11019	6	2	12	696	806
11020	4	1	12	925	1035
11021	14	19	12	895	1005
11022	12	7	12	1071	1181
11023	20	20	12	865	975
11024	3	13	12	779	889
11025	6	7	12	722	832
11026	12	18	12	656	766
11027	20	1	12	632	742
11028	15	16	12	637	747
11029	19	19	12	883	993
11030	7	19	12	597	707
11031	12	15	12	603	713
11032	8	7	12	945	1055
11033	10	18	12	1106	1216
11034	1	13	12	535	645
11035	2	7	12	964	1074
11036	3	7	12	1028	1138
11037	0	19	12	1096	1206
11038	0	16	12	1072	1182
11039	1	17	12	960	1070
11040	7	14	12	600	710
11041	14	7	12	679	789
11042	8	16	12	952	1062
11043	6	18	12	641	751
11044	1	16	12	632	742
11045	14	10	12	912	1022
11046	8	13	12	986	1096
11047	1	15	12	948	1058
11048	17	3	12	547	657
11049	11	14	12	941	1051
11050	2	9	12	838	948
11051	15	7	12	816	926
11052	12	15	12	588	698
11053	5	14	12	553	663
11054	19	11	12	593	703
11055	4	15	12	1005	1115
11056	3	8	12	744	854
11057	15	16	12	911	1021
11058	17	15	12	1107	1217
11059	17	0	12	606	716
11060	9	16	12	668	778
11061	2	20	12	688	798
11062	11	3	12	536	646
11063	15	12	12	671	781
11064	13	17	12	654	764
11065	17	7	12	695	805
11066	2	19	12	899	1009
11067	9	18	12	921	1031
11068	1	13	12	609	719
11069	3	3	12	604	714
11070	10	18	12	649	759
11071	12	20	12	783	893
11072	16	9	12	866	976
11073	16	15	12	721	831
11074	8	15	12	721	831
11075	7	17	12	1093	1203
11076	18	20	12	923	1033
11077	0	8	12	760	870
11078	12	9	12	914	1024
11079	10	19	12	991	1101
11080	14	0	12	572	682
11081	12	0	12	764	874
11082	17	6	12	799	909
11083	7	7	12	998	1108
11084	7	12	12	1013	1123
11085	14	10	12	805	915
11086	20	9	12	892	1002
11087	20	4	12	918	1028
11088	19	14	12	1061	1171
11089	12	7	12	703	813
11090	18	17	12	591	701
11091	11	9	12	1076	1186
11092	12	13	12	816	926
11093	18	10	12	1007	1117
11094	2	12	12	1035	1145
11095	5	6	12	1038	1148
11096	15	19	12	623	733
11097	10	18	12	1088	1198
11098	12	9	12	535	645
11099	15	12	12	730	840
11100	5	18	12	1029	1139
11101	13	7	12	1030	1140
11102	6	15	12	885	995
11103	20	15	12	723	833
11104	8	5	12	865	975
11105	9	16	12	861	971
11106	6	15	12	867	977
11107	10	14	12	851	961
11108	5	3	12	634	744
11109	0	8	12	1001	1111
11110	9	15	12	1067	1177
11111	18	9	12	1097	1207
11112	13	12	12	924	1034
11113	2	11	12	681	791
11114	2	12	12	775	885
11115	9	16	12	749	859
11116	6	8	12	1016	1126
11117	6	8	12	664	774
11118	11	11	12	921	1031
11119	16	14	12	797	907
11120	1	13	12	673	783
11121	12	13	12	675	785
11122	18	4	12	848	958
11123	16	6	12	1005	1115
11124	8	17	12	1038	1148
11125	7	3	12	565	675
11126	2	9	12	541	651
11127	12	8	12	880	990
11128	13	4	12	685	795
11129	8	3	12	979	1089
11130	16	13	12	825	935
11131	7	10	12	1029	1139
11132	1	14	12	1064	1174
11133	13	5	12	680	790
11134	18	11	12	703	813
11135	9	13	12	575	685
11136	12	17	12	874	984
11137	8	19	12	796	906
11138	18	7	12	604	714
11139	15	1	12	743	853
11140	10	11	12	584	694
11141	2	13	12	1095	1205
11142	11	18	12	868	978
11143	10	2	12	1004	1114
11144	16	9	12	634	744
11145	19	17	12	1031	1141
11146	11	20	12	628	738
11147	1	12	12	544	654
11148	20	10	12	914	1024
11149	2	9	12	738	848
11150	5	19	12	733	843
11151	3	6	12	1037	1147
11152	16	9	12	677	787
11153	13	4	12	992	1102
11154	9	6	12	756	866
11155	18	20	12	925	1035
11156	20	11	12	1033	1143
11157	20	1	12	801	911
11158	9	15	12	580	690
11159	8	14	12	664	774
11160	19	5	12	591	701
11161	11	9	12	926	1036
11162	1	6	12	746	856
11163	8	18	12	797	907
11164	4	18	12	530	640
11165	11	15	12	800	910
11166	18	19	12	894	1004
11167	13	14	12	720	830
11168	13	5	12	1057	1167
11169	0	13	12	704	814
11170	12	1	12	570	680
11171	6	3	12	925	1035
11172	4	16	12	790	900
11173	11	4	12	672	782
11174	10	17	12	767	877
11175	17	9	12	936	1046
11176	2	10	12	869	979
11177	14	14	12	534	644
11178	2	14	12	603	713
11179	8	0	12	669	779
11180	15	18	12	1029	1139
11181	10	7	12	1040	1150
11182	7	15	12	720	830
11183	12	9	12	834	944
11184	16	12	12	942	1052
11185	15	10	12	1088	1198
11186	11	0	12	840	950
11187	5	9	12	612	722
11188	4	5	12	598	708
11189	16	6	12	712	822
11190	2	15	12	621	731
11191	0	14	12	581	691
11192	8	19	12	749	859
11193	19	19	12	682	792
11194	7	5	12	549	659
11195	15	16	12	612	722
11196	15	7	12	767	877
11197	6	13	12	600	710
11198	20	2	12	1041	1151
11199	19	12	12	1063	1173
11200	5	8	12	950	1060
11201	6	15	12	537	647
11202	10	2	12	855	965
11203	4	15	12	686	796
11204	20	4	12	987	1097
11205	17	19	12	568	678
11206	11	3	12	784	894
11207	12	1	12	602	712
11208	10	10	12	590	700
11209	2	10	12	672	782
11210	13	12	12	865	975
11211	11	5	12	959	1069
11212	10	11	12	788	898
11213	12	15	12	958	1068
11214	5	11	12	1085	1195
11215	15	10	12	1109	1219
11216	4	2	12	864	974
11217	18	14	12	823	933
11218	19	18	12	812	922
11219	8	3	12	779	889
11220	3	19	12	657	767
11221	16	13	12	793	903
11222	1	11	12	549	659
11223	15	8	12	566	676
11224	15	12	12	565	675
11225	8	3	12	591	701
11226	7	8	12	737	847
11227	18	13	12	568	678
11228	2	12	12	638	748
11229	11	2	12	714	824
11230	0	6	12	550	660
11231	4	7	12	789	899
11232	5	17	12	872	982
11233	17	4	12	979	1089
11234	18	10	12	784	894
11235	2	11	12	585	695
11236	17	9	12	1040	1150
11237	3	15	12	921	1031
11238	1	16	12	1048	1158
11239	15	6	12	656	766
11240	16	8	12	1075	1185
11241	20	9	12	649	759
11242	14	13	12	971	1081
11243	20	16	12	1007	1117
11244	14	19	12	587	697
11245	3	14	12	573	683
11246	9	12	12	920	1030
11247	19	15	12	1034	1144
11248	14	9	12	899	1009
11249	10	2	12	708	818
11250	20	7	12	1016	1126
11251	13	17	12	1066	1176
11252	14	18	12	972	1082
11253	5	6	12	982	1092
11254	4	3	12	540	650
11255	20	10	12	657	767
11256	19	4	12	726	836
11257	7	4	12	979	1089
11258	10	20	12	846	956
11259	20	8	12	1070	1180
11260	19	7	12	943	1053
11261	6	10	12	654	764
11262	1	20	12	670	780
11263	19	11	12	844	954
11264	14	10	12	1104	1214
11265	3	11	12	1108	1218
11266	4	12	12	1066	1176
11267	19	5	12	966	1076
11268	20	3	12	660	770
11269	5	15	12	878	988
11270	5	10	12	1080	1190
11271	2	16	12	673	783
11272	12	3	12	798	908
11273	17	0	12	1100	1210
11274	6	1	12	583	693
11275	0	1	12	848	958
11276	6	16	12	889	999
11277	19	17	12	1026	1136
11278	17	18	12	920	1030
11279	18	6	12	970	1080
11280	5	19	12	1012	1122
11281	12	18	12	579	689
11282	20	1	12	1007	1117
11283	11	6	12	1045	1155
11284	19	12	12	648	758
11285	6	11	12	1043	1153
11286	8	19	12	963	1073
11287	19	13	12	1083	1193
11288	1	16	12	1038	1148
11289	0	7	12	661	771
11290	16	10	12	936	1046
11291	11	10	12	538	648
11292	20	18	12	698	808
11293	12	13	12	807	917
11294	2	4	12	1043	1153
11295	8	5	12	694	804
11296	15	3	12	829	939
11297	16	14	12	722	832
11298	18	2	12	693	803
11299	3	4	12	1008	1118
11300	20	1	12	757	867
11301	14	3	12	974	1084
11302	16	11	12	870	980
11303	4	3	12	920	1030
11304	13	16	12	812	922
11305	13	8	12	716	826
11306	19	18	12	755	865
11307	16	13	12	1009	1119
11308	19	9	12	871	981
11309	12	7	12	975	1085
11310	10	7	12	1064	1174
11311	13	14	12	583	693
11312	17	4	12	927	1037
11313	12	12	12	786	896
11314	15	14	12	768	878
11315	9	11	12	613	723
11316	1	6	12	844	954
11317	19	15	12	977	1087
11318	19	16	12	627	737
11319	6	11	12	1105	1215
11320	3	20	12	1028	1138
11321	17	16	12	538	648
11322	1	17	12	950	1060
11323	14	4	12	1052	1162
11324	3	20	12	589	699
11325	10	19	12	1038	1148
11326	7	6	12	812	922
11327	0	10	12	917	1027
11328	7	3	12	597	707
11329	13	0	12	1026	1136
11330	7	18	12	530	640
11331	16	1	12	896	1006
11332	0	15	12	697	807
11333	4	20	12	662	772
11334	4	9	12	1099	1209
11335	14	3	12	851	961
11336	2	5	12	534	644
11337	11	18	12	612	722
11338	13	12	12	627	737
11339	14	1	12	970	1080
11340	14	11	12	790	900
11341	15	12	12	670	780
11342	8	3	12	790	900
11343	2	19	12	793	903
11344	5	12	12	883	993
11345	18	18	12	744	854
11346	10	0	12	727	837
11347	4	13	12	849	959
11348	9	3	12	636	746
11349	1	6	12	630	740
11350	2	18	12	798	908
11351	9	6	12	605	715
11352	16	9	12	880	990
11353	18	17	12	664	774
11354	15	20	12	632	742
11355	5	12	12	605	715
11356	20	3	12	545	655
11357	2	4	12	763	873
11358	17	2	12	723	833
11359	17	0	12	822	932
11360	7	1	12	696	806
11361	8	16	12	771	881
11362	4	15	12	906	1016
11363	5	16	12	955	1065
11364	18	12	12	658	768
11365	8	3	12	895	1005
11366	20	20	12	1093	1203
11367	16	18	12	1064	1174
11368	5	19	12	544	654
11369	5	17	12	591	701
11370	13	4	12	1059	1169
11371	3	3	12	1084	1194
11372	3	20	12	852	962
11373	16	14	12	538	648
11374	1	20	12	1068	1178
11375	17	4	12	708	818
11376	14	4	12	664	774
11377	1	18	12	721	831
11378	3	18	12	745	855
11379	18	5	12	832	942
11380	18	5	12	688	798
11381	14	18	12	779	889
11382	11	18	12	1029	1139
11383	16	8	12	880	990
11384	1	2	12	699	809
11385	16	1	12	920	1030
11386	2	3	12	1032	1142
11387	14	12	12	1001	1111
11388	18	5	12	531	641
11389	3	17	12	1041	1151
11390	16	7	12	755	865
11391	3	14	12	613	723
11392	18	20	12	840	950
11393	11	2	12	899	1009
11394	13	11	12	912	1022
11395	20	6	12	948	1058
11396	1	12	12	876	986
11397	10	13	12	646	756
11398	7	15	12	1097	1207
11399	7	5	12	840	950
11400	8	5	12	645	755
11401	5	16	12	1063	1173
11402	13	8	12	984	1094
11403	11	16	12	884	994
11404	11	12	12	1060	1170
11405	14	8	12	804	914
11406	14	13	12	621	731
11407	4	7	12	915	1025
11408	9	20	12	824	934
11409	17	10	12	793	903
11410	1	1	12	709	819
11411	4	17	12	807	917
11412	10	4	12	916	1026
11413	1	0	12	627	737
11414	11	11	12	1042	1152
11415	8	14	12	919	1029
11416	0	2	12	680	790
11417	1	0	12	724	834
11418	8	17	12	1035	1145
11419	5	12	12	888	998
11420	10	0	12	1042	1152
11421	9	1	12	570	680
11422	14	15	12	752	862
11423	20	18	12	1085	1195
11424	15	3	12	803	913
11425	17	19	12	741	851
11426	10	2	12	1101	1211
11427	7	11	12	807	917
11428	3	2	12	736	846
11429	4	18	12	548	658
11430	1	6	12	605	715
11431	19	10	12	1097	1207
11432	11	13	12	653	763
11433	1	1	12	1074	1184
11434	0	19	12	983	1093
11435	2	6	12	625	735
11436	12	17	12	539	649
11437	20	16	12	1089	1199
11438	13	13	12	585	695
11439	16	16	12	696	806
11440	10	0	12	546	656
11441	1	19	12	819	929
11442	20	9	12	1044	1154
11443	14	8	12	1035	1145
11444	9	4	12	894	1004
11445	18	4	12	786	896
11446	17	13	12	972	1082
11447	5	19	12	759	869
11448	16	9	12	860	970
11449	16	3	12	739	849
11450	10	18	12	543	653
11451	14	6	12	678	788
11452	4	20	12	732	842
11453	3	20	12	665	775
11454	1	12	12	621	731
11455	4	20	12	903	1013
11456	20	13	12	779	889
11457	18	12	12	1029	1139
11458	5	19	12	747	857
11459	16	16	12	624	734
11460	13	9	12	560	670
11461	15	12	12	998	1108
11462	5	9	12	1002	1112
11463	15	5	12	620	730
11464	17	9	12	570	680
11465	20	4	12	958	1068
11466	1	13	12	1087	1197
11467	11	6	12	936	1046
11468	5	1	12	669	779
11469	6	1	12	668	778
11470	16	0	12	758	868
11471	8	15	12	541	651
11472	13	15	12	583	693
11473	13	10	12	682	792
11474	12	14	12	990	1100
11475	5	8	12	632	742
11476	14	7	12	1013	1123
11477	13	7	12	797	907
11478	20	19	12	659	769
11479	5	17	12	769	879
11480	18	16	12	1103	1213
11481	12	1	12	628	738
11482	6	15	12	1073	1183
11483	14	16	12	777	887
11484	19	6	12	933	1043
11485	13	13	12	762	872
11486	6	13	12	614	724
11487	13	0	12	980	1090
11488	16	10	12	804	914
11489	15	19	12	661	771
11490	0	17	12	861	971
11491	13	14	12	824	934
11492	10	1	12	914	1024
11493	10	5	12	603	713
11494	2	3	12	716	826
11495	5	17	12	1016	1126
11496	7	3	12	864	974
11497	11	14	12	567	677
11498	14	15	12	601	711
11499	18	1	12	800	910
11500	14	12	12	670	780
11501	5	18	12	663	773
11502	20	7	12	668	778
11503	7	18	12	947	1057
11504	7	12	12	696	806
11505	17	7	12	581	691
11506	6	15	12	532	642
11507	4	14	12	632	742
11508	16	18	12	763	873
11509	15	0	12	1079	1189
11510	0	10	12	635	745
11511	1	2	12	685	795
11512	2	10	12	1037	1147
11513	10	12	12	1047	1157
11514	18	12	12	591	701
11515	15	8	12	1063	1173
11516	3	6	12	1002	1112
11517	5	5	12	1087	1197
11518	9	1	12	935	1045
11519	15	10	12	612	722
11520	10	20	12	920	1030
11521	13	5	12	1090	1200
11522	17	10	12	705	815
11523	11	7	12	1077	1187
11524	20	11	12	541	651
11525	20	19	12	1013	1123
11526	6	3	12	858	968
11527	19	4	12	836	946
11528	11	6	12	620	730
11529	5	1	12	649	759
11530	7	0	12	695	805
11531	16	14	12	699	809
11532	8	0	12	1001	1111
11533	11	16	12	960	1070
11534	17	17	12	1031	1141
11535	11	0	12	1033	1143
11536	9	14	12	949	1059
11537	5	2	12	866	976
11538	8	8	12	985	1095
11539	15	4	12	687	797
11540	12	4	12	707	817
11541	15	1	12	596	706
11542	2	0	12	553	663
11543	11	19	12	808	918
11544	12	2	12	1015	1125
11545	17	5	12	642	752
11546	14	10	12	904	1014
11547	2	20	12	836	946
11548	5	2	12	1014	1124
11549	11	13	12	843	953
11550	8	1	12	766	876
11551	5	14	12	740	850
11552	18	10	12	623	733
11553	20	1	12	986	1096
11554	2	4	12	703	813
11555	11	9	12	829	939
11556	10	12	12	624	734
11557	6	19	12	987	1097
11558	6	3	12	917	1027
11559	10	8	12	535	645
11560	11	13	12	711	821
11561	13	6	12	866	976
11562	3	0	12	686	796
11563	14	13	12	567	677
11564	10	19	12	635	745
11565	8	3	12	572	682
11566	11	17	12	822	932
11567	6	20	12	931	1041
11568	8	6	12	755	865
11569	0	7	12	874	984
11570	5	12	12	985	1095
11571	20	7	12	1096	1206
11572	12	5	12	1071	1181
11573	17	14	12	814	924
11574	19	3	12	776	886
11575	4	17	12	742	852
11576	19	20	12	773	883
11577	9	1	12	601	711
11578	15	13	12	635	745
11579	15	4	12	989	1099
11580	11	5	12	982	1092
11581	9	2	12	566	676
11582	5	16	12	780	890
11583	5	3	12	931	1041
11584	19	11	12	758	868
11585	13	18	12	685	795
11586	13	7	12	664	774
11587	1	2	12	655	765
11588	0	20	12	1089	1199
11589	3	1	12	932	1042
11590	19	8	12	1014	1124
11591	4	12	12	756	866
11592	18	19	12	803	913
11593	17	20	12	1069	1179
11594	1	0	12	688	798
11595	14	5	12	582	692
11596	10	11	12	855	965
11597	9	0	12	940	1050
11598	20	16	12	870	980
11599	17	12	12	937	1047
11600	10	17	12	642	752
11601	5	15	12	717	827
11602	9	1	12	868	978
11603	18	6	12	671	781
11604	19	5	12	1047	1157
11605	20	3	12	1105	1215
11606	10	3	12	980	1090
11607	7	3	12	1025	1135
11608	12	4	12	879	989
11609	3	12	12	679	789
11610	3	2	12	1021	1131
11611	19	20	12	757	867
11612	18	17	12	794	904
11613	4	0	12	662	772
11614	0	14	12	1090	1200
11615	19	7	12	613	723
11616	11	7	12	875	985
11617	12	4	12	937	1047
11618	14	6	12	999	1109
11619	19	2	12	989	1099
11620	4	19	12	789	899
11621	15	13	12	817	927
11622	14	2	12	770	880
11623	6	7	12	782	892
11624	6	19	12	740	850
11625	17	9	12	751	861
11626	6	4	12	960	1070
11627	14	15	12	843	953
11628	11	17	12	940	1050
11629	4	13	12	1044	1154
11630	0	5	12	915	1025
11631	2	7	12	711	821
11632	13	8	12	777	887
11633	17	15	12	769	879
11634	12	0	12	862	972
11635	5	16	12	539	649
11636	8	3	12	965	1075
11637	4	4	12	531	641
11638	6	15	12	586	696
11639	9	10	12	933	1043
11640	13	14	12	1102	1212
11641	16	2	12	892	1002
11642	13	18	12	883	993
11643	20	5	12	919	1029
11644	18	17	12	749	859
11645	10	14	12	639	749
11646	13	18	12	694	804
11647	16	8	12	1105	1215
11648	8	6	12	533	643
11649	4	3	12	944	1054
11650	13	7	12	569	679
11651	17	2	12	673	783
11652	5	12	12	1063	1173
11653	14	9	12	682	792
11654	10	2	12	1087	1197
11655	20	14	12	1041	1151
11656	11	14	12	672	782
11657	9	20	12	973	1083
11658	16	16	12	586	696
11659	10	20	12	582	692
11660	0	2	12	1033	1143
11661	15	19	12	769	879
11662	1	12	12	894	1004
11663	18	0	12	1050	1160
11664	9	5	12	645	755
11665	20	16	12	654	764
11666	10	17	12	747	857
11667	8	12	12	936	1046
11668	9	8	12	1085	1195
11669	20	1	12	610	720
11670	12	3	12	950	1060
11671	8	10	12	771	881
11672	6	13	12	628	738
11673	17	11	12	1073	1183
11674	6	2	12	658	768
11675	16	16	12	891	1001
11676	17	3	12	977	1087
11677	7	2	12	912	1022
11678	7	6	12	835	945
11679	15	13	12	987	1097
11680	13	15	12	650	760
11681	5	2	12	821	931
11682	1	17	12	1030	1140
11683	11	17	12	575	685
11684	13	10	12	1025	1135
11685	16	20	12	976	1086
11686	0	2	12	1100	1210
11687	3	10	12	759	869
11688	7	16	12	665	775
11689	2	8	12	963	1073
11690	6	20	12	1047	1157
11691	17	9	12	811	921
11692	8	11	12	849	959
11693	14	8	12	940	1050
11694	15	6	12	1068	1178
11695	4	11	12	627	737
11696	20	12	12	727	837
11697	10	16	12	572	682
11698	16	18	12	924	1034
11699	17	12	12	593	703
11700	7	19	12	883	993
11701	11	20	12	800	910
11702	9	11	12	894	1004
11703	4	16	12	726	836
11704	5	20	12	1062	1172
11705	2	10	12	694	804
11706	17	17	12	874	984
11707	4	5	12	969	1079
11708	18	17	12	595	705
11709	0	12	12	1080	1190
11710	2	3	12	959	1069
11711	14	13	12	650	760
11712	16	17	12	863	973
11713	15	0	12	1065	1175
11714	0	6	12	722	832
11715	12	8	12	1042	1152
11716	0	13	12	759	869
11717	5	4	12	751	861
11718	10	19	12	1041	1151
11719	20	7	12	735	845
11720	18	12	12	1019	1129
11721	14	17	12	781	891
11722	12	9	12	820	930
11723	9	13	12	1044	1154
11724	0	5	12	966	1076
11725	1	3	12	863	973
11726	12	8	12	677	787
11727	5	3	12	632	742
11728	4	10	12	617	727
11729	19	2	12	949	1059
11730	8	2	12	953	1063
11731	8	20	12	853	963
11732	10	13	12	1049	1159
11733	15	15	12	752	862
11734	1	19	12	641	751
11735	17	6	12	823	933
11736	12	20	12	763	873
11737	6	14	12	985	1095
11738	16	10	12	888	998
11739	7	9	12	548	658
11740	18	11	12	531	641
11741	10	19	12	744	854
11742	14	18	12	776	886
11743	20	13	12	535	645
11744	8	0	12	810	920
11745	11	2	12	1005	1115
11746	16	2	12	1047	1157
11747	9	15	12	1018	1128
11748	16	9	12	832	942
11749	1	12	12	668	778
11750	14	18	12	973	1083
11751	11	6	12	783	893
11752	1	0	12	730	840
11753	8	10	12	920	1030
11754	11	18	12	711	821
11755	15	12	12	675	785
11756	1	20	12	558	668
11757	2	5	12	716	826
11758	10	13	12	911	1021
11759	10	9	12	870	980
11760	3	9	12	864	974
11761	0	17	12	762	872
11762	12	5	12	714	824
11763	0	7	12	849	959
11764	1	19	12	1084	1194
11765	6	18	12	901	1011
11766	13	11	12	596	706
11767	3	13	12	1085	1195
11768	19	7	12	752	862
11769	8	0	12	622	732
11770	19	8	12	879	989
11771	2	7	12	1093	1203
11772	9	0	12	784	894
11773	19	4	12	618	728
11774	20	3	12	678	788
11775	17	6	12	1026	1136
11776	20	20	12	605	715
11777	4	12	12	813	923
11778	13	20	12	897	1007
11779	17	16	12	750	860
11780	19	2	12	600	710
11781	17	15	12	530	640
11782	4	16	12	565	675
11783	14	19	12	1069	1179
11784	19	13	12	898	1008
11785	20	8	12	555	665
11786	15	14	12	615	725
11787	0	11	12	634	744
11788	20	20	12	716	826
11789	12	2	12	1094	1204
11790	1	14	12	597	707
11791	8	19	12	678	788
11792	12	7	12	871	981
11793	18	16	12	949	1059
11794	1	13	12	720	830
11795	9	5	12	921	1031
11796	20	13	12	790	900
11797	18	0	12	816	926
11798	5	19	12	622	732
11799	9	19	12	584	694
11800	7	12	12	944	1054
11801	6	20	12	672	782
11802	11	19	12	703	813
11803	6	8	12	828	938
11804	8	8	12	1103	1213
11805	5	8	12	953	1063
11806	17	8	12	693	803
11807	11	1	12	678	788
11808	18	0	12	704	814
11809	7	12	12	1106	1216
11810	7	20	12	567	677
11811	10	17	12	796	906
11812	4	15	12	737	847
11813	12	20	12	905	1015
11814	13	3	12	1038	1148
11815	18	9	12	1087	1197
11816	13	14	12	767	877
11817	12	3	12	880	990
11818	8	16	12	730	840
11819	19	14	12	770	880
11820	1	2	12	797	907
11821	1	14	12	864	974
11822	14	14	12	890	1000
11823	1	15	12	812	922
11824	18	4	12	740	850
11825	1	11	12	674	784
11826	3	5	12	859	969
11827	20	11	12	842	952
11828	6	12	12	599	709
11829	3	19	12	991	1101
11830	13	20	12	585	695
11831	15	14	12	633	743
11832	4	8	12	635	745
11833	9	2	12	610	720
11834	2	2	12	1074	1184
11835	17	14	12	988	1098
11836	19	14	12	854	964
11837	5	3	12	691	801
11838	15	4	12	663	773
11839	3	3	12	803	913
11840	2	11	12	590	700
11841	13	4	12	712	822
11842	10	15	12	818	928
11843	14	20	12	690	800
11844	5	15	12	702	812
11845	2	9	12	648	758
11846	2	15	12	910	1020
11847	1	14	12	834	944
11848	6	1	12	1033	1143
11849	19	14	12	556	666
11850	10	3	12	1106	1216
11851	2	2	12	686	796
11852	9	13	12	679	789
11853	14	20	12	772	882
11854	17	3	12	659	769
11855	4	4	12	577	687
11856	0	17	12	530	640
11857	15	9	12	783	893
11858	16	17	12	919	1029
11859	20	5	12	551	661
11860	10	3	12	876	986
11861	10	20	12	970	1080
11862	16	0	12	634	744
11863	16	18	12	861	971
11864	19	10	12	704	814
11865	8	4	12	803	913
11866	14	17	12	1018	1128
11867	12	7	12	826	936
11868	15	16	12	1085	1195
11869	14	8	12	883	993
11870	1	10	12	676	786
11871	6	17	12	763	873
11872	19	15	12	904	1014
11873	17	3	12	876	986
11874	15	19	12	900	1010
11875	4	4	12	982	1092
11876	20	12	12	923	1033
11877	14	12	12	968	1078
11878	19	8	12	577	687
11879	3	16	12	935	1045
11880	11	18	12	642	752
11881	10	8	12	869	979
11882	12	0	12	601	711
11883	7	4	12	849	959
11884	2	16	12	758	868
11885	2	4	12	876	986
11886	10	2	12	997	1107
11887	18	1	12	914	1024
11888	7	10	12	688	798
11889	2	16	12	773	883
11890	10	9	12	838	948
11891	15	2	12	1082	1192
11892	0	0	12	563	673
11893	0	19	12	748	858
11894	6	15	12	888	998
11895	1	15	12	539	649
11896	0	16	12	953	1063
11897	10	5	12	583	693
11898	1	3	12	715	825
11899	19	14	12	752	862
11900	7	19	12	676	786
11901	8	17	12	697	807
11902	8	15	12	600	710
11903	7	6	12	671	781
11904	8	18	12	1070	1180
11905	1	0	12	912	1022
11906	13	20	12	899	1009
11907	15	1	12	790	900
11908	4	1	12	976	1086
11909	5	14	12	1065	1175
11910	19	5	12	854	964
11911	13	3	12	593	703
11912	4	17	12	818	928
11913	7	0	12	1087	1197
11914	13	3	12	1094	1204
11915	10	9	12	665	775
11916	8	16	12	802	912
11917	15	8	12	821	931
11918	9	18	12	559	669
11919	8	2	12	708	818
11920	12	0	12	700	810
11921	12	16	12	703	813
11922	12	1	12	706	816
11923	19	8	12	684	794
11924	14	7	12	656	766
11925	10	16	12	792	902
11926	18	5	12	1009	1119
11927	3	3	12	889	999
11928	8	20	12	652	762
11929	1	14	12	593	703
11930	8	13	12	915	1025
11931	9	5	12	890	1000
11932	7	15	12	890	1000
11933	4	18	12	862	972
11934	7	20	12	1069	1179
11935	0	19	12	1022	1132
11936	0	10	12	914	1024
11937	13	10	12	782	892
11938	19	19	12	1019	1129
11939	0	4	12	647	757
11940	2	8	12	881	991
11941	4	11	12	682	792
11942	1	10	12	907	1017
11943	7	13	12	892	1002
11944	10	5	12	905	1015
11945	17	17	12	1023	1133
11946	5	13	12	1091	1201
11947	8	12	12	627	737
11948	6	16	12	862	972
11949	3	11	12	827	937
11950	16	2	12	885	995
11951	9	4	12	865	975
11952	20	14	12	959	1069
11953	0	12	12	852	962
11954	4	10	12	755	865
11955	17	3	12	766	876
11956	16	17	12	1084	1194
11957	12	13	12	1034	1144
11958	7	11	12	968	1078
11959	6	7	12	833	943
11960	15	4	12	982	1092
11961	13	8	12	1076	1186
11962	0	13	12	935	1045
11963	6	11	12	976	1086
11964	12	18	12	1030	1140
11965	18	0	12	813	923
11966	10	15	12	969	1079
11967	14	10	12	806	916
11968	7	5	12	947	1057
11969	14	8	12	1038	1148
11970	8	12	12	705	815
11971	18	0	12	1104	1214
11972	6	10	12	711	821
11973	19	2	12	1043	1153
11974	12	19	12	985	1095
11975	13	8	12	992	1102
11976	2	9	12	1037	1147
11977	10	2	12	738	848
11978	19	5	12	631	741
11979	1	12	12	1035	1145
11980	7	18	12	596	706
11981	14	4	12	656	766
11982	19	18	12	860	970
11983	14	7	12	721	831
11984	8	14	12	593	703
11985	0	13	12	624	734
11986	13	13	12	637	747
11987	15	5	12	693	803
11988	5	20	12	664	774
11989	15	5	12	764	874
11990	7	13	12	1022	1132
11991	10	19	12	892	1002
11992	3	10	12	1001	1111
11993	10	3	12	787	897
11994	13	3	12	547	657
11995	6	2	12	841	951
11996	8	17	12	675	785
11997	15	16	12	1109	1219
11998	9	10	12	569	679
11999	10	4	12	1027	1137
12000	11	6	12	1019	1129
12001	6	6	12	993	1103
12002	11	5	12	1057	1167
12003	16	0	12	1049	1159
12004	7	2	12	1034	1144
12005	10	15	12	641	751
12006	14	14	12	664	774
12007	12	11	12	709	819
12008	0	15	12	554	664
12009	1	0	12	826	936
12010	11	18	12	868	978
12011	11	3	12	699	809
12012	17	20	12	731	841
12013	1	10	12	951	1061
12014	6	3	12	922	1032
12015	18	2	12	780	890
12016	11	18	12	783	893
12017	1	12	12	1009	1119
12018	4	14	12	849	959
12019	18	2	12	842	952
12020	18	16	12	668	778
12021	1	10	12	1106	1216
12022	0	0	12	591	701
12023	7	3	12	719	829
12024	11	8	12	832	942
12025	8	4	12	857	967
12026	7	5	12	624	734
12027	4	18	12	891	1001
12028	12	7	12	844	954
12029	19	10	12	863	973
12030	20	11	12	1001	1111
12031	8	0	12	775	885
12032	12	14	12	661	771
12033	8	10	12	909	1019
12034	19	2	12	1003	1113
12035	10	19	12	993	1103
12036	17	3	12	669	779
12037	1	13	12	1059	1169
12038	8	1	12	944	1054
12039	7	5	12	940	1050
12040	3	17	12	1091	1201
12041	6	9	12	1018	1128
12042	7	17	12	907	1017
12043	19	13	12	890	1000
12044	8	0	12	1013	1123
12045	13	15	12	541	651
12046	20	14	12	736	846
12047	11	11	12	571	681
12048	20	0	12	1110	1220
12049	4	20	12	852	962
12050	13	10	12	943	1053
12051	19	18	12	773	883
12052	15	4	12	673	783
12053	2	18	12	1062	1172
12054	15	0	12	879	989
12055	1	13	12	1041	1151
12056	9	17	12	679	789
12057	20	4	12	627	737
12058	0	4	12	1081	1191
12059	10	8	12	801	911
12060	19	8	12	739	849
12061	8	6	12	696	806
12062	9	4	12	550	660
12063	16	17	12	1060	1170
12064	14	0	12	768	878
12065	16	14	12	651	761
12066	1	14	12	783	893
12067	18	0	12	726	836
12068	10	1	12	1068	1178
12069	19	19	12	1058	1168
12070	18	11	12	985	1095
12071	13	10	12	755	865
12072	8	19	12	842	952
12073	17	19	12	669	779
12074	1	10	12	655	765
12075	11	1	12	1068	1178
12076	17	12	12	659	769
12077	5	0	12	601	711
12078	2	18	12	1064	1174
12079	7	12	12	638	748
12080	14	4	12	1107	1217
12081	12	2	12	620	730
12082	6	4	12	711	821
12083	12	9	12	691	801
12084	13	20	12	890	1000
12085	17	20	12	1013	1123
12086	7	10	12	1093	1203
12087	10	17	12	555	665
12088	19	17	12	1066	1176
12089	16	2	12	649	759
12090	15	5	12	983	1093
12091	9	8	12	703	813
12092	13	10	12	705	815
12093	13	0	12	893	1003
12094	17	8	12	686	796
12095	4	17	12	567	677
12096	11	4	12	666	776
12097	4	19	12	760	870
12098	0	15	12	845	955
12099	8	11	12	847	957
12100	4	10	12	624	734
12101	10	8	12	775	885
12102	20	1	12	873	983
12103	9	8	12	873	983
12104	0	9	12	1012	1122
12105	19	19	12	988	1098
12106	17	5	12	612	722
12107	1	11	12	794	904
12108	7	18	12	841	951
12109	12	8	12	1018	1128
12110	5	4	12	753	863
12111	6	4	12	1013	1123
12112	19	19	12	743	853
12113	4	2	12	1082	1192
12114	7	4	12	906	1016
12115	9	10	12	698	808
12116	7	13	12	954	1064
12117	15	5	12	1036	1146
12118	17	12	12	784	894
12119	5	6	12	848	958
12120	18	1	12	911	1021
12121	9	17	12	995	1105
12122	0	6	12	785	895
12123	2	14	12	704	814
12124	19	1	12	736	846
12125	1	15	12	631	741
12126	6	13	12	973	1083
12127	9	19	12	584	694
12128	19	1	12	844	954
12129	3	15	12	684	794
12130	10	0	12	693	803
12131	1	18	12	673	783
12132	2	5	12	610	720
12133	19	7	12	911	1021
12134	0	15	12	1088	1198
12135	8	10	12	619	729
12136	15	14	12	1072	1182
12137	15	10	12	770	880
12138	2	16	12	660	770
12139	15	6	12	797	907
12140	16	16	12	840	950
12141	19	7	12	612	722
12142	12	9	12	1077	1187
12143	12	4	12	1036	1146
12144	5	16	12	926	1036
12145	3	7	12	896	1006
12146	18	7	12	756	866
12147	13	17	12	1001	1111
12148	1	16	12	893	1003
12149	19	11	12	1027	1137
12150	16	10	12	752	862
12151	14	11	12	908	1018
12152	17	0	12	881	991
12153	14	13	12	656	766
12154	14	17	12	941	1051
12155	12	10	12	860	970
12156	4	7	12	1018	1128
12157	6	18	12	626	736
12158	0	18	12	1089	1199
12159	12	5	12	817	927
12160	5	8	12	698	808
12161	20	1	12	886	996
12162	2	7	12	1049	1159
12163	11	1	12	896	1006
12164	10	19	12	840	950
12165	13	14	12	573	683
12166	17	16	12	718	828
12167	14	2	12	717	827
12168	5	9	12	1013	1123
12169	19	19	12	970	1080
12170	12	9	12	926	1036
12171	13	7	12	865	975
12172	12	8	12	613	723
12173	11	0	12	850	960
12174	0	7	12	538	648
12175	7	7	12	953	1063
12176	15	11	12	675	785
12177	2	5	12	675	785
12178	18	12	12	830	940
12179	1	2	12	935	1045
12180	12	6	12	631	741
12181	2	5	12	790	900
12182	3	8	12	1058	1168
12183	4	7	12	556	666
12184	17	11	12	743	853
12185	17	2	12	1091	1201
12186	4	2	12	1052	1162
12187	8	14	12	842	952
12188	19	6	12	579	689
12189	8	8	12	875	985
12190	8	13	12	970	1080
12191	0	0	12	741	851
12192	14	12	12	573	683
12193	8	20	12	897	1007
12194	1	19	12	859	969
12195	7	20	12	734	844
12196	9	8	12	988	1098
12197	6	10	12	719	829
12198	14	8	12	1081	1191
12199	17	9	12	783	893
12200	6	6	12	743	853
12201	18	12	12	1041	1151
12202	13	19	12	975	1085
12203	19	8	12	825	935
12204	12	11	12	768	878
12205	4	0	12	567	677
12206	13	8	12	1064	1174
12207	5	12	12	873	983
12208	12	12	12	813	923
12209	14	4	12	565	675
12210	9	15	12	700	810
12211	1	5	12	1035	1145
12212	0	4	12	961	1071
12213	16	6	12	707	817
12214	10	16	12	974	1084
12215	11	10	12	1005	1115
12216	5	16	12	605	715
12217	17	2	12	606	716
12218	11	6	12	1074	1184
12219	5	20	12	1045	1155
12220	14	14	12	770	880
12221	14	16	12	767	877
12222	11	11	12	900	1010
12223	13	19	12	1077	1187
12224	9	13	12	806	916
12225	9	9	12	814	924
12226	4	19	12	837	947
12227	3	5	12	862	972
12228	16	18	12	745	855
12229	1	2	12	871	981
12230	0	2	12	661	771
12231	18	16	12	943	1053
12232	20	16	12	580	690
12233	20	6	12	961	1071
12234	10	15	12	959	1069
12235	13	18	12	922	1032
12236	17	13	12	1001	1111
12237	19	8	12	580	690
12238	13	5	12	1074	1184
12239	10	14	12	735	845
12240	12	17	12	992	1102
12241	18	19	12	856	966
12242	14	11	12	553	663
12243	1	15	12	645	755
12244	1	4	12	1083	1193
12245	5	11	12	585	695
12246	12	16	12	606	716
12247	12	7	12	1050	1160
12248	7	10	12	689	799
12249	13	11	12	851	961
12250	8	17	12	690	800
12251	14	17	12	1030	1140
12252	3	1	12	702	812
12253	7	15	12	635	745
12254	8	1	12	993	1103
12255	20	8	12	758	868
12256	10	16	12	551	661
12257	5	5	12	1049	1159
12258	10	6	12	783	893
12259	11	15	12	744	854
12260	9	18	12	697	807
12261	11	3	12	658	768
12262	2	12	12	1026	1136
12263	16	14	12	1070	1180
12264	14	9	12	778	888
12265	18	13	12	1086	1196
12266	17	3	12	915	1025
12267	14	14	12	765	875
12268	8	20	12	793	903
12269	3	7	12	906	1016
12270	8	19	12	798	908
12271	17	18	12	1088	1198
12272	16	19	12	556	666
12273	16	9	12	684	794
12274	10	11	12	1037	1147
12275	10	15	12	657	767
12276	2	8	12	830	940
12277	19	1	12	987	1097
12278	5	3	12	875	985
12279	20	1	12	970	1080
12280	14	3	12	569	679
12281	4	15	12	540	650
12282	10	15	12	955	1065
12283	20	6	12	613	723
12284	2	15	12	854	964
12285	20	5	12	759	869
12286	1	7	12	779	889
12287	14	15	12	534	644
12288	5	6	12	850	960
12289	20	19	12	1099	1209
12290	8	16	12	794	904
12291	20	6	12	610	720
12292	7	15	12	621	731
12293	7	5	12	1062	1172
12294	5	12	12	1064	1174
12295	13	18	12	733	843
12296	1	10	12	678	788
12297	3	8	12	656	766
12298	5	6	12	858	968
12299	3	1	12	934	1044
12300	1	12	12	765	875
12301	20	3	12	1031	1141
12302	0	11	12	1043	1153
12303	7	15	12	551	661
12304	19	4	12	924	1034
12305	0	0	12	603	713
12306	3	4	12	977	1087
12307	6	16	12	628	738
12308	19	7	12	690	800
12309	20	5	12	632	742
12310	7	7	12	621	731
12311	8	7	12	687	797
12312	3	8	12	896	1006
12313	20	13	12	1096	1206
12314	7	16	12	574	684
12315	17	14	12	894	1004
12316	8	5	12	986	1096
12317	19	20	12	902	1012
12318	16	13	12	729	839
12319	8	20	12	538	648
12320	12	13	12	961	1071
12321	11	11	12	1034	1144
12322	1	11	12	534	644
12323	15	5	12	1028	1138
12324	7	10	12	1003	1113
12325	4	20	12	647	757
12326	15	14	12	627	737
12327	4	17	12	723	833
12328	4	0	12	982	1092
12329	11	11	12	1067	1177
12330	17	5	12	775	885
12331	0	16	12	633	743
12332	19	13	12	841	951
12333	11	0	12	635	745
12334	4	1	12	581	691
12335	19	18	12	891	1001
12336	5	19	12	776	886
12337	9	4	12	786	896
12338	19	7	12	1019	1129
12339	18	4	12	657	767
12340	18	13	12	729	839
12341	17	4	12	1016	1126
12342	3	9	12	1065	1175
12343	19	17	12	855	965
12344	16	11	12	914	1024
12345	6	10	12	1005	1115
12346	7	10	12	805	915
12347	14	3	12	968	1078
12348	12	11	12	810	920
12349	2	10	12	1090	1200
12350	3	9	12	671	781
12351	10	6	12	613	723
12352	3	19	12	1075	1185
12353	4	10	12	1041	1151
12354	6	0	12	611	721
12355	0	2	12	792	902
12356	0	8	12	1036	1146
12357	4	18	12	1038	1148
12358	1	11	12	911	1021
12359	2	3	12	713	823
12360	15	15	12	817	927
12361	11	13	12	543	653
12362	4	15	12	908	1018
12363	10	3	12	1035	1145
12364	20	3	12	1046	1156
12365	20	3	12	664	774
12366	9	16	12	705	815
12367	5	18	12	793	903
12368	8	17	12	1049	1159
12369	19	8	12	816	926
12370	5	15	12	1049	1159
12371	3	9	12	891	1001
12372	15	10	12	790	900
12373	14	4	12	625	735
12374	6	7	12	807	917
12375	14	18	12	961	1071
12376	19	5	12	942	1052
12377	9	6	12	818	928
12378	16	15	12	842	952
12379	15	14	12	556	666
12380	18	14	12	1105	1215
12381	20	6	12	968	1078
12382	16	2	12	727	837
12383	1	19	12	671	781
12384	6	10	12	766	876
12385	8	1	12	990	1100
12386	12	1	12	902	1012
12387	4	12	12	1074	1184
12388	17	5	12	821	931
12389	16	16	12	1051	1161
12390	4	1	12	851	961
12391	5	12	12	981	1091
12392	12	11	12	605	715
12393	5	19	12	947	1057
12394	14	2	12	1098	1208
12395	15	17	12	1078	1188
12396	15	12	12	834	944
12397	11	18	12	616	726
12398	0	20	12	692	802
12399	16	15	12	687	797
12400	8	6	12	690	800
12401	20	7	12	722	832
12402	3	0	12	747	857
12403	15	2	12	591	701
12404	6	2	12	656	766
12405	0	14	12	850	960
12406	4	12	12	972	1082
12407	19	5	12	1062	1172
12408	2	9	12	649	759
12409	15	9	12	667	777
12410	19	10	12	975	1085
12411	9	7	12	934	1044
12412	12	7	12	691	801
12413	0	17	12	1054	1164
12414	7	11	12	711	821
12415	18	1	12	673	783
12416	4	5	12	566	676
12417	17	7	12	1055	1165
12418	9	15	12	916	1026
12419	12	19	12	770	880
12420	6	3	12	721	831
12421	16	11	12	605	715
12422	7	2	12	724	834
12423	0	4	12	575	685
12424	11	15	12	950	1060
12425	0	20	12	924	1034
12426	16	3	12	902	1012
12427	14	8	12	651	761
12428	1	13	12	989	1099
12429	3	6	12	1030	1140
12430	16	3	12	590	700
12431	8	15	12	1062	1172
12432	11	4	12	599	709
12433	13	20	12	686	796
12434	5	12	12	949	1059
12435	4	20	12	577	687
12436	15	1	12	1034	1144
12437	11	4	12	968	1078
12438	7	4	12	789	899
12439	19	15	12	697	807
12440	8	17	12	599	709
12441	20	10	12	631	741
12442	10	9	12	570	680
12443	7	13	12	815	925
12444	16	1	12	902	1012
12445	2	11	12	857	967
12446	14	12	12	700	810
12447	8	3	12	853	963
12448	17	0	12	532	642
12449	20	8	12	614	724
12450	19	16	12	952	1062
12451	7	13	12	939	1049
12452	15	5	12	1100	1210
12453	16	0	12	910	1020
12454	1	15	12	695	805
12455	18	11	12	547	657
12456	13	16	12	1102	1212
12457	20	2	12	721	831
12458	1	14	12	1056	1166
12459	1	9	12	1031	1141
12460	6	15	12	752	862
12461	12	20	12	672	782
12462	20	0	12	543	653
12463	0	1	12	1014	1124
12464	16	8	12	637	747
12465	14	18	12	1067	1177
12466	7	11	12	573	683
12467	14	19	12	1040	1150
12468	10	1	12	732	842
12469	2	8	12	755	865
12470	6	8	12	963	1073
12471	2	6	12	683	793
12472	19	18	12	981	1091
12473	7	2	12	759	869
12474	19	9	12	926	1036
12475	15	4	12	594	704
12476	18	8	12	916	1026
12477	1	8	12	1045	1155
12478	19	10	12	614	724
12479	3	0	12	947	1057
12480	16	5	12	826	936
12481	18	17	12	790	900
12482	9	18	12	751	861
12483	11	20	12	697	807
12484	13	15	12	976	1086
12485	12	1	12	1080	1190
12486	7	9	12	1084	1194
12487	10	17	12	914	1024
12488	8	1	12	1048	1158
12489	15	9	12	994	1104
12490	17	7	12	846	956
12491	18	20	12	644	754
12492	1	4	12	1091	1201
12493	2	4	12	769	879
12494	10	14	12	675	785
12495	20	10	12	1011	1121
12496	18	13	12	561	671
12497	9	0	12	1052	1162
12498	1	17	12	1075	1185
12499	6	2	12	990	1100
12500	5	6	12	873	983
12501	11	11	12	977	1087
12502	0	17	12	967	1077
12503	2	15	12	627	737
12504	13	18	12	986	1096
12505	8	10	12	955	1065
12506	12	20	12	904	1014
12507	1	15	12	707	817
12508	11	18	12	998	1108
12509	19	4	12	641	751
12510	14	9	12	823	933
12511	2	7	12	536	646
12512	4	20	12	614	724
12513	11	12	12	739	849
12514	9	11	12	893	1003
12515	2	5	12	665	775
12516	9	2	12	901	1011
12517	8	0	12	1024	1134
12518	15	13	12	880	990
12519	7	13	12	809	919
12520	8	14	12	708	818
12521	1	3	12	647	757
12522	9	1	12	719	829
12523	8	5	12	989	1099
12524	19	14	12	655	765
12525	20	4	12	923	1033
12526	15	13	12	921	1031
12527	18	7	12	992	1102
12528	1	10	12	592	702
12529	7	15	12	908	1018
12530	20	12	12	1084	1194
12531	0	15	12	671	781
12532	3	18	12	968	1078
12533	3	19	12	1087	1197
12534	3	4	12	826	936
12535	7	15	12	795	905
12536	0	17	12	559	669
12537	17	3	12	914	1024
12538	12	12	12	741	851
12539	2	10	12	887	997
12540	13	13	12	709	819
12541	18	16	12	901	1011
12542	4	6	12	665	775
12543	1	20	12	807	917
12544	18	2	12	786	896
12545	18	17	12	685	795
12546	13	3	12	847	957
12547	16	18	12	868	978
12548	12	4	12	624	734
12549	8	10	12	917	1027
12550	14	7	12	867	977
12551	20	9	12	896	1006
12552	13	3	12	598	708
12553	18	20	12	822	932
12554	11	7	12	939	1049
12555	14	5	12	603	713
12556	9	10	12	1053	1163
12557	3	6	12	1027	1137
12558	5	10	12	530	640
12559	20	8	12	772	882
12560	15	2	12	965	1075
12561	3	12	12	793	903
12562	15	5	12	926	1036
12563	17	5	12	580	690
12564	7	16	12	898	1008
12565	5	16	12	620	730
12566	14	18	12	704	814
12567	14	4	12	571	681
12568	16	16	12	925	1035
12569	12	15	12	578	688
12570	19	7	12	854	964
12571	15	8	12	562	672
12572	3	14	12	674	784
12573	16	9	12	1100	1210
12574	11	9	12	1043	1153
12575	6	19	12	1108	1218
12576	11	15	12	656	766
12577	8	17	12	898	1008
12578	9	8	12	830	940
12579	5	6	12	570	680
12580	5	5	12	636	746
12581	0	12	12	1014	1124
12582	17	6	12	654	764
12583	7	18	12	975	1085
12584	20	11	12	561	671
12585	0	20	12	705	815
12586	12	14	12	1082	1192
12587	17	1	12	743	853
12588	11	13	12	726	836
12589	7	1	12	810	920
12590	10	12	12	985	1095
12591	12	16	12	1006	1116
12592	6	11	12	1044	1154
12593	4	14	12	731	841
12594	7	8	12	639	749
12595	8	15	12	1091	1201
12596	15	1	12	742	852
12597	18	19	12	779	889
12598	10	14	12	890	1000
12599	0	12	12	669	779
12600	10	18	12	1002	1112
12601	0	14	12	557	667
12602	20	19	12	809	919
12603	8	5	12	927	1037
12604	18	4	12	637	747
12605	3	0	12	931	1041
12606	20	7	12	987	1097
12607	17	4	12	1088	1198
12608	16	4	12	729	839
12609	19	10	12	901	1011
12610	18	18	12	726	836
12611	15	14	12	850	960
12612	17	14	12	950	1060
12613	10	9	12	825	935
12614	9	4	12	970	1080
12615	9	16	12	581	691
12616	10	4	12	1088	1198
12617	4	0	12	752	862
12618	4	12	12	789	899
12619	1	19	12	913	1023
12620	20	17	12	1104	1214
12621	7	4	12	824	934
12622	15	10	12	549	659
12623	8	0	12	1096	1206
12624	16	12	12	595	705
12625	6	2	12	640	750
12626	7	2	12	647	757
12627	3	8	12	850	960
12628	12	4	12	728	838
12629	13	6	12	921	1031
12630	19	14	12	640	750
12631	7	12	12	981	1091
12632	3	20	12	1069	1179
12633	6	18	12	977	1087
12634	20	19	12	836	946
12635	17	13	12	943	1053
12636	15	4	12	922	1032
12637	0	2	12	553	663
12638	13	15	12	964	1074
12639	12	17	12	764	874
12640	7	6	12	653	763
12641	0	17	12	954	1064
12642	5	2	12	663	773
12643	5	8	12	862	972
12644	9	17	12	758	868
12645	13	20	12	820	930
12646	10	2	12	855	965
12647	17	0	12	735	845
12648	15	2	12	771	881
12649	4	18	12	742	852
12650	17	14	12	765	875
12651	5	8	12	875	985
12652	1	3	12	983	1093
12653	4	16	12	1109	1219
12654	20	20	12	545	655
12655	16	16	12	731	841
12656	7	0	12	674	784
12657	20	6	12	538	648
12658	2	18	12	1035	1145
12659	11	19	12	865	975
12660	7	3	12	689	799
12661	6	5	12	552	662
12662	12	3	12	819	929
12663	7	12	12	544	654
12664	20	14	12	992	1102
12665	3	11	12	687	797
12666	19	17	12	584	694
12667	15	3	12	881	991
12668	5	15	12	789	899
12669	3	1	12	1001	1111
12670	8	3	12	1068	1178
12671	7	6	12	951	1061
12672	12	4	12	717	827
12673	14	2	12	813	923
12674	16	20	12	836	946
12675	7	0	12	1014	1124
12676	20	9	12	688	798
12677	11	16	12	981	1091
12678	7	20	12	927	1037
12679	9	18	12	637	747
12680	1	11	12	731	841
12681	13	2	12	846	956
12682	19	11	12	837	947
12683	5	14	12	836	946
12684	1	5	12	613	723
12685	1	7	12	714	824
12686	9	12	12	1023	1133
12687	9	2	12	635	745
12688	17	7	12	688	798
12689	17	10	12	633	743
12690	20	4	12	882	992
12691	7	16	12	939	1049
12692	2	17	12	686	796
12693	16	15	12	916	1026
12694	8	3	12	1030	1140
12695	2	19	12	902	1012
12696	13	10	12	777	887
12697	18	9	12	849	959
12698	20	17	12	636	746
12699	1	9	12	873	983
12700	14	19	12	679	789
12701	7	8	12	601	711
12702	11	13	12	726	836
12703	19	12	12	1063	1173
12704	15	17	12	685	795
12705	6	1	12	1066	1176
12706	20	19	12	1102	1212
12707	3	15	12	594	704
12708	10	14	12	614	724
12709	9	12	12	939	1049
12710	14	9	12	537	647
12711	16	13	12	556	666
12712	1	13	12	810	920
12713	14	20	12	1018	1128
12714	1	7	12	831	941
12715	16	8	12	1007	1117
12716	18	17	12	1018	1128
12717	16	1	12	532	642
12718	0	14	12	672	782
12719	14	11	12	617	727
12720	4	5	12	899	1009
12721	16	20	12	990	1100
12722	5	18	12	848	958
12723	16	19	12	1049	1159
12724	1	13	12	645	755
12725	5	20	12	742	852
12726	6	7	12	577	687
12727	6	18	12	1008	1118
12728	14	4	12	811	921
12729	4	10	12	723	833
12730	0	16	12	598	708
12731	20	5	12	808	918
12732	10	15	12	968	1078
12733	6	6	12	1102	1212
12734	17	15	12	604	714
12735	3	11	12	808	918
12736	20	9	12	1058	1168
12737	12	1	12	690	800
12738	7	0	12	870	980
12739	16	15	12	593	703
12740	0	7	12	949	1059
12741	18	9	12	812	922
12742	19	12	12	580	690
12743	17	8	12	544	654
12744	6	7	12	1015	1125
12745	15	19	12	537	647
12746	4	17	12	616	726
12747	19	6	12	792	902
12748	5	19	12	629	739
12749	4	14	12	561	671
12750	5	0	12	1061	1171
12751	0	7	12	993	1103
12752	14	16	12	874	984
12753	5	11	12	787	897
12754	3	0	12	727	837
12755	12	0	12	1097	1207
12756	14	1	12	754	864
12757	17	2	12	534	644
12758	10	15	12	542	652
12759	16	13	12	591	701
12760	16	1	12	700	810
12761	14	2	12	831	941
12762	0	18	12	946	1056
12763	11	14	12	591	701
12764	12	12	12	913	1023
12765	5	9	12	765	875
12766	0	3	12	638	748
12767	17	2	12	544	654
12768	2	10	12	655	765
12769	1	12	12	638	748
12770	9	4	12	603	713
12771	13	15	12	1100	1210
12772	20	2	12	820	930
12773	6	2	12	941	1051
12774	14	8	12	799	909
12775	4	18	12	989	1099
12776	10	11	12	816	926
12777	0	20	12	876	986
12778	5	12	12	935	1045
12779	15	8	12	1027	1137
12780	15	8	12	1082	1192
12781	7	13	12	882	992
12782	17	9	12	592	702
12783	1	16	12	536	646
12784	15	7	12	885	995
12785	17	1	12	580	690
12786	19	7	12	693	803
12787	12	10	12	958	1068
12788	14	3	12	750	860
12789	6	3	12	773	883
12790	19	17	12	1073	1183
12791	15	8	12	684	794
12792	13	12	12	925	1035
12793	7	17	12	776	886
12794	7	16	12	634	744
12795	10	10	12	730	840
12796	19	4	12	627	737
12797	15	17	12	959	1069
12798	3	0	12	654	764
12799	15	9	12	999	1109
12800	5	4	12	716	826
12801	9	13	12	670	780
12802	12	7	12	1005	1115
12803	7	15	12	677	787
12804	16	0	12	700	810
12805	3	11	12	983	1093
12806	18	11	12	748	858
12807	17	9	12	689	799
12808	18	9	12	767	877
12809	17	17	12	536	646
12810	18	17	12	1072	1182
12811	14	10	12	703	813
12812	18	20	12	598	708
12813	19	18	12	988	1098
12814	0	5	12	1091	1201
12815	14	19	12	704	814
12816	1	6	12	947	1057
12817	6	10	12	636	746
12818	15	15	12	733	843
12819	14	8	12	1050	1160
12820	6	4	12	806	916
12821	11	3	12	943	1053
12822	9	9	12	568	678
12823	13	3	12	894	1004
12824	20	3	12	898	1008
12825	0	6	12	721	831
12826	6	2	12	958	1068
12827	17	13	12	709	819
12828	17	15	12	635	745
12829	1	4	12	774	884
12830	16	1	12	682	792
12831	19	18	12	666	776
12832	14	15	12	800	910
12833	8	14	12	676	786
12834	4	10	12	769	879
12835	13	17	12	1072	1182
12836	6	0	12	728	838
12837	2	8	12	604	714
12838	6	15	12	956	1066
12839	14	4	12	1083	1193
12840	12	4	12	563	673
12841	8	13	12	1053	1163
12842	10	1	12	744	854
12843	10	7	12	669	779
12844	4	7	12	1065	1175
12845	5	2	12	893	1003
12846	10	12	12	744	854
12847	12	5	12	573	683
12848	14	0	12	1036	1146
12849	5	4	12	704	814
12850	13	19	12	560	670
12851	8	20	12	1012	1122
12852	5	3	12	633	743
12853	18	18	12	1044	1154
12854	9	16	12	595	705
12855	11	18	12	549	659
12856	2	7	12	787	897
12857	5	8	12	815	925
12858	10	6	12	654	764
12859	3	14	12	1075	1185
12860	0	2	12	994	1104
12861	14	12	12	829	939
12862	16	10	12	1022	1132
12863	17	17	12	1084	1194
12864	9	12	12	948	1058
12865	8	0	12	816	926
12866	8	10	12	702	812
12867	19	19	12	797	907
12868	9	15	12	634	744
12869	18	4	12	886	996
12870	5	19	12	851	961
12871	11	17	12	785	895
12872	6	0	12	888	998
12873	17	18	12	696	806
12874	1	3	12	746	856
12875	15	2	12	1079	1189
12876	5	2	12	860	970
12877	13	3	12	892	1002
12878	5	9	12	1029	1139
12879	12	11	12	872	982
12880	8	13	12	758	868
12881	1	1	12	818	928
12882	5	9	12	652	762
12883	6	5	12	825	935
12884	2	0	12	659	769
12885	8	14	12	683	793
12886	4	1	12	1077	1187
12887	14	16	12	827	937
12888	7	15	12	714	824
12889	15	19	12	591	701
12890	13	9	12	550	660
12891	4	18	12	1043	1153
12892	13	12	12	533	643
12893	14	4	12	922	1032
12894	14	13	12	567	677
12895	3	8	12	1005	1115
12896	20	12	12	725	835
12897	14	7	12	882	992
12898	4	9	12	700	810
12899	20	19	12	951	1061
12900	4	19	12	999	1109
12901	11	11	12	1082	1192
12902	17	13	12	686	796
12903	16	11	12	668	778
12904	4	5	12	656	766
12905	17	9	12	1088	1198
12906	19	9	12	537	647
12907	8	13	12	864	974
12908	20	3	12	618	728
12909	9	4	12	568	678
12910	2	19	12	1039	1149
12911	1	18	12	537	647
12912	5	18	12	532	642
12913	17	8	12	612	722
12914	9	1	12	579	689
12915	9	0	12	897	1007
12916	15	13	12	830	940
12917	9	14	12	815	925
12918	14	11	12	750	860
12919	3	2	12	660	770
12920	18	2	12	545	655
12921	14	18	12	1002	1112
12922	17	4	12	569	679
12923	0	19	12	1024	1134
12924	20	16	12	1088	1198
12925	17	7	12	659	769
12926	9	19	12	573	683
12927	12	19	12	993	1103
12928	16	6	12	924	1034
12929	15	10	12	705	815
12930	8	4	12	768	878
12931	1	7	12	582	692
12932	2	9	12	1045	1155
12933	12	1	12	867	977
12934	0	14	12	1083	1193
12935	6	10	12	1036	1146
12936	16	16	12	820	930
12937	0	3	12	805	915
12938	18	6	12	857	967
12939	17	17	12	564	674
12940	0	16	12	637	747
12941	17	2	12	1096	1206
12942	4	9	12	708	818
12943	2	18	12	995	1105
12944	0	2	12	1093	1203
12945	2	3	12	765	875
12946	10	3	12	947	1057
12947	15	17	12	661	771
12948	4	17	12	680	790
12949	1	15	12	896	1006
12950	7	9	12	565	675
12951	20	3	12	932	1042
12952	12	11	12	1080	1190
12953	12	7	12	815	925
12954	20	15	12	878	988
12955	12	3	12	936	1046
12956	16	18	12	665	775
12957	12	19	12	953	1063
12958	1	20	12	753	863
12959	17	5	12	547	657
12960	8	9	12	655	765
12961	4	3	12	640	750
12962	1	18	12	882	992
12963	6	13	12	1005	1115
12964	14	14	12	1013	1123
12965	12	6	12	670	780
12966	5	3	12	641	751
12967	9	15	12	1083	1193
12968	13	11	12	1109	1219
12969	12	2	12	734	844
12970	12	7	12	1106	1216
12971	18	2	12	1093	1203
12972	17	7	12	869	979
12973	4	8	12	572	682
12974	2	9	12	685	795
12975	9	19	12	1024	1134
12976	5	13	12	981	1091
12977	10	2	12	767	877
12978	6	17	12	896	1006
12979	4	14	12	928	1038
12980	10	18	12	914	1024
12981	5	2	12	835	945
12982	7	4	12	1027	1137
12983	3	4	12	592	702
12984	1	4	12	1021	1131
12985	10	20	12	737	847
12986	16	10	12	897	1007
12987	17	0	12	1064	1174
12988	17	5	12	778	888
12989	14	11	12	964	1074
12990	4	7	12	1042	1152
12991	5	15	12	562	672
12992	18	8	12	1071	1181
12993	7	13	12	839	949
12994	3	9	12	1035	1145
12995	14	16	12	725	835
12996	2	9	12	997	1107
12997	1	12	12	1103	1213
12998	20	16	12	750	860
12999	7	3	12	669	779
13000	11	12	12	571	681
13001	11	12	12	791	901
13002	5	11	12	908	1018
13003	18	1	12	1092	1202
13004	18	2	12	662	772
13005	8	5	12	798	908
13006	3	8	12	906	1016
13007	10	14	12	674	784
13008	18	16	12	597	707
13009	2	4	12	980	1090
13010	15	16	12	780	890
13011	19	18	12	846	956
13012	16	11	12	899	1009
13013	0	6	12	830	940
13014	15	0	12	758	868
13015	1	6	12	927	1037
13016	11	10	12	937	1047
13017	8	8	12	666	776
13018	13	15	12	738	848
13019	16	17	12	634	744
13020	20	0	12	620	730
13021	16	19	12	543	653
13022	15	15	12	669	779
13023	12	19	12	918	1028
13024	10	8	12	770	880
13025	12	14	12	732	842
13026	0	17	12	818	928
13027	19	3	12	998	1108
13028	11	12	12	852	962
13029	12	6	12	953	1063
13030	14	20	12	1011	1121
13031	10	6	12	938	1048
13032	5	13	12	911	1021
13033	0	3	12	624	734
13034	6	20	12	842	952
13035	11	11	12	660	770
13036	13	1	12	1069	1179
13037	16	20	12	865	975
13038	8	10	12	1056	1166
13039	10	18	12	677	787
13040	18	17	12	680	790
13041	3	11	12	683	793
13042	16	13	12	990	1100
13043	1	1	12	959	1069
13044	3	2	12	1099	1209
13045	10	8	12	652	762
13046	5	1	12	960	1070
13047	1	14	12	674	784
13048	13	15	12	819	929
13049	13	17	12	1086	1196
13050	4	19	12	575	685
13051	15	8	12	991	1101
13052	13	15	12	1007	1117
13053	4	11	12	629	739
13054	1	10	12	556	666
13055	3	8	12	1039	1149
13056	13	15	12	720	830
13057	2	15	12	1023	1133
13058	18	1	12	1041	1151
13059	4	15	12	761	871
13060	16	11	12	925	1035
13061	20	9	12	763	873
13062	3	9	12	765	875
13063	20	0	12	1043	1153
13064	20	0	12	673	783
13065	16	16	12	639	749
13066	19	0	12	958	1068
13067	17	0	12	664	774
13068	20	12	12	695	805
13069	5	8	12	601	711
13070	10	14	12	971	1081
13071	19	0	12	1059	1169
13072	14	13	12	842	952
13073	5	19	12	904	1014
13074	0	19	12	829	939
13075	3	7	12	539	649
13076	11	19	12	805	915
13077	1	6	12	1043	1153
13078	4	12	12	769	879
13079	8	1	12	653	763
13080	19	13	12	694	804
13081	4	9	12	1074	1184
13082	9	8	12	673	783
13083	20	12	12	924	1034
13084	7	5	12	1061	1171
13085	2	13	12	978	1088
13086	0	4	12	635	745
13087	17	11	12	554	664
13088	8	6	12	675	785
13089	11	1	12	764	874
13090	12	5	12	1065	1175
13091	16	14	12	621	731
13092	10	12	12	564	674
13093	17	0	12	976	1086
13094	11	9	12	851	961
13095	19	12	12	732	842
13096	5	1	12	594	704
13097	9	10	12	896	1006
13098	15	15	12	924	1034
13099	19	13	12	1026	1136
13100	3	5	12	884	994
13101	0	7	12	1096	1206
13102	10	5	12	1029	1139
13103	2	9	12	823	933
13104	14	1	12	799	909
13105	0	12	12	586	696
13106	10	3	12	737	847
13107	3	19	12	969	1079
13108	3	14	12	575	685
13109	1	17	12	654	764
13110	8	14	12	852	962
13111	0	14	12	1105	1215
13112	13	18	12	547	657
13113	19	16	12	755	865
13114	1	13	12	542	652
13115	14	20	12	933	1043
13116	2	3	12	939	1049
13117	13	20	12	696	806
13118	5	11	12	1024	1134
13119	3	3	12	840	950
13120	16	18	12	624	734
13121	5	1	12	810	920
13122	20	5	12	832	942
13123	0	13	12	1061	1171
13124	19	9	12	549	659
13125	17	17	12	724	834
13126	2	3	12	661	771
13127	15	3	12	644	754
13128	5	2	12	735	845
13129	9	16	12	853	963
13130	1	4	12	966	1076
13131	12	13	12	1106	1216
13132	20	19	12	1077	1187
13133	7	8	12	566	676
13134	4	1	12	857	967
13135	10	19	12	767	877
13136	16	16	12	796	906
13137	7	2	12	666	776
13138	0	20	12	875	985
13139	3	13	12	1067	1177
13140	4	20	12	1094	1204
13141	0	0	12	555	665
13142	10	8	12	687	797
13143	20	13	12	911	1021
13144	19	9	12	1089	1199
13145	17	19	12	931	1041
13146	20	17	12	635	745
13147	8	1	12	867	977
13148	18	17	12	1018	1128
13149	16	20	12	1053	1163
13150	12	10	12	996	1106
13151	18	8	12	1024	1134
13152	6	8	12	928	1038
13153	3	7	12	700	810
13154	5	19	12	720	830
13155	5	5	12	948	1058
13156	8	13	12	796	906
13157	4	5	12	941	1051
13158	12	10	12	897	1007
13159	13	16	12	724	834
13160	16	9	12	637	747
13161	8	10	12	590	700
13162	14	2	12	602	712
13163	2	5	12	855	965
13164	19	15	12	786	896
13165	10	0	12	1042	1152
13166	18	2	12	699	809
13167	7	8	12	817	927
13168	5	11	12	799	909
13169	3	1	12	1065	1175
13170	6	3	12	1008	1118
13171	2	1	12	950	1060
13172	7	0	12	1037	1147
13173	2	2	12	829	939
13174	8	18	12	630	740
13175	10	7	12	1014	1124
13176	16	9	12	894	1004
13177	1	19	12	575	685
13178	2	2	12	797	907
13179	20	18	12	878	988
13180	15	4	12	619	729
13181	3	2	12	870	980
13182	3	6	12	775	885
13183	0	20	12	766	876
13184	19	12	12	652	762
13185	19	8	12	593	703
13186	1	12	12	670	780
13187	20	6	12	1015	1125
13188	14	15	12	804	914
13189	2	5	12	554	664
13190	12	10	12	706	816
13191	16	19	12	728	838
13192	4	15	12	651	761
13193	19	9	12	1072	1182
13194	13	4	12	956	1066
13195	18	13	12	942	1052
13196	6	13	12	666	776
13197	17	3	12	997	1107
13198	13	1	12	610	720
13199	19	4	12	1059	1169
13200	10	3	12	552	662
13201	3	6	12	599	709
13202	19	2	12	828	938
13203	19	3	12	876	986
13204	12	10	12	722	832
13205	1	6	12	599	709
13206	7	17	12	670	780
13207	14	8	12	714	824
13208	6	7	12	928	1038
13209	1	1	12	721	831
13210	11	19	12	1072	1182
13211	11	11	12	531	641
13212	17	10	12	717	827
13213	8	12	12	934	1044
13214	6	9	12	820	930
13215	12	8	12	714	824
13216	1	18	12	1064	1174
13217	5	20	12	847	957
13218	18	0	12	666	776
13219	14	7	12	806	916
13220	16	10	12	885	995
13221	13	1	12	816	926
13222	3	11	12	884	994
13223	11	20	12	577	687
13224	20	9	12	870	980
13225	7	7	12	1103	1213
13226	15	9	12	839	949
13227	12	8	12	565	675
13228	12	11	12	888	998
13229	19	2	12	732	842
13230	0	20	12	708	818
13231	3	11	12	1110	1220
13232	19	5	12	780	890
13233	18	17	12	855	965
13234	14	12	12	617	727
13235	19	0	12	623	733
13236	20	5	12	682	792
13237	5	13	12	1016	1126
13238	11	10	12	1035	1145
13239	10	20	12	677	787
13240	15	11	12	846	956
13241	1	0	12	647	757
13242	11	20	12	666	776
13243	0	19	12	1027	1137
13244	20	0	12	694	804
13245	19	20	12	1088	1198
13246	4	16	12	986	1096
13247	10	2	12	822	932
13248	10	7	12	776	886
13249	14	9	12	598	708
13250	17	15	12	570	680
13251	20	15	12	830	940
13252	15	6	12	658	768
13253	1	18	12	708	818
13254	4	20	12	933	1043
13255	13	18	12	824	934
13256	18	17	12	577	687
13257	7	2	12	920	1030
13258	11	8	12	837	947
13259	13	3	12	678	788
13260	2	12	12	906	1016
13261	9	5	12	776	886
13262	0	18	12	1059	1169
13263	16	13	12	770	880
13264	12	19	12	949	1059
13265	12	8	12	665	775
13266	6	7	12	950	1060
13267	4	5	12	598	708
13268	5	17	12	843	953
13269	12	10	12	752	862
13270	19	15	12	819	929
13271	7	2	12	786	896
13272	20	17	12	733	843
13273	20	3	12	720	830
13274	3	10	12	814	924
13275	20	1	12	761	871
13276	19	0	12	677	787
13277	7	18	12	934	1044
13278	14	10	12	978	1088
13279	3	0	12	532	642
13280	1	17	12	971	1081
13281	7	16	12	833	943
13282	9	13	12	761	871
13283	6	12	12	545	655
13284	5	11	12	673	783
13285	1	14	12	938	1048
13286	9	20	12	862	972
13287	5	19	12	971	1081
13288	14	18	12	972	1082
13289	7	12	12	1060	1170
13290	17	4	12	1102	1212
13291	16	3	12	903	1013
13292	4	2	12	761	871
13293	7	7	12	601	711
13294	7	16	12	1102	1212
13295	2	3	12	898	1008
13296	0	15	12	611	721
13297	5	3	12	807	917
13298	17	9	12	815	925
13299	14	20	12	889	999
13300	15	2	12	1087	1197
13301	13	20	12	779	889
13302	14	8	12	756	866
13303	18	1	12	1067	1177
13304	14	16	12	732	842
13305	5	9	12	821	931
13306	10	9	12	786	896
13307	8	5	12	587	697
13308	11	9	12	604	714
13309	20	3	12	892	1002
13310	5	13	12	591	701
13311	6	8	12	1040	1150
13312	9	12	12	972	1082
13313	17	10	12	747	857
13314	9	12	12	672	782
13315	9	8	12	652	762
13316	20	16	12	1092	1202
13317	13	11	12	719	829
13318	4	2	12	982	1092
13319	1	17	12	1017	1127
13320	8	13	12	1083	1193
13321	11	3	12	872	982
13322	6	4	12	842	952
13323	7	14	12	574	684
13324	3	4	12	665	775
13325	17	6	12	777	887
13326	0	17	12	864	974
13327	19	8	12	552	662
13328	0	10	12	1092	1202
13329	20	6	12	797	907
13330	20	10	12	875	985
13331	14	7	12	925	1035
13332	19	20	12	778	888
13333	0	10	12	662	772
13334	5	11	12	637	747
13335	14	10	12	901	1011
13336	17	9	12	805	915
13337	2	10	12	547	657
13338	14	0	12	1030	1140
13339	1	15	12	774	884
13340	12	16	12	926	1036
13341	17	12	12	784	894
13342	7	4	12	547	657
13343	17	12	12	807	917
13344	15	1	12	768	878
13345	8	2	12	564	674
13346	20	8	12	958	1068
13347	16	2	12	618	728
13348	13	6	12	1024	1134
13349	14	8	12	803	913
13350	1	9	12	544	654
13351	6	6	12	963	1073
13352	18	14	12	700	810
13353	2	19	12	1059	1169
13354	4	5	12	1027	1137
13355	3	4	12	971	1081
13356	17	9	12	575	685
13357	15	12	12	742	852
13358	1	2	12	996	1106
13359	13	18	12	558	668
13360	16	20	12	973	1083
13361	5	12	12	641	751
13362	12	5	12	704	814
13363	11	14	12	900	1010
13364	16	14	12	806	916
13365	19	3	12	616	726
13366	13	17	12	858	968
13367	11	20	12	620	730
13368	0	9	12	687	797
13369	0	10	12	578	688
13370	12	14	12	590	700
13371	9	7	12	665	775
13372	12	6	12	959	1069
13373	13	14	12	620	730
13374	4	3	12	934	1044
13375	10	4	12	789	899
13376	16	11	12	1096	1206
13377	0	5	12	1023	1133
13378	18	15	12	622	732
13379	5	20	12	565	675
13380	9	12	12	756	866
13381	19	0	12	1061	1171
13382	18	3	12	939	1049
13383	0	0	12	977	1087
13384	0	14	12	903	1013
13385	16	11	12	863	973
13386	18	3	12	659	769
13387	11	1	12	677	787
13388	11	6	12	1025	1135
13389	1	6	12	841	951
13390	6	3	12	810	920
13391	0	6	12	580	690
13392	16	8	12	926	1036
13393	3	4	12	747	857
13394	19	0	12	1078	1188
13395	16	20	12	762	872
13396	16	7	12	928	1038
13397	0	19	12	685	795
13398	17	4	12	605	715
13399	13	12	12	989	1099
13400	2	12	12	1049	1159
13401	18	19	12	696	806
13402	12	16	12	897	1007
13403	20	6	12	748	858
13404	16	3	12	852	962
13405	15	5	12	753	863
13406	15	15	12	1071	1181
13407	17	19	12	595	705
13408	10	4	12	1052	1162
13409	0	12	12	613	723
13410	15	13	12	651	761
13411	0	9	12	678	788
13412	18	16	12	915	1025
13413	20	11	12	728	838
13414	16	19	12	791	901
13415	1	10	12	663	773
13416	4	14	12	1001	1111
13417	7	19	12	1011	1121
13418	9	16	12	1102	1212
13419	7	0	12	1093	1203
13420	5	4	12	748	858
13421	13	12	12	1038	1148
13422	3	16	12	1096	1206
13423	10	15	12	745	855
13424	3	4	12	1067	1177
13425	17	18	12	828	938
13426	20	10	12	696	806
13427	11	18	12	787	897
13428	1	10	12	864	974
13429	14	14	12	835	945
13430	3	12	12	785	895
13431	10	10	12	686	796
13432	13	11	12	928	1038
13433	4	11	12	779	889
13434	3	19	12	864	974
13435	0	5	12	1109	1219
13436	4	16	12	553	663
13437	0	18	12	537	647
13438	8	4	12	927	1037
13439	5	17	12	1049	1159
13440	7	1	12	979	1089
13441	5	12	12	614	724
13442	11	8	12	852	962
13443	3	17	12	904	1014
13444	19	17	12	1049	1159
13445	14	19	12	691	801
13446	0	14	12	933	1043
13447	12	11	12	765	875
13448	4	7	12	1040	1150
13449	18	19	12	1004	1114
13450	12	16	12	1022	1132
13451	2	2	12	574	684
13452	1	3	12	604	714
13453	2	4	12	719	829
13454	11	4	12	927	1037
13455	7	5	12	735	845
13456	15	16	12	568	678
13457	3	10	12	918	1028
13458	10	3	12	839	949
13459	1	16	12	776	886
13460	11	17	12	694	804
13461	19	3	12	768	878
13462	13	3	12	1016	1126
13463	14	20	12	654	764
13464	19	18	12	663	773
13465	15	5	12	1103	1213
13466	9	18	12	733	843
13467	1	9	12	583	693
13468	9	7	12	918	1028
13469	20	8	12	1100	1210
13470	6	4	12	832	942
13471	10	7	12	1038	1148
13472	16	16	12	602	712
13473	3	17	12	1077	1187
13474	17	0	12	897	1007
13475	11	15	12	1058	1168
13476	12	19	12	1093	1203
13477	9	0	12	869	979
13478	0	15	12	658	768
13479	3	17	12	1054	1164
13480	9	11	12	1072	1182
13481	6	12	12	659	769
13482	20	0	12	1054	1164
13483	3	19	12	1045	1155
13484	6	15	12	684	794
13485	11	14	12	1046	1156
13486	5	5	12	850	960
13487	2	20	12	992	1102
13488	0	12	12	741	851
13489	8	16	12	614	724
13490	3	0	12	839	949
13491	11	15	12	690	800
13492	15	9	12	598	708
13493	20	17	12	758	868
13494	18	4	12	945	1055
13495	16	13	12	655	765
13496	9	8	12	1061	1171
13497	15	10	12	1014	1124
13498	11	3	12	912	1022
13499	4	20	12	1074	1184
13500	5	15	12	1105	1215
13501	6	8	12	998	1108
13502	14	14	12	606	716
13503	19	6	12	607	717
13504	14	14	12	667	777
13505	9	7	12	764	874
13506	3	14	12	844	954
13507	0	11	12	552	662
13508	20	0	12	791	901
13509	17	11	12	888	998
13510	9	1	12	683	793
13511	12	16	12	633	743
13512	11	2	12	776	886
13513	15	1	12	975	1085
13514	5	8	12	706	816
13515	11	0	12	995	1105
13516	20	14	12	657	767
13517	4	17	12	974	1084
13518	8	12	12	964	1074
13519	15	19	12	991	1101
13520	0	17	12	855	965
13521	19	9	12	755	865
13522	11	10	12	544	654
13523	15	9	12	866	976
13524	17	15	12	868	978
13525	1	10	12	891	1001
13526	0	10	12	1088	1198
13527	11	0	12	941	1051
13528	16	12	12	1062	1172
13529	14	17	12	1092	1202
13530	1	18	12	901	1011
13531	7	10	12	797	907
13532	2	2	12	789	899
13533	13	15	12	1104	1214
13534	17	14	12	877	987
13535	20	6	12	1043	1153
13536	12	13	12	928	1038
13537	17	3	12	864	974
13538	15	11	12	914	1024
13539	9	14	12	831	941
13540	5	8	12	1018	1128
13541	5	4	12	993	1103
13542	3	4	12	750	860
13543	4	1	12	609	719
13544	7	15	12	934	1044
13545	13	0	12	1028	1138
13546	15	13	12	1025	1135
13547	15	19	12	1086	1196
13548	16	13	12	619	729
13549	6	11	12	1026	1136
13550	18	17	12	715	825
13551	15	2	12	762	872
13552	16	20	12	968	1078
13553	6	4	12	761	871
13554	0	11	12	1002	1112
13555	9	9	12	1096	1206
13556	1	16	12	1089	1199
13557	9	2	12	943	1053
13558	7	8	12	1055	1165
13559	17	0	12	582	692
13560	10	1	12	905	1015
13561	19	18	12	724	834
13562	14	16	12	1078	1188
13563	11	2	12	867	977
13564	1	15	12	771	881
13565	19	6	12	1019	1129
13566	13	19	12	1061	1171
13567	17	1	12	652	762
13568	1	12	12	869	979
13569	16	6	12	830	940
13570	1	4	12	768	878
13571	16	11	12	938	1048
13572	7	11	12	807	917
13573	6	10	12	722	832
13574	2	13	12	846	956
13575	14	6	12	619	729
13576	3	2	12	1017	1127
13577	1	4	12	973	1083
13578	20	2	12	951	1061
13579	15	18	12	935	1045
13580	8	3	12	855	965
13581	4	7	12	580	690
13582	16	0	12	581	691
13583	9	19	12	925	1035
13584	1	10	12	962	1072
13585	20	10	12	870	980
13586	11	18	12	1052	1162
13587	7	10	12	1000	1110
13588	16	3	12	1093	1203
13589	1	10	12	1029	1139
13590	18	19	12	578	688
13591	17	4	12	964	1074
13592	16	4	12	685	795
13593	9	13	12	571	681
13594	15	15	12	670	780
13595	7	16	12	572	682
13596	7	18	12	1045	1155
13597	10	12	12	819	929
13598	8	20	12	647	757
13599	14	3	12	886	996
13600	7	7	12	1037	1147
13601	19	12	12	1051	1161
13602	2	14	12	1089	1199
13603	8	6	12	715	825
13604	20	13	12	821	931
13605	12	1	12	623	733
13606	8	2	12	770	880
13607	14	13	12	1070	1180
13608	14	10	12	741	851
13609	1	5	12	893	1003
13610	14	4	12	1035	1145
13611	11	15	12	885	995
13612	20	18	12	649	759
13613	4	17	12	993	1103
13614	1	19	12	1029	1139
13615	12	5	12	798	908
13616	8	13	12	779	889
13617	2	17	12	822	932
13618	1	8	12	1044	1154
13619	12	4	12	1097	1207
13620	19	4	12	737	847
13621	15	7	12	907	1017
13622	1	16	12	1081	1191
13623	11	20	12	1032	1142
13624	16	13	12	580	690
13625	13	14	12	844	954
13626	17	17	12	802	912
13627	0	4	12	811	921
13628	7	19	12	929	1039
13629	11	5	12	738	848
13630	13	7	12	1042	1152
13631	1	8	12	1104	1214
13632	5	7	12	893	1003
13633	12	15	12	694	804
13634	9	4	12	689	799
13635	12	20	12	761	871
13636	17	3	12	729	839
13637	4	8	12	909	1019
13638	9	16	12	982	1092
13639	16	5	12	810	920
13640	14	14	12	724	834
13641	15	18	12	999	1109
13642	9	15	12	557	667
13643	20	16	12	787	897
13644	10	16	12	754	864
13645	5	18	12	901	1011
13646	17	18	12	787	897
13647	15	14	12	619	729
13648	12	5	12	1109	1219
13649	19	20	12	830	940
13650	11	4	12	1100	1210
13651	19	13	12	710	820
13652	11	12	12	726	836
13653	6	11	12	555	665
13654	10	0	12	599	709
13655	16	4	12	640	750
13656	11	12	12	951	1061
13657	11	13	12	660	770
13658	12	5	12	947	1057
13659	0	13	12	975	1085
13660	6	6	12	673	783
13661	1	9	12	1060	1170
13662	19	8	12	678	788
13663	19	14	12	590	700
13664	16	19	12	776	886
13665	6	8	12	1025	1135
13666	9	1	12	1067	1177
13667	16	14	12	781	891
13668	20	6	12	773	883
13669	10	0	12	805	915
13670	1	14	12	986	1096
13671	19	2	12	1071	1181
13672	19	14	12	1068	1178
13673	15	8	12	803	913
13674	13	7	12	950	1060
13675	5	3	12	1006	1116
13676	3	12	12	749	859
13677	5	10	12	822	932
13678	2	16	12	769	879
13679	6	12	12	799	909
13680	7	9	12	648	758
13681	10	6	12	1014	1124
13682	0	12	12	791	901
13683	8	1	12	792	902
13684	2	12	12	824	934
13685	0	9	12	674	784
13686	10	20	12	711	821
13687	10	17	12	753	863
13688	18	0	12	1041	1151
13689	18	11	12	1047	1157
13690	2	16	12	536	646
13691	16	6	12	1060	1170
13692	19	20	12	557	667
13693	15	10	12	625	735
13694	12	17	12	683	793
13695	7	0	12	782	892
13696	0	13	12	656	766
13697	11	12	12	592	702
13698	18	13	12	746	856
13699	7	18	12	733	843
13700	8	17	12	943	1053
13701	20	12	12	768	878
13702	18	9	12	771	881
13703	14	14	12	789	899
13704	3	11	12	732	842
13705	18	5	12	584	694
13706	4	3	12	797	907
13707	13	3	12	948	1058
13708	14	18	12	559	669
13709	3	9	12	792	902
13710	6	8	12	1090	1200
13711	12	9	12	1056	1166
13712	16	4	12	857	967
13713	7	16	12	788	898
13714	18	9	12	964	1074
13715	9	19	12	1035	1145
13716	7	9	12	931	1041
13717	3	4	12	536	646
13718	8	17	12	556	666
13719	10	5	12	617	727
13720	2	16	12	761	871
13721	17	9	12	598	708
13722	8	18	12	968	1078
13723	2	16	12	774	884
13724	8	5	12	767	877
13725	11	20	12	717	827
13726	6	3	12	699	809
13727	7	1	12	762	872
13728	19	17	12	999	1109
13729	13	11	12	769	879
13730	5	10	12	589	699
13731	5	14	12	1061	1171
13732	5	1	12	712	822
13733	2	14	12	592	702
13734	0	1	12	563	673
13735	19	17	12	633	743
13736	6	3	12	571	681
13737	19	7	12	723	833
13738	11	16	12	924	1034
13739	9	18	12	1086	1196
13740	1	8	12	692	802
13741	1	17	12	927	1037
13742	1	6	12	761	871
13743	5	5	12	628	738
13744	20	9	12	1069	1179
13745	16	7	12	815	925
13746	12	12	12	1011	1121
13747	1	3	12	586	696
13748	2	0	12	795	905
13749	18	6	12	546	656
13750	2	2	12	559	669
13751	5	4	12	759	869
13752	13	5	12	742	852
13753	15	15	12	1019	1129
13754	3	5	12	847	957
13755	0	1	12	937	1047
13756	14	16	12	1057	1167
13757	13	16	12	693	803
13758	13	1	12	717	827
13759	18	19	12	1085	1195
13760	7	0	12	713	823
13761	7	7	12	1090	1200
13762	16	19	12	780	890
13763	5	10	12	858	968
13764	18	5	12	828	938
13765	9	11	12	944	1054
13766	20	10	12	602	712
13767	7	2	12	601	711
13768	0	4	12	1029	1139
13769	5	0	12	568	678
13770	12	10	12	656	766
13771	11	5	12	719	829
13772	8	3	12	605	715
13773	0	0	12	733	843
13774	5	15	12	898	1008
13775	13	6	12	678	788
13776	4	18	12	691	801
13777	15	12	12	1013	1123
13778	6	14	12	946	1056
13779	1	19	12	692	802
13780	5	16	12	576	686
13781	11	19	12	589	699
13782	19	14	12	773	883
13783	5	9	12	964	1074
13784	14	1	12	778	888
13785	14	5	12	1024	1134
13786	12	1	12	869	979
13787	16	6	12	841	951
13788	1	18	12	1046	1156
13789	1	17	12	559	669
13790	14	2	12	951	1061
13791	3	16	12	736	846
13792	3	7	12	536	646
13793	9	0	12	976	1086
13794	5	5	12	821	931
13795	9	15	12	833	943
13796	19	8	12	621	731
13797	7	10	12	622	732
13798	19	19	12	1026	1136
13799	11	15	12	881	991
13800	15	7	12	925	1035
13801	15	16	12	806	916
13802	1	18	12	872	982
13803	15	15	12	1042	1152
13804	19	13	12	737	847
13805	11	17	12	974	1084
13806	9	8	12	593	703
13807	1	18	12	899	1009
13808	17	15	12	868	978
13809	11	15	12	578	688
13810	14	4	12	881	991
13811	6	9	12	811	921
13812	7	2	12	564	674
13813	2	0	12	649	759
13814	1	18	12	645	755
13815	6	16	12	784	894
13816	9	8	12	733	843
13817	1	11	12	1014	1124
13818	3	16	12	565	675
13819	5	3	12	988	1098
13820	4	17	12	535	645
13821	9	15	12	779	889
13822	9	6	12	1003	1113
13823	9	1	12	969	1079
13824	13	10	12	536	646
13825	20	7	12	805	915
13826	2	8	12	688	798
13827	16	9	12	935	1045
13828	0	10	12	1075	1185
13829	8	14	12	658	768
13830	14	0	12	879	989
13831	17	15	12	973	1083
13832	20	12	12	1104	1214
13833	12	0	12	1086	1196
13834	11	19	12	731	841
13835	16	12	12	1051	1161
13836	16	12	12	576	686
13837	12	14	12	822	932
13838	15	19	12	857	967
13839	12	2	12	613	723
13840	20	20	12	680	790
13841	13	16	12	728	838
13842	11	2	12	761	871
13843	12	6	12	842	952
13844	1	5	12	977	1087
13845	7	1	12	572	682
13846	14	2	12	608	718
13847	11	8	12	872	982
13848	9	2	12	736	846
13849	15	3	12	813	923
13850	12	18	12	559	669
13851	8	11	12	977	1087
13852	16	9	12	809	919
13853	19	11	12	985	1095
13854	17	18	12	810	920
13855	4	19	12	782	892
13856	19	5	12	943	1053
13857	20	15	12	1017	1127
13858	16	13	12	722	832
13859	8	0	12	690	800
13860	15	16	12	900	1010
13861	1	11	12	1057	1167
13862	11	10	12	675	785
13863	13	17	12	895	1005
13864	19	16	12	590	700
13865	17	2	12	1089	1199
13866	4	6	12	559	669
13867	6	11	12	759	869
13868	16	0	12	703	813
13869	16	3	12	787	897
13870	12	7	12	984	1094
13871	7	12	12	769	879
13872	10	17	12	772	882
13873	7	17	12	884	994
13874	13	2	12	693	803
13875	3	10	12	803	913
13876	14	3	12	991	1101
13877	2	3	12	1061	1171
13878	3	16	12	957	1067
13879	3	10	12	759	869
13880	0	18	12	967	1077
13881	4	17	12	836	946
13882	12	13	12	995	1105
13883	1	15	12	1000	1110
13884	11	16	12	734	844
13885	2	17	12	869	979
13886	3	19	12	776	886
13887	7	12	12	914	1024
13888	19	19	12	704	814
13889	7	3	12	700	810
13890	3	3	12	925	1035
13891	5	3	12	672	782
13892	15	20	12	696	806
13893	2	19	12	709	819
13894	17	5	12	1045	1155
13895	6	19	12	727	837
13896	20	17	12	753	863
13897	4	16	12	1009	1119
13898	6	8	12	1052	1162
13899	14	3	12	897	1007
13900	0	1	12	808	918
13901	8	13	12	721	831
13902	0	11	12	714	824
13903	1	14	12	609	719
13904	9	15	12	1061	1171
13905	12	20	12	928	1038
13906	6	18	12	672	782
13907	6	17	12	801	911
13908	13	20	12	650	760
13909	7	17	12	1046	1156
13910	12	2	12	801	911
13911	4	10	12	687	797
13912	10	1	12	1089	1199
13913	12	10	12	946	1056
13914	0	4	12	884	994
13915	17	17	12	712	822
13916	0	19	12	817	927
13917	19	13	12	614	724
13918	16	12	12	1059	1169
13919	18	1	12	563	673
13920	0	18	12	695	805
13921	0	0	12	840	950
13922	4	8	12	601	711
13923	20	6	12	535	645
13924	8	9	12	605	715
13925	0	19	12	673	783
13926	10	5	12	990	1100
13927	3	13	12	895	1005
13928	7	12	12	575	685
13929	19	11	12	681	791
13930	0	4	12	869	979
13931	19	5	12	912	1022
13932	20	11	12	710	820
13933	19	0	12	873	983
13934	12	8	12	890	1000
13935	8	18	12	842	952
13936	6	18	12	966	1076
13937	15	0	12	642	752
13938	20	1	12	870	980
13939	6	2	12	647	757
13940	0	4	12	676	786
13941	7	13	12	995	1105
13942	8	0	12	722	832
13943	20	3	12	937	1047
13944	1	0	12	1021	1131
13945	6	6	12	622	732
13946	6	10	12	618	728
13947	18	1	12	897	1007
13948	14	16	12	978	1088
13949	9	15	12	619	729
13950	16	7	12	802	912
13951	1	19	12	751	861
13952	4	13	12	538	648
13953	11	4	12	779	889
13954	5	13	12	808	918
13955	6	17	12	1021	1131
13956	12	3	12	660	770
13957	3	19	12	1049	1159
13958	9	4	12	1095	1205
13959	13	3	12	1046	1156
13960	11	19	12	1085	1195
13961	9	4	12	938	1048
13962	7	3	12	657	767
13963	18	3	12	1064	1174
13964	13	20	12	1039	1149
13965	10	10	12	755	865
13966	9	2	12	1068	1178
13967	11	4	12	855	965
13968	2	13	12	1099	1209
13969	8	20	12	556	666
13970	3	7	12	1034	1144
13971	12	16	12	681	791
13972	2	14	12	751	861
13973	9	15	12	745	855
13974	16	5	12	541	651
13975	18	6	12	731	841
13976	5	2	12	597	707
13977	18	4	12	747	857
13978	9	19	12	885	995
13979	18	9	12	881	991
13980	14	4	12	822	932
13981	13	10	12	1102	1212
13982	13	14	12	983	1093
13983	10	16	12	991	1101
13984	7	7	12	587	697
13985	4	16	12	829	939
13986	7	11	12	872	982
13987	20	3	12	960	1070
13988	9	3	12	1076	1186
13989	12	3	12	610	720
13990	14	19	12	929	1039
13991	9	16	12	609	719
13992	6	8	12	863	973
13993	1	1	12	905	1015
13994	5	14	12	880	990
13995	0	10	12	904	1014
13996	0	10	12	724	834
13997	20	1	12	688	798
13998	12	16	12	975	1085
13999	7	17	12	698	808
14000	6	4	12	1048	1158
14001	18	9	12	791	901
14002	1	12	12	746	856
14003	20	6	12	638	748
14004	8	5	12	1059	1169
14005	6	7	12	1033	1143
14006	13	6	12	693	803
14007	5	12	12	553	663
14008	15	8	12	1013	1123
14009	3	13	12	666	776
14010	5	15	12	584	694
14011	7	1	12	567	677
14012	8	12	12	1031	1141
14013	12	19	12	791	901
14014	2	18	12	559	669
14015	0	0	12	604	714
14016	9	20	12	679	789
14017	0	13	12	1012	1122
14018	12	11	12	785	895
14019	0	10	12	848	958
14020	0	16	12	814	924
14021	0	12	12	694	804
14022	2	11	12	981	1091
14023	13	1	12	934	1044
14024	6	12	12	1027	1137
14025	13	14	12	1056	1166
14026	3	10	12	786	896
14027	4	3	12	883	993
14028	12	4	12	1036	1146
14029	19	0	12	734	844
14030	2	20	12	1005	1115
14031	15	8	12	1098	1208
14032	14	2	12	565	675
14033	16	2	12	573	683
14034	0	19	12	846	956
14035	19	8	12	844	954
14036	0	7	12	650	760
14037	14	14	12	590	700
14038	12	6	12	562	672
14039	3	7	12	858	968
14040	19	7	12	1063	1173
14041	16	17	12	897	1007
14042	10	10	12	595	705
14043	7	9	12	1020	1130
14044	10	9	12	845	955
14045	15	20	12	846	956
14046	3	16	12	994	1104
14047	5	3	12	1007	1117
14048	5	8	12	980	1090
14049	1	13	12	1002	1112
14050	19	3	12	630	740
14051	11	20	12	730	840
14052	4	4	12	677	787
14053	14	7	12	937	1047
14054	15	10	12	1026	1136
14055	12	15	12	591	701
14056	16	18	12	899	1009
14057	15	14	12	997	1107
14058	7	8	12	1056	1166
14059	3	19	12	1016	1126
14060	4	17	12	737	847
14061	17	15	12	1018	1128
14062	13	16	12	701	811
14063	8	10	12	622	732
14064	10	17	12	750	860
14065	3	11	12	840	950
14066	1	0	12	1100	1210
14067	3	0	12	852	962
14068	16	12	12	646	756
14069	2	14	12	976	1086
14070	0	4	12	722	832
14071	20	0	12	781	891
14072	1	20	12	631	741
14073	11	0	12	880	990
14074	10	6	12	717	827
14075	6	16	12	630	740
14076	7	20	12	955	1065
14077	6	7	12	734	844
14078	5	7	12	577	687
14079	7	8	12	659	769
14080	19	11	12	733	843
14081	8	8	12	752	862
14082	6	13	12	675	785
14083	19	4	12	551	661
14084	5	11	12	837	947
14085	2	19	12	802	912
14086	3	1	12	780	890
14087	1	10	12	959	1069
14088	2	18	12	801	911
14089	14	3	12	750	860
14090	18	11	12	807	917
14091	4	17	12	1035	1145
14092	5	14	12	674	784
14093	11	7	12	897	1007
14094	12	12	12	1040	1150
14095	13	15	12	661	771
14096	11	5	12	671	781
14097	4	12	12	953	1063
14098	19	0	12	711	821
14099	13	0	12	777	887
14100	0	19	12	988	1098
14101	15	14	12	911	1021
14102	11	14	12	625	735
14103	2	19	12	984	1094
14104	1	0	12	915	1025
14105	5	13	12	786	896
14106	13	18	12	766	876
14107	11	9	12	642	752
14108	18	11	12	989	1099
14109	19	19	12	797	907
14110	5	15	12	531	641
14111	16	12	12	732	842
14112	11	0	12	775	885
14113	15	19	12	792	902
14114	4	17	12	971	1081
14115	19	10	12	752	862
14116	8	1	12	635	745
14117	12	16	12	714	824
14118	19	20	12	978	1088
14119	11	9	12	818	928
14120	13	11	12	836	946
14121	13	5	12	808	918
14122	2	2	12	673	783
14123	3	1	12	919	1029
14124	14	13	12	922	1032
14125	2	13	12	1004	1114
14126	17	18	12	908	1018
14127	15	11	12	755	865
14128	6	14	12	619	729
14129	12	16	12	539	649
14130	13	4	12	878	988
14131	8	14	12	1042	1152
14132	0	4	12	541	651
14133	14	16	12	707	817
14134	19	9	12	843	953
14135	20	9	12	549	659
14136	7	10	12	1036	1146
14137	1	16	12	600	710
14138	19	14	12	845	955
14139	2	11	12	1034	1144
14140	8	11	12	903	1013
14141	12	4	12	1065	1175
14142	15	15	12	1014	1124
14143	10	9	12	873	983
14144	19	20	12	745	855
14145	18	20	12	740	850
14146	7	1	12	682	792
14147	8	10	12	568	678
14148	19	19	12	1000	1110
14149	8	8	12	943	1053
14150	17	15	12	733	843
14151	0	18	12	569	679
14152	19	18	12	655	765
14153	13	3	12	825	935
14154	19	13	12	862	972
14155	14	20	12	880	990
14156	1	8	12	759	869
14157	11	7	12	810	920
14158	15	13	12	820	930
14159	9	8	12	865	975
14160	0	17	12	546	656
14161	19	18	12	940	1050
14162	9	5	12	961	1071
14163	1	0	12	670	780
14164	17	0	12	985	1095
14165	10	17	12	595	705
14166	6	8	12	1019	1129
14167	4	15	12	725	835
14168	17	3	12	677	787
14169	14	3	12	817	927
14170	15	14	12	557	667
14171	11	2	12	756	866
14172	8	12	12	947	1057
14173	0	1	12	987	1097
14174	18	8	12	600	710
14175	6	3	12	1081	1191
14176	6	9	12	829	939
14177	10	1	12	733	843
14178	5	14	12	668	778
14179	18	4	12	721	831
14180	11	20	12	815	925
14181	12	12	12	1082	1192
14182	8	8	12	663	773
14183	11	18	12	533	643
14184	5	20	12	890	1000
14185	20	20	12	1026	1136
14186	12	5	12	553	663
14187	12	5	12	739	849
14188	19	14	12	563	673
14189	20	13	12	938	1048
14190	9	4	12	1102	1212
14191	7	1	12	1079	1189
14192	3	8	12	599	709
14193	17	15	12	991	1101
14194	20	11	12	573	683
14195	11	13	12	1043	1153
14196	10	15	12	965	1075
14197	5	11	12	949	1059
14198	15	11	12	756	866
14199	12	19	12	867	977
14200	15	19	12	705	815
14201	13	13	12	664	774
14202	18	10	12	580	690
14203	17	3	12	890	1000
14204	16	3	12	782	892
14205	11	13	12	696	806
14206	18	7	12	1037	1147
14207	7	3	12	1028	1138
14208	4	8	12	577	687
14209	0	12	12	1014	1124
14210	20	10	12	615	725
14211	4	6	12	691	801
14212	20	7	12	543	653
14213	9	5	12	720	830
14214	13	16	12	750	860
14215	18	19	12	702	812
14216	20	14	12	757	867
14217	14	11	12	954	1064
14218	8	5	12	606	716
14219	3	0	12	1060	1170
14220	7	5	12	961	1071
14221	20	18	12	761	871
14222	17	6	12	1031	1141
14223	8	19	12	641	751
14224	18	2	12	1052	1162
14225	4	20	12	722	832
14226	18	19	12	941	1051
14227	11	7	12	561	671
14228	1	4	12	798	908
14229	18	16	12	721	831
14230	14	5	12	579	689
14231	6	3	12	917	1027
14232	15	0	12	898	1008
14233	19	1	12	943	1053
14234	12	13	12	764	874
14235	2	14	12	1064	1174
14236	14	12	12	1035	1145
14237	1	1	12	598	708
14238	5	19	12	823	933
14239	13	15	12	955	1065
14240	8	11	12	855	965
14241	5	16	12	943	1053
14242	7	2	12	1059	1169
14243	17	6	12	1040	1150
14244	0	3	12	982	1092
14245	10	20	12	967	1077
14246	14	10	12	1006	1116
14247	0	8	12	733	843
14248	17	12	12	536	646
14249	15	13	12	1106	1216
14250	17	11	12	1015	1125
14251	2	14	12	942	1052
14252	1	13	12	643	753
14253	9	11	12	980	1090
14254	0	0	12	907	1017
14255	5	10	12	643	753
14256	4	5	12	930	1040
14257	2	3	12	542	652
14258	10	15	12	707	817
14259	17	6	12	661	771
14260	13	20	12	548	658
14261	3	11	12	1060	1170
14262	16	1	12	714	824
14263	16	15	12	1099	1209
14264	6	20	12	958	1068
14265	11	13	12	908	1018
14266	3	6	12	779	889
14267	11	12	12	652	762
14268	4	0	12	593	703
14269	8	15	12	739	849
14270	7	18	12	898	1008
14271	1	2	12	957	1067
14272	7	20	12	967	1077
14273	16	15	12	1098	1208
14274	7	2	12	871	981
14275	18	12	12	560	670
14276	16	3	12	605	715
14277	11	15	12	889	999
14278	4	7	12	861	971
14279	14	4	12	709	819
14280	6	9	12	588	698
14281	7	19	12	579	689
14282	3	0	12	939	1049
14283	3	11	12	791	901
14284	4	18	12	660	770
14285	20	18	12	880	990
14286	8	11	12	789	899
14287	10	20	12	928	1038
14288	0	16	12	795	905
14289	9	10	12	781	891
14290	2	2	12	886	996
14291	20	8	12	940	1050
14292	18	7	12	1024	1134
14293	14	14	12	696	806
14294	9	3	12	1032	1142
14295	5	16	12	739	849
14296	12	16	12	831	941
14297	6	10	12	668	778
14298	11	1	12	863	973
14299	5	1	12	1038	1148
14300	3	4	12	871	981
14301	19	17	12	725	835
14302	12	20	12	679	789
14303	10	3	12	1008	1118
14304	15	14	12	648	758
14305	5	13	12	804	914
14306	15	19	12	814	924
14307	1	4	12	669	779
14308	13	7	12	975	1085
14309	10	1	12	678	788
14310	10	15	12	530	640
14311	19	8	12	856	966
14312	5	2	12	695	805
14313	17	10	12	722	832
14314	12	19	12	1047	1157
14315	15	4	12	990	1100
14316	19	0	12	1020	1130
14317	12	20	12	858	968
14318	15	20	12	544	654
14319	6	19	12	1057	1167
14320	20	18	12	590	700
14321	13	17	12	797	907
14322	8	18	12	738	848
14323	3	3	12	633	743
14324	4	15	12	1052	1162
14325	10	7	12	915	1025
14326	15	15	12	852	962
14327	13	5	12	987	1097
14328	16	12	12	929	1039
14329	2	8	12	853	963
14330	13	7	12	720	830
14331	9	10	12	947	1057
14332	9	3	12	607	717
14333	10	11	12	755	865
14334	0	10	12	1003	1113
14335	18	19	12	563	673
14336	15	1	12	600	710
14337	6	3	12	534	644
14338	6	19	12	534	644
14339	16	16	12	881	991
14340	5	20	12	1037	1147
14341	5	12	12	671	781
14342	4	2	12	1040	1150
14343	5	1	12	991	1101
14344	1	14	12	757	867
14345	0	0	12	939	1049
14346	18	9	12	772	882
14347	14	5	12	733	843
14348	9	9	12	817	927
14349	3	18	12	744	854
14350	18	18	12	1034	1144
14351	0	20	12	959	1069
14352	12	15	12	918	1028
14353	11	3	12	810	920
14354	14	14	12	977	1087
14355	8	20	12	1056	1166
14356	6	4	12	941	1051
14357	20	2	12	647	757
14358	10	3	12	987	1097
14359	17	18	12	590	700
14360	16	11	12	616	726
14361	16	6	12	568	678
14362	17	10	12	1024	1134
14363	9	0	12	613	723
14364	8	11	12	772	882
14365	16	14	12	892	1002
14366	20	7	12	568	678
14367	4	20	12	915	1025
14368	12	20	12	959	1069
14369	17	19	12	879	989
14370	19	4	12	837	947
14371	3	4	12	865	975
14372	2	18	12	843	953
14373	9	5	12	930	1040
14374	2	13	12	762	872
14375	16	2	12	743	853
14376	14	3	12	1032	1142
14377	7	4	12	899	1009
14378	8	8	12	1058	1168
14379	18	8	12	975	1085
14380	6	2	12	928	1038
14381	8	1	12	784	894
14382	15	7	12	1079	1189
14383	16	6	12	636	746
14384	19	19	12	1023	1133
14385	10	7	12	960	1070
14386	5	17	12	893	1003
14387	18	11	12	801	911
14388	6	5	12	1035	1145
14389	12	16	12	629	739
14390	0	15	12	1106	1216
14391	16	8	12	754	864
14392	0	16	12	1057	1167
14393	0	7	12	1099	1209
14394	11	7	12	1040	1150
14395	2	0	12	1094	1204
14396	13	12	12	1022	1132
14397	5	18	12	1089	1199
14398	9	13	12	1087	1197
14399	3	2	12	847	957
14400	12	15	12	798	908
14401	16	0	12	649	759
14402	18	0	12	588	698
14403	10	6	12	1043	1153
14404	20	10	12	564	674
14405	11	2	12	592	702
14406	8	17	12	803	913
14407	12	3	12	720	830
14408	19	6	12	770	880
14409	15	3	12	580	690
14410	6	18	12	873	983
14411	7	13	12	978	1088
14412	12	1	12	770	880
14413	3	11	12	1085	1195
14414	9	3	12	1079	1189
14415	13	11	12	785	895
14416	9	15	12	728	838
14417	11	0	12	1054	1164
14418	9	15	12	666	776
14419	9	0	12	890	1000
14420	18	0	12	718	828
14421	9	8	12	1007	1117
14422	1	11	12	753	863
14423	3	0	12	689	799
14424	2	3	12	546	656
14425	12	8	12	748	858
14426	1	2	12	651	761
14427	18	11	12	897	1007
14428	12	19	12	1047	1157
14429	4	14	12	614	724
14430	15	3	12	578	688
14431	18	14	12	696	806
14432	8	16	12	659	769
14433	13	20	12	680	790
14434	1	14	12	638	748
14435	6	8	12	721	831
14436	6	8	12	685	795
14437	14	5	12	698	808
14438	19	4	12	872	982
14439	20	7	12	561	671
14440	13	3	12	664	774
14441	0	19	12	1088	1198
14442	0	7	12	666	776
14443	2	13	12	797	907
14444	15	2	12	703	813
14445	9	12	12	900	1010
14446	18	3	12	616	726
14447	13	8	12	829	939
14448	8	14	12	837	947
14449	11	1	12	946	1056
14450	2	15	12	918	1028
14451	1	17	12	699	809
14452	5	9	12	884	994
14453	1	16	12	901	1011
14454	13	10	12	624	734
14455	14	11	12	693	803
14456	5	18	12	908	1018
14457	1	15	12	656	766
14458	12	10	12	581	691
14459	20	11	12	699	809
14460	6	12	12	697	807
14461	13	11	12	629	739
14462	8	20	12	997	1107
14463	4	0	12	1013	1123
14464	0	10	12	1105	1215
14465	4	18	12	1064	1174
14466	15	17	12	676	786
14467	8	15	12	559	669
14468	20	20	12	870	980
14469	14	5	12	740	850
14470	20	9	12	552	662
14471	0	9	12	795	905
14472	5	0	12	689	799
14473	1	14	12	869	979
14474	13	14	12	785	895
14475	2	3	12	865	975
14476	7	1	12	856	966
14477	11	4	12	1096	1206
14478	7	8	12	779	889
14479	3	20	12	720	830
14480	18	13	12	794	904
14481	7	14	12	965	1075
14482	2	18	12	965	1075
14483	2	1	12	907	1017
14484	4	13	12	960	1070
14485	6	17	12	633	743
14486	8	19	12	900	1010
14487	2	9	12	1027	1137
14488	18	8	12	765	875
14489	14	3	12	596	706
14490	5	10	12	589	699
14491	20	19	12	723	833
14492	15	20	12	921	1031
14493	11	13	12	866	976
14494	8	0	12	537	647
14495	6	5	12	1104	1214
14496	17	9	12	570	680
14497	6	17	12	676	786
14498	7	7	12	1068	1178
14499	18	18	12	700	810
14500	16	7	12	679	789
14501	4	7	12	535	645
14502	2	20	12	626	736
14503	15	11	12	641	751
14504	2	9	12	548	658
14505	15	9	12	1072	1182
14506	6	12	12	1018	1128
14507	13	12	12	999	1109
14508	8	0	12	1018	1128
14509	6	6	12	985	1095
14510	10	14	12	849	959
14511	13	20	12	747	857
14512	10	19	12	864	974
14513	6	12	12	964	1074
14514	7	16	12	693	803
14515	11	14	12	976	1086
14516	2	10	12	574	684
14517	20	6	12	974	1084
14518	15	3	12	854	964
14519	6	6	12	786	896
14520	15	7	12	944	1054
14521	2	2	12	1042	1152
14522	1	14	12	776	886
14523	20	5	12	1029	1139
14524	18	7	12	660	770
14525	6	5	12	782	892
14526	1	18	12	588	698
14527	9	12	12	1027	1137
14528	15	20	12	942	1052
14529	8	8	12	686	796
14530	1	8	12	989	1099
14531	8	18	12	1092	1202
14532	1	4	12	597	707
14533	17	2	12	994	1104
14534	17	18	12	660	770
14535	5	9	12	606	716
14536	0	14	12	1040	1150
14537	18	10	12	739	849
14538	11	17	12	772	882
14539	17	1	12	1050	1160
14540	15	12	12	846	956
14541	7	12	12	748	858
14542	9	17	12	757	867
14543	18	18	12	708	818
14544	13	12	12	854	964
14545	6	3	12	913	1023
14546	6	7	12	814	924
14547	13	10	12	818	928
14548	17	16	12	749	859
14549	1	11	12	1050	1160
14550	7	17	12	883	993
14551	7	6	12	976	1086
14552	1	12	12	681	791
14553	11	14	12	998	1108
14554	20	0	12	924	1034
14555	16	17	12	545	655
14556	13	3	12	1024	1134
14557	19	16	12	1062	1172
14558	12	16	12	946	1056
14559	12	16	12	725	835
14560	10	1	12	1099	1209
14561	11	4	12	539	649
14562	19	1	12	988	1098
14563	9	12	12	570	680
14564	19	6	12	1088	1198
14565	0	11	12	616	726
14566	17	12	12	1028	1138
14567	19	20	12	812	922
14568	1	14	12	605	715
14569	1	6	12	901	1011
14570	0	17	12	797	907
14571	5	3	12	937	1047
14572	12	2	12	908	1018
14573	0	16	12	559	669
14574	0	12	12	625	735
14575	7	17	12	607	717
14576	17	3	12	737	847
14577	12	0	12	999	1109
14578	18	10	12	824	934
14579	6	5	12	673	783
14580	1	15	12	1007	1117
14581	1	20	12	672	782
14582	11	18	12	888	998
14583	8	12	12	873	983
14584	12	6	12	1094	1204
14585	20	19	12	674	784
14586	20	11	12	681	791
14587	12	13	12	1094	1204
14588	10	8	12	878	988
14589	18	14	12	886	996
14590	7	17	12	1079	1189
14591	8	13	12	913	1023
14592	8	16	12	728	838
14593	2	17	12	630	740
14594	5	19	12	679	789
14595	1	12	12	599	709
14596	6	15	12	989	1099
14597	2	7	12	826	936
14598	10	2	12	812	922
14599	7	6	12	693	803
14600	3	13	12	936	1046
14601	7	20	12	828	938
14602	2	12	12	1017	1127
14603	12	11	12	861	971
14604	20	19	12	735	845
14605	3	4	12	676	786
14606	7	3	12	926	1036
14607	18	2	12	604	714
14608	10	3	12	740	850
14609	11	5	12	599	709
14610	11	13	12	757	867
14611	17	7	12	766	876
14612	4	4	12	885	995
14613	13	20	12	992	1102
14614	15	20	12	683	793
14615	13	3	12	599	709
14616	7	1	12	887	997
14617	4	4	12	994	1104
14618	20	1	12	700	810
14619	11	17	12	982	1092
14620	19	20	12	897	1007
14621	4	20	12	791	901
14622	17	6	12	710	820
14623	3	18	12	961	1071
14624	15	5	12	920	1030
14625	8	20	12	821	931
14626	17	11	12	642	752
14627	6	18	12	872	982
14628	0	6	12	726	836
14629	5	4	12	821	931
14630	16	0	12	681	791
14631	11	1	12	645	755
14632	7	20	12	773	883
14633	3	12	12	911	1021
14634	16	10	12	844	954
14635	16	13	12	893	1003
14636	5	17	12	1076	1186
14637	2	2	12	748	858
14638	13	9	12	1017	1127
14639	5	2	12	648	758
14640	15	20	12	745	855
14641	3	10	12	670	780
14642	17	6	12	746	856
14643	8	0	12	901	1011
14644	3	3	12	1013	1123
14645	19	3	12	738	848
14646	1	20	12	804	914
14647	11	10	12	998	1108
14648	7	6	12	858	968
14649	4	1	12	879	989
14650	15	20	12	951	1061
14651	20	13	12	1073	1183
14652	20	4	12	543	653
14653	5	1	12	961	1071
14654	1	7	12	1002	1112
14655	5	18	12	930	1040
14656	18	2	12	1063	1173
14657	10	1	12	685	795
14658	19	4	12	719	829
14659	4	19	12	601	711
14660	16	0	12	744	854
14661	19	9	12	725	835
14662	3	10	12	645	755
14663	7	5	12	1092	1202
14664	5	1	12	831	941
14665	3	3	12	816	926
14666	18	6	12	1085	1195
14667	13	18	12	1040	1150
14668	10	1	12	932	1042
14669	17	1	12	823	933
14670	17	11	12	1054	1164
14671	5	9	12	615	725
14672	6	4	12	943	1053
14673	13	3	12	1106	1216
14674	15	14	12	864	974
14675	13	3	12	1002	1112
14676	0	12	12	1089	1199
14677	10	7	12	1084	1194
14678	16	5	12	972	1082
14679	5	8	12	942	1052
14680	13	2	12	894	1004
14681	10	17	12	541	651
14682	10	15	12	969	1079
14683	3	1	12	1056	1166
14684	7	3	12	541	651
14685	15	12	12	654	764
14686	11	5	12	918	1028
14687	17	16	12	584	694
14688	19	10	12	663	773
14689	17	12	12	546	656
14690	12	6	12	1081	1191
14691	4	17	12	976	1086
14692	2	13	12	972	1082
14693	15	14	12	921	1031
14694	13	20	12	608	718
14695	13	7	12	663	773
14696	12	7	12	880	990
14697	8	13	12	648	758
14698	4	3	12	694	804
14699	16	15	12	851	961
14700	19	12	12	706	816
14701	19	13	12	740	850
14702	15	11	12	909	1019
14703	20	20	12	879	989
14704	20	7	12	1004	1114
14705	6	6	12	1060	1170
14706	1	10	12	1034	1144
14707	6	14	12	669	779
14708	14	6	12	813	923
14709	17	13	12	847	957
14710	1	15	12	578	688
14711	13	16	12	818	928
14712	9	14	12	558	668
14713	7	16	12	634	744
14714	17	20	12	561	671
14715	3	16	12	659	769
14716	20	13	12	1021	1131
14717	15	9	12	679	789
14718	15	15	12	771	881
14719	9	11	12	530	640
14720	0	20	12	539	649
14721	0	9	12	1057	1167
14722	15	3	12	668	778
14723	19	20	12	962	1072
14724	2	0	12	1063	1173
14725	2	11	12	1024	1134
14726	9	10	12	1055	1165
14727	7	9	12	768	878
14728	6	12	12	981	1091
14729	12	14	12	944	1054
14730	19	10	12	1096	1206
14731	0	5	12	1025	1135
14732	6	20	12	1046	1156
14733	15	18	12	736	846
14734	13	0	12	851	961
14735	3	7	12	1084	1194
14736	13	9	12	983	1093
14737	11	12	12	1014	1124
14738	3	8	12	1073	1183
14739	19	19	12	743	853
14740	3	8	12	844	954
14741	13	7	12	602	712
14742	5	11	12	1044	1154
14743	8	6	12	1050	1160
14744	7	20	12	1055	1165
14745	16	17	12	1066	1176
14746	15	18	12	925	1035
14747	18	19	12	602	712
14748	2	3	12	877	987
14749	15	19	12	811	921
14750	11	0	12	832	942
14751	11	17	12	577	687
14752	12	1	12	631	741
14753	4	19	12	1048	1158
14754	19	18	12	579	689
14755	2	10	12	628	738
14756	10	6	12	595	705
14757	20	12	12	1073	1183
14758	2	16	12	830	940
14759	13	14	12	606	716
14760	8	4	12	824	934
14761	14	12	12	970	1080
14762	14	4	12	554	664
14763	20	10	12	642	752
14764	18	13	12	532	642
14765	7	5	12	1044	1154
14766	6	5	12	836	946
14767	12	14	12	833	943
14768	4	14	12	887	997
14769	6	17	12	688	798
14770	12	6	12	864	974
14771	14	8	12	572	682
14772	10	20	12	757	867
14773	1	18	12	567	677
14774	2	16	12	612	722
14775	4	5	12	914	1024
14776	18	4	12	1016	1126
14777	13	1	12	956	1066
14778	3	8	12	704	814
14779	16	2	12	904	1014
14780	12	13	12	676	786
14781	2	2	12	776	886
14782	2	0	12	1006	1116
14783	2	5	12	569	679
14784	11	2	12	1081	1191
14785	12	20	12	593	703
14786	10	6	12	755	865
14787	0	14	12	710	820
14788	5	18	12	1101	1211
14789	17	9	12	588	698
14790	7	0	12	642	752
14791	3	19	12	593	703
14792	18	1	12	717	827
14793	13	13	12	1065	1175
14794	12	13	12	964	1074
14795	19	14	12	972	1082
14796	20	0	12	855	965
14797	0	6	12	655	765
14798	8	13	12	749	859
14799	10	2	12	659	769
14800	19	8	12	900	1010
14801	18	12	12	965	1075
14802	12	11	12	872	982
14803	1	15	12	972	1082
14804	16	14	12	915	1025
14805	5	20	12	1064	1174
14806	14	2	12	1053	1163
14807	15	12	12	600	710
14808	12	11	12	730	840
14809	7	6	12	961	1071
14810	3	12	12	860	970
14811	2	6	12	657	767
14812	10	5	12	770	880
14813	9	18	12	788	898
14814	7	19	12	727	837
14815	15	6	12	1022	1132
14816	0	8	12	620	730
14817	12	1	12	962	1072
14818	8	14	12	533	643
14819	7	8	12	867	977
14820	19	1	12	1064	1174
14821	11	6	12	545	655
14822	9	18	12	840	950
14823	18	15	12	568	678
14824	10	20	12	1029	1139
14825	16	10	12	907	1017
14826	10	4	12	977	1087
14827	8	18	12	578	688
14828	19	11	12	778	888
14829	0	7	12	746	856
14830	6	15	12	912	1022
14831	11	18	12	808	918
14832	1	8	12	541	651
14833	15	10	12	1037	1147
14834	1	12	12	602	712
14835	7	7	12	995	1105
14836	10	16	12	1070	1180
14837	5	19	12	844	954
14838	14	9	12	945	1055
14839	11	12	12	646	756
14840	5	18	12	718	828
14841	4	14	12	854	964
14842	18	2	12	1093	1203
14843	18	6	12	974	1084
14844	14	14	12	950	1060
14845	14	10	12	1028	1138
14846	16	10	12	989	1099
14847	9	18	12	950	1060
14848	1	16	12	612	722
14849	1	15	12	681	791
14850	1	18	12	653	763
14851	20	9	12	979	1089
14852	14	8	12	783	893
14853	8	15	12	613	723
14854	8	17	12	873	983
14855	0	8	12	584	694
14856	17	13	12	606	716
14857	4	9	12	725	835
14858	11	20	12	641	751
14859	16	16	12	536	646
14860	13	20	12	802	912
14861	20	1	12	611	721
14862	1	6	12	1037	1147
14863	10	9	12	826	936
14864	5	16	12	745	855
14865	16	12	12	833	943
14866	11	12	12	1087	1197
14867	2	13	12	532	642
14868	18	10	12	650	760
14869	9	0	12	536	646
14870	14	0	12	1020	1130
14871	11	2	12	903	1013
14872	18	20	12	1088	1198
14873	11	12	12	985	1095
14874	15	7	12	1001	1111
14875	8	8	12	883	993
14876	10	9	12	746	856
14877	3	15	12	791	901
14878	3	15	12	1095	1205
14879	11	15	12	801	911
14880	6	20	12	974	1084
14881	6	4	12	778	888
14882	17	16	12	566	676
14883	3	5	12	779	889
14884	19	20	12	862	972
14885	19	8	12	902	1012
14886	15	20	12	1062	1172
14887	16	2	12	1016	1126
14888	8	13	12	707	817
14889	19	4	12	1058	1168
14890	0	6	12	786	896
14891	17	11	12	1039	1149
14892	8	3	12	886	996
14893	17	2	12	957	1067
14894	7	19	12	645	755
14895	14	8	12	1047	1157
14896	6	1	12	1018	1128
14897	15	2	12	979	1089
14898	10	9	12	797	907
14899	19	16	12	646	756
14900	12	19	12	631	741
14901	5	5	12	582	692
14902	15	15	12	588	698
14903	17	16	12	832	942
14904	4	3	12	847	957
14905	0	11	12	698	808
14906	8	18	12	858	968
14907	12	9	12	909	1019
14908	9	19	12	543	653
14909	18	14	12	825	935
14910	16	12	12	871	981
14911	17	14	12	552	662
14912	1	5	12	895	1005
14913	1	0	12	560	670
14914	18	7	12	687	797
14915	16	0	12	968	1078
14916	18	8	12	993	1103
14917	13	7	12	1039	1149
14918	20	8	12	868	978
14919	0	12	12	841	951
14920	16	6	12	882	992
14921	13	1	12	996	1106
14922	0	11	12	666	776
14923	11	4	12	595	705
14924	13	1	12	660	770
14925	5	16	12	554	664
14926	11	0	12	978	1088
14927	14	1	12	984	1094
14928	3	19	12	880	990
14929	5	19	12	1028	1138
14930	7	6	12	836	946
14931	7	1	12	546	656
14932	14	4	12	756	866
14933	13	12	12	768	878
14934	1	0	12	638	748
14935	4	2	12	593	703
14936	4	16	12	711	821
14937	15	3	12	579	689
14938	3	6	12	555	665
14939	18	9	12	891	1001
14940	12	3	12	947	1057
14941	17	9	12	849	959
14942	3	12	12	742	852
14943	10	0	12	563	673
14944	11	9	12	990	1100
14945	10	8	12	643	753
14946	14	10	12	871	981
14947	9	10	12	890	1000
14948	9	10	12	586	696
14949	4	1	12	1024	1134
14950	6	12	12	818	928
14951	4	1	12	1048	1158
14952	9	15	12	577	687
14953	10	10	12	918	1028
14954	10	3	12	592	702
14955	3	15	12	982	1092
14956	1	11	12	605	715
14957	12	4	12	962	1072
14958	6	12	12	1080	1190
14959	16	2	12	1062	1172
14960	10	18	12	540	650
14961	9	7	12	949	1059
14962	16	2	12	930	1040
14963	4	15	12	936	1046
14964	16	20	12	675	785
14965	1	18	12	886	996
14966	20	19	12	852	962
14967	20	15	12	894	1004
14968	7	5	12	564	674
14969	12	0	12	660	770
14970	15	16	12	546	656
14971	11	0	12	998	1108
14972	3	15	12	1037	1147
14973	2	10	12	827	937
14974	13	20	12	716	826
14975	6	3	12	796	906
14976	1	0	12	636	746
14977	17	20	12	691	801
14978	12	10	12	1083	1193
14979	13	5	12	637	747
14980	11	3	12	714	824
14981	10	6	12	549	659
14982	4	8	12	1037	1147
14983	17	8	12	534	644
14984	9	11	12	618	728
14985	19	4	12	792	902
14986	3	11	12	534	644
14987	11	6	12	579	689
14988	6	19	12	551	661
14989	0	3	12	1002	1112
14990	19	11	12	889	999
14991	2	12	12	1065	1175
14992	3	17	12	1038	1148
14993	20	3	12	1056	1166
14994	17	0	12	617	727
14995	18	16	12	698	808
14996	7	10	12	836	946
14997	2	1	12	988	1098
14998	20	0	12	900	1010
14999	11	18	12	545	655
15000	1	13	12	880	990

STORE
M NO.  XCOORD.  YCOORD.  INVENTORY.  BEGIN TIME.  END TIME. 
01	9	8	8099	540	1260
02	3	13	8407	540	1260
03	18	17	8572	540	1260
04	8	15	7882	540	1260
05	4	16	8592	540	1260
06	6	11	7881	540	1260
07	13	3	8415	540	1260
08	1	17	8009	540	1260
09	6	5	8024	540	1260
