# Supplementary material for: Multi-store collaborative delivery optimization based on Top-K order-split
Source: PLoS One. 2023 Mar 9;18(3):e0278690. doi: 10.1371/journal.pone.0278690 (PMC9997996; doi:10.1371/journal.pone.0278690)
Supplement: S1 File — All experimental data are included. (ZIP) [file pone.0278690.s001.zip › Memory experimental data/R5000-6-2-9.txt]

R5000_6_2_9

VEHICLE
NUMBER     CAPACITY
 2500            100

ORDER
OR NO.  XCOORD.    YCOORD.    DEMAND.   READY TIME.  DUE DATE.   

1	7	19	12	1069	1189
2	14	1	12	564	684
3	14	19	12	937	1057
4	11	7	12	1102	1222
5	13	13	12	821	941
6	19	3	12	660	780
7	0	13	12	791	911
8	4	8	12	1016	1136
9	7	9	12	902	1022
10	12	6	12	561	681
11	14	5	12	879	999
12	17	13	12	815	935
13	14	11	12	1110	1230
14	19	18	12	924	1044
15	7	13	12	904	1024
16	9	9	12	927	1047
17	17	0	12	892	1012
18	11	20	12	874	994
19	19	1	12	1068	1188
20	0	15	12	674	794
21	0	9	12	1072	1192
22	16	15	12	818	938
23	18	8	12	629	749
24	6	9	12	845	965
25	17	12	12	877	997
26	6	10	12	773	893
27	0	11	12	946	1066
28	12	5	12	759	879
29	6	10	12	1082	1202
30	16	20	12	589	709
31	4	1	12	848	968
32	1	2	12	812	932
33	10	8	12	558	678
34	16	10	12	592	712
35	18	2	12	1085	1205
36	18	1	12	975	1095
37	5	4	12	981	1101
38	10	15	12	860	980
39	5	1	12	1032	1152
40	18	12	12	653	773
41	6	18	12	655	775
42	7	9	12	969	1089
43	15	6	12	944	1064
44	20	6	12	696	816
45	8	6	12	866	986
46	11	15	12	551	671
47	14	7	12	901	1021
48	19	3	12	1049	1169
49	2	10	12	1067	1187
50	19	7	12	691	811
51	5	12	12	715	835
52	17	14	12	821	941
53	0	4	12	876	996
54	0	15	12	728	848
55	0	8	12	774	894
56	12	9	12	763	883
57	16	20	12	1118	1238
58	10	2	12	1123	1243
59	5	8	12	1011	1131
60	0	8	12	857	977
61	8	6	12	668	788
62	6	7	12	692	812
63	5	11	12	924	1044
64	14	17	12	862	982
65	19	7	12	758	878
66	3	20	12	621	741
67	2	10	12	998	1118
68	1	13	12	1094	1214
69	14	13	12	552	672
70	4	9	12	803	923
71	13	6	12	848	968
72	16	3	12	873	993
73	1	20	12	794	914
74	16	0	12	644	764
75	10	19	12	1030	1150
76	11	4	12	1123	1243
77	7	9	12	594	714
78	17	18	12	585	705
79	12	8	12	743	863
80	7	12	12	821	941
81	5	20	12	776	896
82	19	4	12	1049	1169
83	8	5	12	690	810
84	2	4	12	694	814
85	19	14	12	970	1090
86	0	5	12	642	762
87	9	3	12	805	925
88	0	15	12	1122	1242
89	1	4	12	810	930
90	19	10	12	781	901
91	9	4	12	789	909
92	1	17	12	597	717
93	16	5	12	973	1093
94	4	16	12	917	1037
95	12	19	12	783	903
96	13	17	12	856	976
97	11	16	12	1028	1148
98	11	0	12	611	731
99	0	1	12	839	959
100	14	20	12	1047	1167
101	19	10	12	904	1024
102	3	13	12	559	679
103	15	15	12	962	1082
104	6	11	12	1107	1227
105	8	19	12	843	963
106	17	17	12	673	793
107	15	18	12	671	791
108	10	16	12	1047	1167
109	11	10	12	579	699
110	0	18	12	1101	1221
111	12	18	12	557	677
112	2	2	12	1026	1146
113	16	13	12	1113	1233
114	13	11	12	1071	1191
115	6	19	12	759	879
116	4	16	12	993	1113
117	16	15	12	1130	1250
118	9	20	12	768	888
119	5	15	12	1132	1252
120	2	9	12	688	808
121	11	19	12	953	1073
122	17	16	12	569	689
123	16	10	12	1101	1221
124	0	19	12	923	1043
125	18	18	12	692	812
126	19	15	12	750	870
127	7	11	12	817	937
128	16	15	12	1013	1133
129	17	13	12	665	785
130	4	3	12	972	1092
131	4	7	12	593	713
132	17	3	12	773	893
133	15	0	12	667	787
134	16	4	12	1136	1256
135	14	15	12	1127	1247
136	20	6	12	671	791
137	13	20	12	550	670
138	18	13	12	1082	1202
139	10	6	12	1072	1192
140	9	12	12	981	1101
141	4	0	12	1077	1197
142	9	20	12	1040	1160
143	19	12	12	582	702
144	8	18	12	828	948
145	20	1	12	792	912
146	17	18	12	771	891
147	15	12	12	910	1030
148	2	0	12	1084	1204
149	10	5	12	777	897
150	5	20	12	694	814
151	13	20	12	836	956
152	5	17	12	1128	1248
153	7	8	12	1068	1188
154	11	7	12	732	852
155	11	1	12	873	993
156	17	19	12	1094	1214
157	11	9	12	629	749
158	13	7	12	1055	1175
159	9	10	12	750	870
160	6	9	12	682	802
161	18	17	12	862	982
162	18	19	12	627	747
163	14	4	12	664	784
164	14	18	12	660	780
165	14	17	12	545	665
166	3	13	12	631	751
167	2	1	12	992	1112
168	13	19	12	749	869
169	8	19	12	1043	1163
170	1	5	12	1139	1259
171	14	16	12	694	814
172	19	14	12	1117	1237
173	16	4	12	1009	1129
174	0	7	12	804	924
175	6	17	12	636	756
176	4	6	12	779	899
177	9	11	12	780	900
178	6	2	12	1043	1163
179	9	13	12	1123	1243
180	9	5	12	1001	1121
181	18	7	12	889	1009
182	9	2	12	922	1042
183	15	18	12	594	714
184	7	8	12	905	1025
185	6	2	12	669	789
186	14	20	12	677	797
187	13	13	12	578	698
188	9	20	12	633	753
189	16	14	12	689	809
190	17	12	12	933	1053
191	17	16	12	761	881
192	1	14	12	805	925
193	4	7	12	738	858
194	13	19	12	832	952
195	0	8	12	731	851
196	6	3	12	693	813
197	15	14	12	927	1047
198	20	3	12	727	847
199	12	15	12	933	1053
200	14	3	12	924	1044
201	17	17	12	973	1093
202	10	0	12	675	795
203	10	5	12	702	822
204	16	2	12	1042	1162
205	19	11	12	602	722
206	1	14	12	650	770
207	1	17	12	954	1074
208	5	18	12	553	673
209	1	11	12	920	1040
210	18	7	12	1132	1252
211	10	13	12	773	893
212	15	7	12	692	812
213	16	9	12	978	1098
214	6	4	12	746	866
215	13	16	12	616	736
216	17	14	12	1038	1158
217	11	10	12	1115	1235
218	10	13	12	1031	1151
219	8	15	12	660	780
220	19	7	12	1080	1200
221	4	14	12	800	920
222	13	9	12	585	705
223	5	20	12	885	1005
224	20	15	12	545	665
225	4	4	12	1002	1122
226	6	11	12	773	893
227	20	5	12	709	829
228	2	11	12	861	981
229	10	1	12	1014	1134
230	1	0	12	664	784
231	0	8	12	632	752
232	9	12	12	756	876
233	16	15	12	656	776
234	16	7	12	603	723
235	16	14	12	644	764
236	2	11	12	913	1033
237	2	15	12	1042	1162
238	11	0	12	1067	1187
239	20	10	12	824	944
240	12	20	12	572	692
241	16	16	12	734	854
242	4	18	12	1079	1199
243	19	13	12	1022	1142
244	1	0	12	860	980
245	9	3	12	968	1088
246	13	16	12	896	1016
247	5	4	12	927	1047
248	16	15	12	969	1089
249	12	6	12	629	749
250	13	8	12	896	1016
251	9	1	12	705	825
252	7	16	12	562	682
253	5	7	12	730	850
254	13	9	12	861	981
255	4	17	12	540	660
256	2	19	12	1092	1212
257	7	12	12	693	813
258	14	4	12	943	1063
259	1	11	12	1047	1167
260	3	5	12	668	788
261	6	0	12	627	747
262	17	8	12	967	1087
263	6	2	12	680	800
264	19	15	12	874	994
265	0	15	12	611	731
266	20	11	12	753	873
267	13	8	12	914	1034
268	10	17	12	702	822
269	1	0	12	671	791
270	14	16	12	1043	1163
271	15	9	12	1081	1201
272	1	17	12	875	995
273	18	14	12	1102	1222
274	1	19	12	949	1069
275	4	5	12	714	834
276	20	19	12	998	1118
277	15	20	12	985	1105
278	2	2	12	780	900
279	3	16	12	867	987
280	9	6	12	799	919
281	15	13	12	1027	1147
282	4	8	12	907	1027
283	3	8	12	877	997
284	5	7	12	733	853
285	16	4	12	724	844
286	10	19	12	624	744
287	8	4	12	721	841
288	13	15	12	1086	1206
289	18	11	12	1046	1166
290	11	14	12	1031	1151
291	6	1	12	652	772
292	12	16	12	584	704
293	18	20	12	1070	1190
294	20	16	12	548	668
295	9	12	12	731	851
296	6	18	12	655	775
297	4	16	12	708	828
298	9	15	12	621	741
299	13	14	12	938	1058
300	19	12	12	832	952
301	6	7	12	554	674
302	10	19	12	1076	1196
303	16	3	12	903	1023
304	0	2	12	1019	1139
305	12	4	12	656	776
306	15	9	12	835	955
307	6	16	12	853	973
308	5	13	12	1100	1220
309	19	6	12	584	704
310	4	19	12	1014	1134
311	17	9	12	754	874
312	18	7	12	983	1103
313	20	20	12	886	1006
314	10	12	12	851	971
315	15	0	12	1008	1128
316	1	13	12	544	664
317	6	4	12	823	943
318	18	17	12	876	996
319	8	5	12	1107	1227
320	4	1	12	1122	1242
321	13	13	12	872	992
322	11	5	12	719	839
323	16	14	12	977	1097
324	15	2	12	1002	1122
325	12	18	12	1085	1205
326	6	10	12	542	662
327	8	12	12	1087	1207
328	7	15	12	1019	1139
329	8	6	12	1139	1259
330	10	18	12	668	788
331	17	19	12	1019	1139
332	16	15	12	731	851
333	5	17	12	608	728
334	14	6	12	912	1032
335	1	20	12	709	829
336	4	19	12	1070	1190
337	16	11	12	610	730
338	8	8	12	967	1087
339	16	8	12	1114	1234
340	15	11	12	765	885
341	13	0	12	608	728
342	8	7	12	1055	1175
343	12	1	12	1001	1121
344	2	3	12	1065	1185
345	15	11	12	778	898
346	20	5	12	1131	1251
347	11	13	12	1012	1132
348	11	2	12	567	687
349	11	6	12	794	914
350	3	2	12	1043	1163
351	17	8	12	956	1076
352	13	18	12	994	1114
353	10	18	12	885	1005
354	7	19	12	876	996
355	19	13	12	1084	1204
356	17	1	12	831	951
357	8	19	12	1105	1225
358	1	13	12	684	804
359	9	20	12	695	815
360	5	19	12	769	889
361	20	9	12	891	1011
362	19	12	12	1077	1197
363	19	16	12	806	926
364	19	0	12	945	1065
365	8	6	12	668	788
366	18	4	12	955	1075
367	18	14	12	954	1074
368	15	3	12	1033	1153
369	16	20	12	959	1079
370	13	11	12	572	692
371	4	15	12	1055	1175
372	3	5	12	767	887
373	16	13	12	990	1110
374	4	4	12	1133	1253
375	9	6	12	1117	1237
376	6	4	12	969	1089
377	9	3	12	831	951
378	9	16	12	877	997
379	11	12	12	672	792
380	2	0	12	771	891
381	19	15	12	1023	1143
382	5	13	12	1003	1123
383	18	2	12	916	1036
384	5	13	12	1102	1222
385	14	5	12	751	871
386	17	2	12	1085	1205
387	18	17	12	662	782
388	2	10	12	953	1073
389	16	13	12	1067	1187
390	3	4	12	616	736
391	17	15	12	833	953
392	8	9	12	728	848
393	5	4	12	1058	1178
394	5	20	12	1101	1221
395	7	17	12	938	1058
396	1	2	12	1087	1207
397	12	14	12	917	1037
398	19	18	12	577	697
399	14	2	12	776	896
400	18	12	12	829	949
401	14	19	12	568	688
402	9	16	12	937	1057
403	0	18	12	948	1068
404	10	4	12	631	751
405	0	8	12	930	1050
406	6	13	12	1052	1172
407	15	17	12	912	1032
408	8	13	12	590	710
409	7	7	12	934	1054
410	2	4	12	767	887
411	15	7	12	742	862
412	12	5	12	811	931
413	16	12	12	1025	1145
414	14	10	12	1011	1131
415	11	11	12	928	1048
416	19	18	12	723	843
417	3	2	12	772	892
418	13	20	12	1081	1201
419	9	5	12	649	769
420	18	19	12	832	952
421	7	18	12	852	972
422	2	17	12	893	1013
423	17	12	12	1019	1139
424	2	14	12	568	688
425	7	18	12	710	830
426	13	14	12	907	1027
427	13	6	12	1039	1159
428	9	6	12	591	711
429	14	5	12	1126	1246
430	19	10	12	582	702
431	9	18	12	934	1054
432	14	20	12	767	887
433	2	0	12	605	725
434	8	9	12	889	1009
435	6	13	12	791	911
436	10	9	12	704	824
437	7	10	12	780	900
438	1	18	12	722	842
439	4	19	12	1028	1148
440	15	16	12	698	818
441	14	16	12	709	829
442	10	9	12	810	930
443	6	3	12	788	908
444	3	17	12	801	921
445	0	2	12	1022	1142
446	20	13	12	637	757
447	12	14	12	1032	1152
448	3	16	12	1069	1189
449	10	10	12	1135	1255
450	1	14	12	870	990
451	2	3	12	795	915
452	2	7	12	1062	1182
453	1	8	12	823	943
454	5	3	12	562	682
455	15	12	12	826	946
456	9	6	12	795	915
457	6	7	12	851	971
458	6	17	12	1139	1259
459	2	14	12	653	773
460	15	4	12	796	916
461	13	4	12	968	1088
462	8	3	12	1052	1172
463	18	18	12	962	1082
464	17	0	12	609	729
465	13	0	12	956	1076
466	20	14	12	1028	1148
467	2	18	12	1051	1171
468	20	13	12	782	902
469	4	6	12	801	921
470	2	4	12	620	740
471	10	3	12	605	725
472	8	5	12	1056	1176
473	4	10	12	1037	1157
474	10	3	12	843	963
475	14	14	12	970	1090
476	3	7	12	1138	1258
477	19	15	12	783	903
478	12	2	12	1134	1254
479	8	17	12	827	947
480	1	7	12	703	823
481	5	7	12	889	1009
482	0	1	12	652	772
483	10	6	12	1039	1159
484	13	5	12	885	1005
485	5	2	12	1014	1134
486	13	1	12	1087	1207
487	14	2	12	998	1118
488	12	3	12	660	780
489	9	13	12	1027	1147
490	20	2	12	819	939
491	10	9	12	1108	1228
492	3	4	12	902	1022
493	14	11	12	641	761
494	20	0	12	713	833
495	12	12	12	692	812
496	6	19	12	1065	1185
497	4	12	12	827	947
498	15	3	12	641	761
499	16	17	12	738	858
500	8	10	12	658	778
501	15	17	12	937	1057
502	10	16	12	675	795
503	7	0	12	658	778
504	12	20	12	897	1017
505	9	20	12	574	694
506	19	8	12	999	1119
507	9	9	12	1127	1247
508	7	5	12	935	1055
509	19	18	12	817	937
510	1	7	12	640	760
511	20	10	12	1064	1184
512	1	9	12	1080	1200
513	18	9	12	924	1044
514	1	10	12	861	981
515	4	15	12	638	758
516	9	3	12	753	873
517	0	0	12	1120	1240
518	7	3	12	933	1053
519	6	15	12	1094	1214
520	1	8	12	880	1000
521	7	9	12	742	862
522	0	13	12	808	928
523	12	0	12	1131	1251
524	9	6	12	617	737
525	13	14	12	1024	1144
526	9	0	12	549	669
527	1	6	12	883	1003
528	18	10	12	557	677
529	10	19	12	1099	1219
530	0	11	12	584	704
531	1	12	12	967	1087
532	13	20	12	1117	1237
533	6	19	12	643	763
534	16	0	12	587	707
535	17	5	12	990	1110
536	5	20	12	905	1025
537	17	3	12	755	875
538	6	9	12	1017	1137
539	18	11	12	541	661
540	16	11	12	1070	1190
541	9	7	12	741	861
542	7	9	12	812	932
543	9	7	12	656	776
544	18	13	12	976	1096
545	12	10	12	740	860
546	6	14	12	712	832
547	2	9	12	1097	1217
548	6	9	12	923	1043
549	8	12	12	1135	1255
550	12	6	12	806	926
551	15	2	12	934	1054
552	12	5	12	779	899
553	12	4	12	992	1112
554	8	5	12	727	847
555	17	9	12	1076	1196
556	11	8	12	740	860
557	12	13	12	566	686
558	18	0	12	795	915
559	6	18	12	1130	1250
560	6	10	12	971	1091
561	15	14	12	953	1073
562	17	11	12	688	808
563	6	15	12	1126	1246
564	16	12	12	1015	1135
565	13	20	12	630	750
566	10	9	12	629	749
567	16	0	12	771	891
568	0	5	12	603	723
569	13	13	12	1006	1126
570	17	13	12	739	859
571	19	13	12	1136	1256
572	3	0	12	697	817
573	18	14	12	1066	1186
574	1	20	12	838	958
575	17	11	12	797	917
576	5	14	12	1074	1194
577	6	12	12	687	807
578	2	1	12	695	815
579	14	16	12	650	770
580	13	15	12	807	927
581	7	18	12	674	794
582	4	13	12	1011	1131
583	12	6	12	1055	1175
584	8	2	12	860	980
585	7	8	12	701	821
586	0	3	12	975	1095
587	4	7	12	980	1100
588	13	6	12	693	813
589	1	19	12	926	1046
590	18	1	12	717	837
591	20	7	12	611	731
592	10	13	12	1060	1180
593	5	18	12	975	1095
594	15	17	12	622	742
595	1	12	12	1044	1164
596	8	1	12	1135	1255
597	13	7	12	679	799
598	12	0	12	991	1111
599	0	20	12	611	731
600	12	12	12	1054	1174
601	2	12	12	842	962
602	9	17	12	650	770
603	17	17	12	581	701
604	20	17	12	845	965
605	11	3	12	605	725
606	7	18	12	824	944
607	8	18	12	764	884
608	8	18	12	793	913
609	12	10	12	991	1111
610	7	4	12	592	712
611	13	5	12	574	694
612	15	8	12	844	964
613	13	10	12	813	933
614	19	0	12	562	682
615	16	10	12	760	880
616	2	14	12	881	1001
617	15	11	12	1070	1190
618	20	0	12	879	999
619	10	0	12	592	712
620	3	16	12	748	868
621	4	11	12	894	1014
622	16	7	12	775	895
623	7	13	12	700	820
624	4	0	12	969	1089
625	9	17	12	541	661
626	2	5	12	1025	1145
627	18	10	12	684	804
628	19	2	12	544	664
629	16	5	12	729	849
630	1	15	12	908	1028
631	14	5	12	943	1063
632	5	14	12	884	1004
633	6	8	12	611	731
634	18	11	12	703	823
635	9	5	12	992	1112
636	18	10	12	762	882
637	8	6	12	562	682
638	3	18	12	646	766
639	0	9	12	1032	1152
640	1	15	12	744	864
641	18	12	12	1030	1150
642	1	15	12	1132	1252
643	14	15	12	558	678
644	2	11	12	851	971
645	19	1	12	928	1048
646	7	5	12	1081	1201
647	18	5	12	552	672
648	10	19	12	558	678
649	5	7	12	973	1093
650	8	8	12	974	1094
651	15	16	12	1028	1148
652	7	19	12	1130	1250
653	4	14	12	1065	1185
654	12	5	12	804	924
655	20	8	12	966	1086
656	19	10	12	813	933
657	14	6	12	598	718
658	0	0	12	1127	1247
659	17	5	12	950	1070
660	8	6	12	1016	1136
661	3	6	12	715	835
662	18	10	12	971	1091
663	3	17	12	695	815
664	2	20	12	983	1103
665	3	6	12	593	713
666	13	12	12	985	1105
667	2	16	12	955	1075
668	17	13	12	654	774
669	11	5	12	1005	1125
670	5	13	12	1136	1256
671	4	17	12	1137	1257
672	4	15	12	885	1005
673	14	18	12	1052	1172
674	4	5	12	831	951
675	1	12	12	938	1058
676	17	1	12	1094	1214
677	6	10	12	699	819
678	18	17	12	634	754
679	12	12	12	776	896
680	0	14	12	711	831
681	16	16	12	915	1035
682	20	1	12	864	984
683	1	19	12	1000	1120
684	11	0	12	1043	1163
685	4	13	12	1008	1128
686	8	0	12	1099	1219
687	9	20	12	668	788
688	0	5	12	1079	1199
689	2	18	12	857	977
690	6	16	12	908	1028
691	3	0	12	745	865
692	16	5	12	1034	1154
693	20	0	12	808	928
694	1	15	12	796	916
695	3	14	12	597	717
696	7	9	12	773	893
697	17	16	12	1069	1189
698	0	17	12	707	827
699	11	19	12	853	973
700	18	15	12	847	967
701	19	4	12	897	1017
702	11	0	12	1119	1239
703	15	6	12	736	856
704	10	11	12	894	1014
705	6	17	12	1008	1128
706	7	14	12	593	713
707	12	13	12	1095	1215
708	17	5	12	991	1111
709	9	11	12	1123	1243
710	1	11	12	815	935
711	5	19	12	899	1019
712	15	1	12	839	959
713	15	2	12	632	752
714	16	17	12	688	808
715	7	12	12	780	900
716	0	14	12	724	844
717	15	17	12	984	1104
718	6	6	12	649	769
719	14	8	12	1076	1196
720	19	20	12	578	698
721	7	20	12	986	1106
722	15	11	12	1082	1202
723	9	9	12	1090	1210
724	3	2	12	1109	1229
725	9	2	12	787	907
726	6	12	12	561	681
727	16	11	12	1064	1184
728	11	12	12	743	863
729	1	10	12	680	800
730	19	13	12	828	948
731	20	8	12	617	737
732	17	11	12	586	706
733	14	4	12	805	925
734	10	14	12	796	916
735	11	2	12	673	793
736	3	20	12	815	935
737	15	16	12	917	1037
738	16	11	12	940	1060
739	10	18	12	773	893
740	16	2	12	635	755
741	12	17	12	894	1014
742	17	9	12	785	905
743	17	18	12	764	884
744	6	11	12	814	934
745	16	17	12	612	732
746	5	9	12	1135	1255
747	13	2	12	1114	1234
748	7	4	12	924	1044
749	5	6	12	929	1049
750	12	14	12	711	831
751	6	16	12	546	666
752	20	0	12	986	1106
753	12	12	12	870	990
754	14	3	12	1086	1206
755	9	14	12	974	1094
756	3	20	12	937	1057
757	17	16	12	741	861
758	0	2	12	947	1067
759	14	16	12	1052	1172
760	15	7	12	1019	1139
761	17	2	12	770	890
762	3	2	12	619	739
763	7	19	12	839	959
764	8	14	12	744	864
765	6	7	12	1129	1249
766	4	10	12	551	671
767	1	6	12	725	845
768	15	11	12	711	831
769	14	8	12	1138	1258
770	2	13	12	622	742
771	5	10	12	628	748
772	0	11	12	716	836
773	5	1	12	710	830
774	1	12	12	760	880
775	7	15	12	772	892
776	1	19	12	992	1112
777	8	16	12	1089	1209
778	15	3	12	1056	1176
779	14	3	12	1074	1194
780	4	17	12	613	733
781	7	17	12	1132	1252
782	4	6	12	871	991
783	4	4	12	703	823
784	17	14	12	947	1067
785	11	19	12	1061	1181
786	13	12	12	1061	1181
787	15	4	12	1068	1188
788	9	1	12	757	877
789	12	13	12	552	672
790	11	5	12	905	1025
791	20	2	12	657	777
792	13	11	12	1004	1124
793	20	11	12	705	825
794	14	1	12	632	752
795	12	17	12	966	1086
796	15	2	12	1084	1204
797	4	10	12	870	990
798	8	2	12	594	714
799	12	12	12	706	826
800	0	19	12	1012	1132
801	6	4	12	738	858
802	13	3	12	964	1084
803	3	2	12	1076	1196
804	1	10	12	692	812
805	4	19	12	694	814
806	5	19	12	976	1096
807	0	1	12	866	986
808	10	20	12	875	995
809	19	12	12	685	805
810	17	19	12	960	1080
811	1	5	12	785	905
812	10	16	12	1132	1252
813	10	11	12	613	733
814	7	11	12	1094	1214
815	12	12	12	814	934
816	11	1	12	1091	1211
817	2	13	12	968	1088
818	15	5	12	550	670
819	15	5	12	1037	1157
820	13	9	12	635	755
821	9	4	12	887	1007
822	20	16	12	807	927
823	10	8	12	875	995
824	14	11	12	601	721
825	16	6	12	1063	1183
826	0	13	12	825	945
827	17	15	12	990	1110
828	5	8	12	840	960
829	2	9	12	729	849
830	0	9	12	564	684
831	0	15	12	707	827
832	10	2	12	1100	1220
833	9	20	12	739	859
834	20	20	12	786	906
835	13	13	12	724	844
836	3	2	12	761	881
837	14	10	12	560	680
838	6	10	12	721	841
839	3	6	12	996	1116
840	2	10	12	744	864
841	10	19	12	1030	1150
842	0	4	12	660	780
843	1	15	12	549	669
844	2	20	12	602	722
845	10	20	12	575	695
846	13	8	12	1118	1238
847	18	13	12	885	1005
848	7	12	12	962	1082
849	11	20	12	1124	1244
850	1	12	12	606	726
851	5	2	12	861	981
852	3	11	12	1112	1232
853	15	18	12	703	823
854	2	8	12	623	743
855	2	7	12	885	1005
856	14	3	12	647	767
857	13	2	12	1051	1171
858	6	3	12	969	1089
859	8	12	12	1037	1157
860	3	0	12	725	845
861	13	8	12	1061	1181
862	16	14	12	895	1015
863	20	15	12	578	698
864	0	14	12	904	1024
865	5	13	12	585	705
866	12	8	12	1058	1178
867	18	11	12	649	769
868	18	1	12	596	716
869	5	2	12	1084	1204
870	14	7	12	916	1036
871	20	1	12	903	1023
872	10	14	12	1129	1249
873	1	16	12	780	900
874	18	13	12	612	732
875	3	1	12	1010	1130
876	0	15	12	885	1005
877	19	20	12	579	699
878	4	3	12	1130	1250
879	5	18	12	1107	1227
880	0	15	12	819	939
881	11	12	12	789	909
882	11	1	12	586	706
883	18	16	12	913	1033
884	6	3	12	1086	1206
885	2	18	12	1115	1235
886	19	20	12	823	943
887	9	16	12	868	988
888	0	4	12	1057	1177
889	2	13	12	917	1037
890	17	20	12	618	738
891	12	2	12	1019	1139
892	15	18	12	1046	1166
893	7	9	12	654	774
894	7	18	12	821	941
895	11	1	12	589	709
896	7	18	12	620	740
897	6	14	12	690	810
898	13	20	12	1095	1215
899	16	4	12	943	1063
900	0	8	12	1023	1143
901	8	0	12	838	958
902	11	8	12	772	892
903	1	16	12	734	854
904	5	18	12	1021	1141
905	16	14	12	977	1097
906	17	10	12	1042	1162
907	16	10	12	990	1110
908	15	20	12	742	862
909	5	4	12	897	1017
910	0	20	12	803	923
911	11	20	12	964	1084
912	9	3	12	1037	1157
913	2	5	12	786	906
914	9	13	12	835	955
915	18	14	12	684	804
916	18	11	12	596	716
917	9	18	12	876	996
918	0	18	12	678	798
919	9	18	12	675	795
920	5	14	12	591	711
921	2	11	12	547	667
922	18	0	12	719	839
923	19	3	12	568	688
924	5	11	12	1108	1228
925	6	8	12	582	702
926	12	15	12	1003	1123
927	10	20	12	601	721
928	8	12	12	760	880
929	20	14	12	839	959
930	7	7	12	1098	1218
931	7	8	12	679	799
932	7	1	12	611	731
933	13	6	12	579	699
934	0	0	12	807	927
935	11	7	12	1104	1224
936	2	8	12	548	668
937	18	14	12	840	960
938	8	16	12	1031	1151
939	11	5	12	749	869
940	20	17	12	984	1104
941	15	18	12	845	965
942	11	17	12	658	778
943	8	16	12	1044	1164
944	5	17	12	686	806
945	0	3	12	961	1081
946	10	5	12	576	696
947	6	15	12	784	904
948	18	5	12	810	930
949	9	18	12	811	931
950	17	10	12	940	1060
951	13	18	12	758	878
952	3	0	12	836	956
953	20	8	12	1098	1218
954	19	11	12	1093	1213
955	0	11	12	559	679
956	2	7	12	767	887
957	20	2	12	733	853
958	11	12	12	799	919
959	19	1	12	1039	1159
960	17	10	12	590	710
961	17	8	12	589	709
962	10	13	12	1013	1133
963	17	5	12	761	881
964	14	13	12	824	944
965	9	14	12	916	1036
966	8	6	12	905	1025
967	14	0	12	926	1046
968	15	16	12	971	1091
969	15	4	12	923	1043
970	2	13	12	948	1068
971	20	16	12	651	771
972	2	10	12	741	861
973	16	11	12	562	682
974	8	17	12	832	952
975	8	14	12	666	786
976	3	2	12	733	853
977	16	1	12	591	711
978	8	4	12	573	693
979	11	13	12	696	816
980	6	17	12	788	908
981	19	14	12	594	714
982	7	14	12	1041	1161
983	7	14	12	851	971
984	4	18	12	941	1061
985	18	7	12	857	977
986	17	13	12	824	944
987	4	11	12	775	895
988	16	14	12	688	808
989	6	1	12	1094	1214
990	4	5	12	586	706
991	11	1	12	714	834
992	10	4	12	1014	1134
993	3	13	12	649	769
994	15	1	12	919	1039
995	8	10	12	584	704
996	9	14	12	859	979
997	11	12	12	641	761
998	10	16	12	945	1065
999	12	20	12	896	1016
1000	3	14	12	743	863
1001	7	0	12	1037	1137
1002	9	2	12	802	902
1003	2	10	12	1009	1109
1004	16	8	12	979	1079
1005	19	3	12	1031	1131
1006	6	10	12	907	1007
1007	12	2	12	529	629
1008	0	17	12	1071	1171
1009	19	17	12	557	657
1010	10	19	12	766	866
1011	3	2	12	867	967
1012	14	7	12	618	718
1013	12	18	12	670	770
1014	17	4	12	775	875
1015	3	17	12	1039	1139
1016	5	4	12	1095	1195
1017	9	9	12	903	1003
1018	12	14	12	1048	1148
1019	2	9	12	998	1098
1020	10	4	12	732	832
1021	5	0	12	647	747
1022	7	10	12	1021	1121
1023	14	11	12	660	760
1024	2	19	12	901	1001
1025	2	6	12	747	847
1026	16	2	12	583	683
1027	2	18	12	889	989
1028	11	7	12	983	1083
1029	5	11	12	1111	1211
1030	3	3	12	604	704
1031	3	0	12	979	1079
1032	11	3	12	666	766
1033	6	0	12	891	991
1034	19	6	12	1094	1194
1035	3	0	12	1037	1137
1036	3	7	12	959	1059
1037	7	11	12	522	622
1038	10	0	12	1054	1154
1039	1	0	12	843	943
1040	12	18	12	839	939
1041	1	5	12	562	662
1042	8	12	12	659	759
1043	7	10	12	654	754
1044	6	7	12	583	683
1045	11	14	12	584	684
1046	12	2	12	541	641
1047	20	4	12	743	843
1048	8	13	12	757	857
1049	8	5	12	1107	1207
1050	11	1	12	577	677
1051	5	19	12	964	1064
1052	8	0	12	749	849
1053	16	17	12	733	833
1054	16	10	12	705	805
1055	13	8	12	692	792
1056	17	1	12	701	801
1057	20	15	12	1044	1144
1058	19	15	12	612	712
1059	9	4	12	639	739
1060	18	18	12	574	674
1061	12	1	12	716	816
1062	18	17	12	1014	1114
1063	3	12	12	624	724
1064	13	0	12	982	1082
1065	18	12	12	992	1092
1066	0	5	12	792	892
1067	13	8	12	972	1072
1068	17	10	12	578	678
1069	18	18	12	1040	1140
1070	15	16	12	1102	1202
1071	18	11	12	777	877
1072	0	10	12	591	691
1073	1	11	12	598	698
1074	12	11	12	1099	1199
1075	13	13	12	599	699
1076	1	10	12	1003	1103
1077	19	20	12	583	683
1078	13	2	12	840	940
1079	2	10	12	761	861
1080	17	2	12	876	976
1081	20	16	12	689	789
1082	16	3	12	750	850
1083	0	16	12	655	755
1084	17	18	12	1020	1120
1085	3	8	12	1117	1217
1086	16	1	12	970	1070
1087	13	7	12	1054	1154
1088	16	11	12	840	940
1089	8	1	12	906	1006
1090	12	16	12	884	984
1091	16	12	12	541	641
1092	9	15	12	735	835
1093	20	8	12	804	904
1094	9	7	12	707	807
1095	19	15	12	683	783
1096	6	18	12	1097	1197
1097	3	5	12	926	1026
1098	4	4	12	808	908
1099	17	1	12	896	996
1100	3	8	12	688	788
1101	14	15	12	885	985
1102	1	4	12	963	1063
1103	19	1	12	773	873
1104	12	1	12	674	774
1105	8	20	12	790	890
1106	2	3	12	665	765
1107	11	20	12	547	647
1108	8	10	12	1081	1181
1109	1	4	12	679	779
1110	9	5	12	616	716
1111	17	3	12	1084	1184
1112	15	13	12	727	827
1113	3	14	12	547	647
1114	4	1	12	603	703
1115	6	9	12	791	891
1116	5	2	12	927	1027
1117	0	4	12	778	878
1118	14	5	12	717	817
1119	0	7	12	716	816
1120	17	6	12	542	642
1121	13	2	12	1120	1220
1122	18	17	12	1025	1125
1123	3	19	12	846	946
1124	10	8	12	799	899
1125	9	14	12	733	833
1126	19	12	12	601	701
1127	9	17	12	859	959
1128	11	16	12	669	769
1129	0	11	12	965	1065
1130	10	11	12	606	706
1131	11	16	12	966	1066
1132	10	20	12	885	985
1133	18	17	12	532	632
1134	10	1	12	600	700
1135	10	17	12	656	756
1136	16	19	12	842	942
1137	18	14	12	887	987
1138	13	19	12	553	653
1139	9	4	12	687	787
1140	1	20	12	588	688
1141	12	14	12	916	1016
1142	16	1	12	979	1079
1143	19	9	12	903	1003
1144	4	18	12	653	753
1145	10	6	12	1068	1168
1146	4	7	12	1021	1121
1147	8	0	12	1065	1165
1148	11	17	12	710	810
1149	3	10	12	624	724
1150	17	20	12	571	671
1151	5	11	12	837	937
1152	3	11	12	743	843
1153	6	5	12	690	790
1154	3	20	12	719	819
1155	3	5	12	954	1054
1156	19	2	12	808	908
1157	1	9	12	856	956
1158	18	3	12	668	768
1159	11	16	12	814	914
1160	18	16	12	1031	1131
1161	3	5	12	539	639
1162	11	4	12	703	803
1163	16	2	12	533	633
1164	17	13	12	855	955
1165	8	2	12	645	745
1166	18	13	12	716	816
1167	18	3	12	1073	1173
1168	7	8	12	1090	1190
1169	16	12	12	767	867
1170	12	19	12	633	733
1171	19	1	12	587	687
1172	1	3	12	753	853
1173	0	5	12	666	766
1174	18	5	12	819	919
1175	12	15	12	871	971
1176	11	8	12	899	999
1177	0	15	12	590	690
1178	5	6	12	900	1000
1179	20	17	12	674	774
1180	6	14	12	688	788
1181	16	0	12	626	726
1182	16	17	12	1115	1215
1183	17	6	12	868	968
1184	8	17	12	937	1037
1185	18	16	12	829	929
1186	8	16	12	1088	1188
1187	12	15	12	765	865
1188	3	20	12	979	1079
1189	9	4	12	987	1087
1190	7	3	12	683	783
1191	3	4	12	809	909
1192	8	3	12	762	862
1193	10	10	12	861	961
1194	17	2	12	884	984
1195	19	8	12	1041	1141
1196	9	14	12	957	1057
1197	20	6	12	635	735
1198	10	0	12	871	971
1199	2	11	12	596	696
1200	9	4	12	1023	1123
1201	19	16	12	772	872
1202	1	11	12	562	662
1203	12	6	12	844	944
1204	18	8	12	927	1027
1205	17	8	12	981	1081
1206	2	20	12	636	736
1207	10	19	12	522	622
1208	15	15	12	893	993
1209	3	16	12	578	678
1210	7	4	12	952	1052
1211	1	19	12	1101	1201
1212	3	16	12	830	930
1213	14	3	12	711	811
1214	9	16	12	901	1001
1215	9	19	12	1049	1149
1216	12	19	12	903	1003
1217	15	0	12	1088	1188
1218	0	0	12	777	877
1219	8	19	12	1078	1178
1220	1	19	12	1006	1106
1221	20	13	12	926	1026
1222	10	3	12	586	686
1223	14	10	12	1032	1132
1224	8	6	12	559	659
1225	16	8	12	1010	1110
1226	16	0	12	1093	1193
1227	7	3	12	734	834
1228	19	5	12	935	1035
1229	10	19	12	674	774
1230	10	9	12	795	895
1231	6	13	12	799	899
1232	8	10	12	631	731
1233	11	17	12	986	1086
1234	9	0	12	857	957
1235	10	7	12	937	1037
1236	5	3	12	1059	1159
1237	8	7	12	1086	1186
1238	1	15	12	529	629
1239	17	15	12	1041	1141
1240	12	12	12	1086	1186
1241	9	6	12	829	929
1242	5	19	12	817	917
1243	2	0	12	568	668
1244	11	12	12	962	1062
1245	13	1	12	629	729
1246	4	4	12	1031	1131
1247	11	10	12	1037	1137
1248	16	13	12	764	864
1249	20	3	12	629	729
1250	20	0	12	716	816
1251	15	12	12	774	874
1252	2	16	12	830	930
1253	6	16	12	777	877
1254	18	14	12	959	1059
1255	4	11	12	696	796
1256	8	1	12	729	829
1257	16	8	12	585	685
1258	19	3	12	648	748
1259	10	0	12	848	948
1260	7	1	12	773	873
1261	10	16	12	793	893
1262	5	3	12	1089	1189
1263	20	15	12	864	964
1264	0	6	12	969	1069
1265	6	11	12	715	815
1266	14	11	12	887	987
1267	20	10	12	991	1091
1268	4	19	12	683	783
1269	5	6	12	780	880
1270	14	14	12	646	746
1271	19	16	12	1061	1161
1272	3	14	12	1105	1205
1273	0	9	12	720	820
1274	9	16	12	597	697
1275	4	8	12	764	864
1276	0	15	12	1035	1135
1277	16	12	12	956	1056
1278	17	11	12	526	626
1279	0	4	12	812	912
1280	20	7	12	634	734
1281	1	8	12	1048	1148
1282	0	0	12	1028	1128
1283	18	0	12	1019	1119
1284	9	7	12	1071	1171
1285	10	9	12	579	679
1286	13	13	12	941	1041
1287	7	6	12	554	654
1288	15	7	12	842	942
1289	17	7	12	650	750
1290	2	14	12	740	840
1291	1	5	12	977	1077
1292	2	3	12	977	1077
1293	5	17	12	820	920
1294	12	15	12	915	1015
1295	19	17	12	567	667
1296	8	5	12	754	854
1297	10	14	12	916	1016
1298	12	19	12	1004	1104
1299	16	19	12	715	815
1300	17	15	12	1101	1201
1301	19	4	12	917	1017
1302	9	5	12	1055	1155
1303	3	10	12	1105	1205
1304	2	16	12	595	695
1305	5	4	12	919	1019
1306	3	8	12	855	955
1307	15	6	12	1031	1131
1308	6	2	12	786	886
1309	2	16	12	521	621
1310	19	9	12	932	1032
1311	20	12	12	768	868
1312	8	19	12	1014	1114
1313	19	7	12	775	875
1314	5	8	12	660	760
1315	19	7	12	967	1067
1316	7	6	12	526	626
1317	16	6	12	947	1047
1318	5	9	12	966	1066
1319	0	2	12	1110	1210
1320	4	1	12	985	1085
1321	16	11	12	1117	1217
1322	7	13	12	563	663
1323	10	1	12	918	1018
1324	3	2	12	686	786
1325	10	18	12	542	642
1326	10	17	12	1092	1192
1327	1	14	12	685	785
1328	8	9	12	520	620
1329	1	20	12	1072	1172
1330	1	18	12	951	1051
1331	4	11	12	933	1033
1332	17	10	12	618	718
1333	19	7	12	914	1014
1334	11	6	12	709	809
1335	17	20	12	675	775
1336	12	13	12	560	660
1337	10	0	12	711	811
1338	0	8	12	554	654
1339	6	2	12	1104	1204
1340	10	5	12	1097	1197
1341	18	5	12	1015	1115
1342	11	15	12	542	642
1343	0	0	12	894	994
1344	7	7	12	630	730
1345	15	0	12	782	882
1346	12	20	12	824	924
1347	7	1	12	1048	1148
1348	10	16	12	818	918
1349	16	16	12	634	734
1350	5	18	12	524	624
1351	5	11	12	835	935
1352	9	19	12	920	1020
1353	3	4	12	599	699
1354	2	5	12	597	697
1355	7	4	12	1054	1154
1356	6	19	12	1058	1158
1357	12	11	12	1085	1185
1358	9	10	12	719	819
1359	16	1	12	644	744
1360	6	14	12	684	784
1361	7	18	12	524	624
1362	15	8	12	591	691
1363	9	2	12	986	1086
1364	20	5	12	985	1085
1365	6	17	12	885	985
1366	10	13	12	999	1099
1367	3	14	12	626	726
1368	10	4	12	953	1053
1369	0	3	12	884	984
1370	0	8	12	617	717
1371	18	9	12	528	628
1372	10	14	12	743	843
1373	20	10	12	695	795
1374	2	15	12	937	1037
1375	10	3	12	841	941
1376	18	18	12	872	972
1377	10	15	12	757	857
1378	6	6	12	1073	1173
1379	10	10	12	637	737
1380	2	1	12	1115	1215
1381	9	7	12	714	814
1382	6	7	12	893	993
1383	11	4	12	993	1093
1384	9	3	12	610	710
1385	10	14	12	657	757
1386	0	1	12	545	645
1387	17	5	12	1011	1111
1388	18	0	12	979	1079
1389	5	2	12	764	864
1390	8	7	12	842	942
1391	15	18	12	918	1018
1392	3	12	12	1056	1156
1393	20	18	12	870	970
1394	11	17	12	616	716
1395	19	4	12	592	692
1396	13	5	12	993	1093
1397	12	2	12	637	737
1398	12	1	12	805	905
1399	8	17	12	930	1030
1400	5	2	12	982	1082
1401	15	2	12	624	724
1402	10	4	12	544	644
1403	19	3	12	997	1097
1404	7	7	12	843	943
1405	18	3	12	589	689
1406	18	16	12	789	889
1407	18	4	12	627	727
1408	10	7	12	529	629
1409	19	3	12	665	765
1410	1	5	12	761	861
1411	12	19	12	901	1001
1412	12	3	12	773	873
1413	15	4	12	910	1010
1414	3	5	12	872	972
1415	8	3	12	752	852
1416	15	2	12	524	624
1417	5	1	12	982	1082
1418	0	1	12	697	797
1419	13	0	12	708	808
1420	6	12	12	751	851
1421	0	17	12	1038	1138
1422	3	11	12	894	994
1423	2	5	12	606	706
1424	7	17	12	992	1092
1425	9	2	12	529	629
1426	3	0	12	678	778
1427	19	18	12	728	828
1428	12	1	12	545	645
1429	4	18	12	982	1082
1430	3	9	12	1044	1144
1431	18	17	12	670	770
1432	11	20	12	680	780
1433	4	4	12	854	954
1434	15	18	12	877	977
1435	3	6	12	763	863
1436	9	10	12	877	977
1437	11	9	12	996	1096
1438	0	19	12	651	751
1439	10	9	12	1002	1102
1440	2	6	12	882	982
1441	12	5	12	581	681
1442	16	5	12	604	704
1443	6	20	12	1009	1109
1444	10	9	12	905	1005
1445	6	17	12	795	895
1446	19	15	12	1074	1174
1447	14	5	12	919	1019
1448	10	4	12	1066	1166
1449	6	13	12	852	952
1450	19	9	12	654	754
1451	4	16	12	804	904
1452	14	4	12	659	759
1453	0	5	12	1065	1165
1454	12	4	12	677	777
1455	11	15	12	582	682
1456	20	15	12	888	988
1457	19	13	12	950	1050
1458	13	3	12	931	1031
1459	7	8	12	1110	1210
1460	9	19	12	1001	1101
1461	15	19	12	546	646
1462	15	12	12	884	984
1463	4	13	12	1072	1172
1464	5	17	12	648	748
1465	18	2	12	544	644
1466	19	3	12	782	882
1467	8	12	12	825	925
1468	17	16	12	1058	1158
1469	3	9	12	804	904
1470	0	13	12	1033	1133
1471	4	2	12	790	890
1472	15	6	12	1013	1113
1473	13	15	12	748	848
1474	2	9	12	632	732
1475	11	6	12	748	848
1476	13	4	12	850	950
1477	6	20	12	967	1067
1478	14	17	12	877	977
1479	13	17	12	624	724
1480	6	6	12	563	663
1481	3	3	12	1076	1176
1482	6	0	12	1046	1146
1483	7	6	12	608	708
1484	9	6	12	584	684
1485	3	5	12	892	992
1486	0	2	12	1107	1207
1487	9	16	12	539	639
1488	6	16	12	1021	1121
1489	16	6	12	1118	1218
1490	3	15	12	842	942
1491	3	15	12	805	905
1492	17	15	12	1042	1142
1493	20	15	12	834	934
1494	19	14	12	826	926
1495	15	5	12	890	990
1496	3	11	12	652	752
1497	5	6	12	1007	1107
1498	6	11	12	913	1013
1499	2	6	12	923	1023
1500	9	10	12	682	782
1501	14	10	12	758	858
1502	12	3	12	1117	1217
1503	9	8	12	1029	1129
1504	17	2	12	1100	1200
1505	10	5	12	1077	1177
1506	13	14	12	823	923
1507	15	4	12	735	835
1508	15	4	12	775	875
1509	2	0	12	747	847
1510	5	12	12	869	969
1511	16	16	12	861	961
1512	10	2	12	581	681
1513	13	5	12	824	924
1514	6	12	12	982	1082
1515	20	7	12	819	919
1516	13	4	12	615	715
1517	10	14	12	1097	1197
1518	6	17	12	944	1044
1519	16	20	12	618	718
1520	5	20	12	1076	1176
1521	8	10	12	649	749
1522	12	6	12	721	821
1523	5	10	12	882	982
1524	13	8	12	700	800
1525	1	20	12	842	942
1526	11	9	12	849	949
1527	6	17	12	748	848
1528	12	16	12	724	824
1529	5	16	12	681	781
1530	7	17	12	906	1006
1531	15	4	12	581	681
1532	20	11	12	642	742
1533	17	16	12	1105	1205
1534	17	3	12	1120	1220
1535	2	4	12	1107	1207
1536	1	18	12	695	795
1537	7	15	12	710	810
1538	13	0	12	659	759
1539	18	18	12	747	847
1540	3	13	12	595	695
1541	0	19	12	592	692
1542	5	4	12	654	754
1543	5	18	12	966	1066
1544	5	17	12	1100	1200
1545	0	11	12	792	892
1546	1	14	12	645	745
1547	11	6	12	810	910
1548	3	0	12	609	709
1549	14	12	12	562	662
1550	2	11	12	876	976
1551	2	5	12	660	760
1552	0	9	12	897	997
1553	17	3	12	620	720
1554	12	13	12	736	836
1555	11	18	12	928	1028
1556	4	8	12	583	683
1557	5	0	12	831	931
1558	14	1	12	553	653
1559	18	1	12	1041	1141
1560	14	13	12	521	621
1561	19	7	12	868	968
1562	16	8	12	638	738
1563	5	0	12	687	787
1564	11	18	12	1006	1106
1565	2	18	12	912	1012
1566	8	19	12	575	675
1567	10	13	12	1069	1169
1568	13	2	12	754	854
1569	4	4	12	882	982
1570	7	20	12	1052	1152
1571	3	5	12	656	756
1572	5	13	12	674	774
1573	3	5	12	912	1012
1574	2	7	12	1007	1107
1575	5	3	12	771	871
1576	16	14	12	701	801
1577	11	18	12	870	970
1578	0	11	12	1053	1153
1579	6	12	12	575	675
1580	14	14	12	566	666
1581	14	11	12	680	780
1582	13	5	12	803	903
1583	3	4	12	545	645
1584	11	2	12	1020	1120
1585	18	3	12	533	633
1586	6	11	12	962	1062
1587	4	3	12	811	911
1588	20	2	12	1103	1203
1589	12	13	12	974	1074
1590	19	8	12	550	650
1591	17	5	12	883	983
1592	8	8	12	1038	1138
1593	10	7	12	957	1057
1594	8	1	12	897	997
1595	0	14	12	1048	1148
1596	2	5	12	867	967
1597	2	4	12	623	723
1598	3	7	12	890	990
1599	18	0	12	543	643
1600	20	5	12	673	773
1601	16	3	12	529	629
1602	20	8	12	698	798
1603	7	20	12	1060	1160
1604	15	12	12	933	1033
1605	9	11	12	719	819
1606	0	19	12	752	852
1607	12	11	12	799	899
1608	9	10	12	770	870
1609	14	14	12	605	705
1610	16	11	12	952	1052
1611	15	3	12	984	1084
1612	20	10	12	879	979
1613	19	8	12	733	833
1614	4	19	12	1014	1114
1615	0	4	12	740	840
1616	0	15	12	985	1085
1617	18	10	12	1000	1100
1618	14	18	12	813	913
1619	6	6	12	776	876
1620	15	19	12	595	695
1621	9	12	12	1099	1199
1622	6	4	12	1018	1118
1623	4	11	12	539	639
1624	18	20	12	979	1079
1625	19	9	12	536	636
1626	10	5	12	920	1020
1627	11	18	12	791	891
1628	4	2	12	576	676
1629	4	1	12	729	829
1630	0	8	12	849	949
1631	10	2	12	924	1024
1632	8	16	12	1083	1183
1633	5	9	12	614	714
1634	4	4	12	908	1008
1635	7	8	12	823	923
1636	18	20	12	874	974
1637	0	14	12	780	880
1638	6	15	12	816	916
1639	0	15	12	718	818
1640	1	19	12	709	809
1641	5	16	12	596	696
1642	19	0	12	735	835
1643	17	18	12	529	629
1644	16	16	12	697	797
1645	11	2	12	630	730
1646	19	4	12	542	642
1647	11	1	12	682	782
1648	18	9	12	971	1071
1649	3	7	12	576	676
1650	17	16	12	588	688
1651	17	0	12	928	1028
1652	15	7	12	977	1077
1653	7	7	12	1029	1129
1654	14	16	12	608	708
1655	6	12	12	984	1084
1656	15	15	12	1012	1112
1657	16	3	12	979	1079
1658	5	15	12	835	935
1659	7	18	12	552	652
1660	12	8	12	895	995
1661	18	2	12	667	767
1662	12	11	12	594	694
1663	6	9	12	1052	1152
1664	17	16	12	593	693
1665	3	8	12	807	907
1666	17	16	12	655	755
1667	1	10	12	938	1038
1668	15	16	12	635	735
1669	12	2	12	734	834
1670	9	18	12	1115	1215
1671	3	18	12	816	916
1672	13	3	12	703	803
1673	1	4	12	935	1035
1674	5	8	12	567	667
1675	13	18	12	1009	1109
1676	4	4	12	678	778
1677	0	14	12	1013	1113
1678	9	10	12	662	762
1679	8	15	12	996	1096
1680	1	6	12	838	938
1681	12	18	12	692	792
1682	1	15	12	925	1025
1683	16	13	12	644	744
1684	14	13	12	734	834
1685	10	12	12	876	976
1686	0	17	12	1048	1148
1687	7	4	12	778	878
1688	9	15	12	796	896
1689	11	4	12	910	1010
1690	4	20	12	832	932
1691	3	6	12	997	1097
1692	10	11	12	1042	1142
1693	14	12	12	591	691
1694	19	1	12	1083	1183
1695	18	11	12	988	1088
1696	14	18	12	732	832
1697	20	15	12	943	1043
1698	9	1	12	983	1083
1699	20	18	12	532	632
1700	9	1	12	950	1050
1701	9	18	12	654	754
1702	12	1	12	810	910
1703	3	14	12	563	663
1704	11	0	12	719	819
1705	19	6	12	666	766
1706	6	6	12	866	966
1707	18	14	12	1052	1152
1708	17	12	12	525	625
1709	1	14	12	737	837
1710	0	15	12	902	1002
1711	11	0	12	613	713
1712	1	3	12	896	996
1713	15	19	12	1030	1130
1714	15	3	12	918	1018
1715	9	10	12	540	640
1716	9	9	12	1022	1122
1717	7	18	12	1069	1169
1718	2	8	12	898	998
1719	5	19	12	555	655
1720	17	8	12	811	911
1721	16	3	12	649	749
1722	3	16	12	828	928
1723	7	9	12	843	943
1724	19	19	12	1056	1156
1725	19	0	12	531	631
1726	18	10	12	736	836
1727	15	8	12	800	900
1728	16	9	12	1062	1162
1729	0	8	12	973	1073
1730	11	13	12	701	801
1731	0	19	12	581	681
1732	10	5	12	964	1064
1733	3	4	12	968	1068
1734	5	13	12	741	841
1735	16	10	12	853	953
1736	18	7	12	733	833
1737	1	7	12	575	675
1738	18	19	12	1091	1191
1739	0	17	12	913	1013
1740	3	10	12	783	883
1741	20	10	12	730	830
1742	17	3	12	1031	1131
1743	6	6	12	547	647
1744	14	16	12	814	914
1745	0	12	12	893	993
1746	0	20	12	1004	1104
1747	1	1	12	704	804
1748	2	1	12	1098	1198
1749	0	18	12	1083	1183
1750	9	4	12	901	1001
1751	17	13	12	894	994
1752	1	20	12	523	623
1753	11	5	12	652	752
1754	7	18	12	1112	1212
1755	20	17	12	1003	1103
1756	6	7	12	925	1025
1757	13	16	12	918	1018
1758	4	2	12	823	923
1759	14	20	12	890	990
1760	0	4	12	1011	1111
1761	5	19	12	1058	1158
1762	18	10	12	815	915
1763	0	20	12	749	849
1764	10	10	12	737	837
1765	1	12	12	646	746
1766	9	13	12	886	986
1767	4	13	12	594	694
1768	0	17	12	678	778
1769	11	12	12	734	834
1770	0	11	12	910	1010
1771	12	6	12	1015	1115
1772	13	7	12	992	1092
1773	12	3	12	893	993
1774	4	6	12	775	875
1775	16	15	12	887	987
1776	20	7	12	722	822
1777	20	19	12	874	974
1778	11	18	12	709	809
1779	17	5	12	831	931
1780	14	4	12	860	960
1781	15	12	12	704	804
1782	16	14	12	1071	1171
1783	3	18	12	700	800
1784	6	19	12	970	1070
1785	9	19	12	927	1027
1786	5	8	12	790	890
1787	17	16	12	1022	1122
1788	8	3	12	1094	1194
1789	18	11	12	1039	1139
1790	5	4	12	1081	1181
1791	5	4	12	917	1017
1792	20	10	12	909	1009
1793	2	15	12	679	779
1794	11	18	12	758	858
1795	20	13	12	1096	1196
1796	13	17	12	825	925
1797	16	2	12	1009	1109
1798	19	8	12	589	689
1799	8	1	12	1025	1125
1800	4	6	12	582	682
1801	4	5	12	1046	1146
1802	19	8	12	669	769
1803	8	18	12	616	716
1804	12	18	12	848	948
1805	7	18	12	885	985
1806	5	12	12	943	1043
1807	3	18	12	1081	1181
1808	18	20	12	562	662
1809	17	7	12	1106	1206
1810	12	0	12	992	1092
1811	14	2	12	707	807
1812	6	6	12	673	773
1813	9	18	12	982	1082
1814	8	7	12	822	922
1815	2	16	12	866	966
1816	3	1	12	960	1060
1817	12	14	12	846	946
1818	2	0	12	935	1035
1819	2	20	12	879	979
1820	0	11	12	1010	1110
1821	20	9	12	525	625
1822	19	19	12	543	643
1823	19	4	12	996	1096
1824	17	5	12	1105	1205
1825	10	17	12	1119	1219
1826	11	13	12	972	1072
1827	15	7	12	899	999
1828	0	3	12	944	1044
1829	19	4	12	1071	1171
1830	9	9	12	984	1084
1831	6	2	12	639	739
1832	10	9	12	1103	1203
1833	3	12	12	920	1020
1834	0	12	12	889	989
1835	3	1	12	826	926
1836	17	13	12	903	1003
1837	17	10	12	955	1055
1838	0	15	12	927	1027
1839	16	1	12	1041	1141
1840	11	3	12	978	1078
1841	14	14	12	572	672
1842	0	8	12	1044	1144
1843	4	14	12	538	638
1844	18	20	12	1120	1220
1845	16	18	12	693	793
1846	19	16	12	642	742
1847	6	0	12	653	753
1848	5	13	12	1021	1121
1849	19	17	12	982	1082
1850	17	1	12	965	1065
1851	12	17	12	1024	1124
1852	18	3	12	1086	1186
1853	7	11	12	888	988
1854	11	7	12	914	1014
1855	1	17	12	925	1025
1856	20	5	12	613	713
1857	0	4	12	895	995
1858	13	13	12	595	695
1859	18	10	12	578	678
1860	1	2	12	1096	1196
1861	17	1	12	881	981
1862	1	3	12	771	871
1863	16	8	12	761	861
1864	1	5	12	938	1038
1865	8	11	12	1079	1179
1866	20	9	12	760	860
1867	1	19	12	829	929
1868	1	18	12	630	730
1869	8	8	12	915	1015
1870	16	7	12	523	623
1871	7	6	12	685	785
1872	20	12	12	1021	1121
1873	1	14	12	960	1060
1874	2	17	12	800	900
1875	8	19	12	773	873
1876	9	6	12	774	874
1877	17	15	12	824	924
1878	17	12	12	654	754
1879	6	19	12	630	730
1880	9	17	12	577	677
1881	19	10	12	590	690
1882	14	15	12	607	707
1883	4	5	12	629	729
1884	2	10	12	1004	1104
1885	9	7	12	775	875
1886	1	5	12	672	772
1887	8	18	12	1073	1173
1888	5	17	12	624	724
1889	4	13	12	1019	1119
1890	12	16	12	610	710
1891	18	1	12	537	637
1892	17	1	12	668	768
1893	0	11	12	566	666
1894	1	19	12	987	1087
1895	15	8	12	887	987
1896	19	13	12	785	885
1897	0	13	12	1072	1172
1898	1	19	12	700	800
1899	14	19	12	1062	1162
1900	6	4	12	809	909
1901	18	9	12	945	1045
1902	12	6	12	1080	1180
1903	7	9	12	789	889
1904	12	19	12	757	857
1905	5	15	12	889	989
1906	18	7	12	861	961
1907	20	3	12	1066	1166
1908	20	4	12	798	898
1909	4	3	12	1018	1118
1910	3	19	12	658	758
1911	20	7	12	532	632
1912	2	9	12	624	724
1913	15	3	12	1077	1177
1914	17	19	12	798	898
1915	16	5	12	612	712
1916	2	15	12	807	907
1917	14	12	12	674	774
1918	10	0	12	942	1042
1919	2	14	12	579	679
1920	18	20	12	653	753
1921	17	18	12	912	1012
1922	15	11	12	1024	1124
1923	4	6	12	811	911
1924	3	13	12	802	902
1925	20	3	12	552	652
1926	8	12	12	831	931
1927	12	20	12	817	917
1928	1	11	12	731	831
1929	20	4	12	1117	1217
1930	13	11	12	881	981
1931	5	12	12	610	710
1932	4	14	12	842	942
1933	4	13	12	1062	1162
1934	7	2	12	748	848
1935	14	8	12	1070	1170
1936	18	16	12	1000	1100
1937	6	2	12	932	1032
1938	6	8	12	1077	1177
1939	9	0	12	904	1004
1940	9	17	12	1055	1155
1941	0	18	12	564	664
1942	14	7	12	604	704
1943	4	1	12	619	719
1944	12	6	12	520	620
1945	6	4	12	996	1096
1946	16	16	12	802	902
1947	12	10	12	529	629
1948	15	13	12	630	730
1949	3	9	12	1038	1138
1950	16	1	12	1047	1147
1951	12	13	12	1103	1203
1952	5	3	12	657	757
1953	3	3	12	1027	1127
1954	11	1	12	553	653
1955	7	18	12	611	711
1956	4	17	12	1100	1200
1957	12	6	12	684	784
1958	3	11	12	624	724
1959	13	10	12	564	664
1960	14	14	12	604	704
1961	4	9	12	940	1040
1962	10	17	12	1077	1177
1963	5	8	12	618	718
1964	8	6	12	662	762
1965	6	2	12	851	951
1966	15	8	12	865	965
1967	1	18	12	1111	1211
1968	8	8	12	628	728
1969	10	4	12	785	885
1970	1	7	12	741	841
1971	19	4	12	648	748
1972	8	0	12	861	961
1973	18	12	12	1029	1129
1974	4	1	12	614	714
1975	1	17	12	1115	1215
1976	1	20	12	869	969
1977	14	17	12	1057	1157
1978	7	7	12	824	924
1979	10	5	12	975	1075
1980	11	7	12	846	946
1981	8	3	12	724	824
1982	19	13	12	928	1028
1983	8	8	12	939	1039
1984	12	3	12	647	747
1985	18	5	12	574	674
1986	15	7	12	726	826
1987	1	0	12	545	645
1988	13	14	12	611	711
1989	12	1	12	912	1012
1990	2	3	12	757	857
1991	5	0	12	1044	1144
1992	11	5	12	652	752
1993	17	8	12	813	913
1994	6	16	12	805	905
1995	20	7	12	823	923
1996	4	12	12	777	877
1997	1	19	12	1105	1205
1998	12	1	12	869	969
1999	1	14	12	754	854
2000	16	11	12	764	864
2001	3	5	12	877	977
2002	6	4	12	777	877
2003	3	13	12	1022	1122
2004	5	3	12	872	972
2005	10	19	12	656	756
2006	2	10	12	1014	1114
2007	9	12	12	663	763
2008	12	18	12	1048	1148
2009	15	5	12	741	841
2010	18	20	12	713	813
2011	16	9	12	833	933
2012	10	11	12	933	1033
2013	16	18	12	578	678
2014	17	0	12	523	623
2015	9	6	12	1061	1161
2016	0	7	12	1077	1177
2017	7	4	12	695	795
2018	6	6	12	956	1056
2019	11	9	12	875	975
2020	16	7	12	618	718
2021	4	10	12	1117	1217
2022	7	14	12	523	623
2023	11	8	12	551	651
2024	18	1	12	937	1037
2025	13	4	12	647	747
2026	15	18	12	533	633
2027	1	1	12	1117	1217
2028	6	11	12	1114	1214
2029	16	7	12	914	1014
2030	2	5	12	726	826
2031	1	7	12	601	701
2032	14	19	12	818	918
2033	10	3	12	999	1099
2034	16	7	12	1050	1150
2035	7	18	12	615	715
2036	19	17	12	571	671
2037	5	0	12	665	765
2038	17	4	12	526	626
2039	11	1	12	578	678
2040	13	1	12	1104	1204
2041	10	18	12	943	1043
2042	15	0	12	1014	1114
2043	18	0	12	1031	1131
2044	10	14	12	705	805
2045	4	0	12	566	666
2046	8	20	12	771	871
2047	9	9	12	906	1006
2048	9	2	12	630	730
2049	15	16	12	859	959
2050	0	16	12	530	630
2051	17	4	12	918	1018
2052	2	2	12	730	830
2053	11	8	12	720	820
2054	0	16	12	568	668
2055	8	8	12	678	778
2056	3	4	12	1007	1107
2057	15	14	12	563	663
2058	14	12	12	961	1061
2059	11	1	12	674	774
2060	2	15	12	584	684
2061	6	2	12	739	839
2062	15	13	12	740	840
2063	4	6	12	864	964
2064	4	15	12	1026	1126
2065	8	6	12	753	853
2066	19	11	12	827	927
2067	19	6	12	1068	1168
2068	19	5	12	1107	1207
2069	5	11	12	797	897
2070	14	13	12	646	746
2071	15	11	12	602	702
2072	4	16	12	522	622
2073	8	6	12	824	924
2074	5	12	12	921	1021
2075	0	0	12	851	951
2076	7	5	12	885	985
2077	7	8	12	878	978
2078	19	16	12	1006	1106
2079	18	2	12	1048	1148
2080	3	3	12	551	651
2081	11	10	12	538	638
2082	1	18	12	612	712
2083	4	5	12	679	779
2084	11	18	12	812	912
2085	10	13	12	706	806
2086	14	7	12	566	666
2087	18	8	12	709	809
2088	3	3	12	920	1020
2089	19	1	12	730	830
2090	3	15	12	810	910
2091	6	9	12	525	625
2092	14	8	12	1063	1163
2093	15	9	12	652	752
2094	20	12	12	632	732
2095	8	14	12	1032	1132
2096	8	1	12	822	922
2097	14	11	12	545	645
2098	3	20	12	715	815
2099	16	1	12	557	657
2100	11	19	12	1054	1154
2101	9	9	12	555	655
2102	16	17	12	581	681
2103	1	16	12	791	891
2104	4	12	12	923	1023
2105	1	8	12	993	1093
2106	6	7	12	997	1097
2107	5	19	12	645	745
2108	0	15	12	846	946
2109	0	18	12	689	789
2110	7	14	12	548	648
2111	2	1	12	918	1018
2112	6	18	12	968	1068
2113	3	1	12	672	772
2114	0	0	12	667	767
2115	7	15	12	915	1015
2116	4	1	12	791	891
2117	3	2	12	678	778
2118	14	6	12	1031	1131
2119	8	2	12	974	1074
2120	7	3	12	595	695
2121	15	11	12	1067	1167
2122	8	5	12	1057	1157
2123	14	8	12	939	1039
2124	14	20	12	747	847
2125	17	19	12	742	842
2126	20	4	12	683	783
2127	4	4	12	944	1044
2128	18	14	12	587	687
2129	19	9	12	905	1005
2130	7	0	12	1060	1160
2131	2	17	12	850	950
2132	13	13	12	536	636
2133	15	1	12	906	1006
2134	16	6	12	837	937
2135	16	19	12	874	974
2136	11	10	12	595	695
2137	10	17	12	765	865
2138	1	16	12	901	1001
2139	6	2	12	615	715
2140	17	6	12	654	754
2141	14	15	12	720	820
2142	4	10	12	751	851
2143	8	3	12	1048	1148
2144	20	8	12	672	772
2145	7	17	12	858	958
2146	13	9	12	637	737
2147	4	15	12	550	650
2148	9	15	12	617	717
2149	12	20	12	818	918
2150	14	18	12	1108	1208
2151	20	18	12	985	1085
2152	20	0	12	949	1049
2153	15	9	12	757	857
2154	11	20	12	670	770
2155	5	14	12	530	630
2156	8	18	12	830	930
2157	2	12	12	641	741
2158	4	15	12	589	689
2159	2	9	12	934	1034
2160	14	14	12	1000	1100
2161	15	13	12	827	927
2162	2	16	12	554	654
2163	1	20	12	840	940
2164	7	1	12	1000	1100
2165	14	17	12	1016	1116
2166	8	15	12	775	875
2167	7	20	12	1077	1177
2168	9	9	12	1030	1130
2169	11	5	12	524	624
2170	2	1	12	607	707
2171	20	12	12	857	957
2172	10	4	12	1028	1128
2173	10	11	12	543	643
2174	4	16	12	784	884
2175	15	17	12	583	683
2176	17	11	12	1092	1192
2177	17	17	12	771	871
2178	12	16	12	853	953
2179	19	11	12	840	940
2180	11	1	12	1044	1144
2181	15	9	12	599	699
2182	16	2	12	972	1072
2183	9	9	12	1017	1117
2184	16	5	12	830	930
2185	15	4	12	698	798
2186	6	14	12	872	972
2187	15	0	12	954	1054
2188	5	13	12	1082	1182
2189	6	6	12	611	711
2190	6	0	12	887	987
2191	10	11	12	765	865
2192	6	13	12	878	978
2193	10	6	12	1081	1181
2194	2	18	12	683	783
2195	20	15	12	985	1085
2196	4	9	12	1112	1212
2197	10	4	12	1084	1184
2198	15	14	12	754	854
2199	6	16	12	907	1007
2200	5	0	12	879	979
2201	6	10	12	948	1048
2202	1	20	12	782	882
2203	8	8	12	1022	1122
2204	6	18	12	773	873
2205	11	6	12	637	737
2206	12	6	12	1034	1134
2207	12	4	12	683	783
2208	4	6	12	916	1016
2209	11	15	12	542	642
2210	17	18	12	937	1037
2211	20	15	12	560	660
2212	20	7	12	998	1098
2213	14	18	12	1105	1205
2214	17	16	12	750	850
2215	15	0	12	1086	1186
2216	14	5	12	563	663
2217	8	19	12	660	760
2218	4	13	12	967	1067
2219	15	4	12	975	1075
2220	4	18	12	790	890
2221	9	18	12	970	1070
2222	20	3	12	829	929
2223	15	12	12	747	847
2224	15	20	12	632	732
2225	16	2	12	729	829
2226	2	11	12	831	931
2227	2	8	12	1109	1209
2228	6	1	12	829	929
2229	4	18	12	574	674
2230	12	12	12	846	946
2231	14	2	12	852	952
2232	14	13	12	589	689
2233	20	8	12	871	971
2234	2	5	12	1057	1157
2235	15	10	12	522	622
2236	0	14	12	1029	1129
2237	11	9	12	923	1023
2238	11	17	12	906	1006
2239	16	5	12	1013	1113
2240	16	5	12	592	692
2241	3	20	12	572	672
2242	7	1	12	883	983
2243	4	10	12	558	658
2244	8	13	12	1067	1167
2245	8	16	12	869	969
2246	16	9	12	684	784
2247	6	16	12	617	717
2248	0	12	12	1091	1191
2249	7	11	12	578	678
2250	13	3	12	1095	1195
2251	11	1	12	1074	1174
2252	0	9	12	965	1065
2253	17	3	12	819	919
2254	11	1	12	959	1059
2255	14	11	12	548	648
2256	18	13	12	629	729
2257	18	17	12	714	814
2258	12	11	12	762	862
2259	16	1	12	1084	1184
2260	4	15	12	1059	1159
2261	10	16	12	1074	1174
2262	9	18	12	823	923
2263	6	5	12	672	772
2264	13	0	12	636	736
2265	10	5	12	832	932
2266	13	18	12	1062	1162
2267	18	9	12	635	735
2268	10	9	12	777	877
2269	9	17	12	557	657
2270	15	2	12	543	643
2271	7	16	12	651	751
2272	18	4	12	988	1088
2273	14	10	12	583	683
2274	9	11	12	848	948
2275	12	18	12	635	735
2276	4	19	12	591	691
2277	11	5	12	688	788
2278	13	9	12	762	862
2279	10	19	12	693	793
2280	12	5	12	765	865
2281	0	15	12	998	1098
2282	18	8	12	591	691
2283	2	3	12	648	748
2284	6	8	12	664	764
2285	14	8	12	1116	1216
2286	17	4	12	921	1021
2287	12	11	12	607	707
2288	5	12	12	794	894
2289	15	16	12	1033	1133
2290	20	7	12	923	1023
2291	13	4	12	830	930
2292	7	19	12	866	966
2293	13	1	12	752	852
2294	20	14	12	819	919
2295	0	19	12	769	869
2296	0	1	12	730	830
2297	1	15	12	982	1082
2298	11	7	12	1089	1189
2299	16	10	12	1035	1135
2300	6	8	12	994	1094
2301	7	5	12	950	1050
2302	2	7	12	1001	1101
2303	19	14	12	889	989
2304	8	15	12	677	777
2305	7	8	12	904	1004
2306	10	15	12	685	785
2307	9	18	12	683	783
2308	18	6	12	1070	1170
2309	3	7	12	911	1011
2310	13	17	12	844	944
2311	12	1	12	630	730
2312	12	0	12	869	969
2313	6	12	12	677	777
2314	19	13	12	694	794
2315	4	19	12	950	1050
2316	15	14	12	848	948
2317	6	5	12	1053	1153
2318	19	10	12	672	772
2319	2	8	12	868	968
2320	8	17	12	532	632
2321	16	12	12	1050	1150
2322	8	5	12	590	690
2323	6	6	12	906	1006
2324	1	7	12	789	889
2325	13	10	12	707	807
2326	5	2	12	695	795
2327	2	8	12	696	796
2328	7	8	12	755	855
2329	16	1	12	872	972
2330	13	18	12	726	826
2331	13	10	12	824	924
2332	17	20	12	546	646
2333	15	19	12	1051	1151
2334	6	8	12	1068	1168
2335	7	5	12	986	1086
2336	6	11	12	670	770
2337	20	20	12	1061	1161
2338	1	1	12	816	916
2339	2	6	12	1083	1183
2340	7	5	12	966	1066
2341	18	17	12	608	708
2342	4	10	12	938	1038
2343	15	18	12	980	1080
2344	5	9	12	655	755
2345	1	0	12	982	1082
2346	14	19	12	962	1062
2347	7	13	12	835	935
2348	19	16	12	1005	1105
2349	8	5	12	684	784
2350	5	0	12	549	649
2351	2	0	12	825	925
2352	7	10	12	537	637
2353	5	18	12	965	1065
2354	11	10	12	1107	1207
2355	3	15	12	1016	1116
2356	8	2	12	874	974
2357	2	15	12	1116	1216
2358	9	17	12	876	976
2359	4	10	12	861	961
2360	9	8	12	843	943
2361	10	11	12	777	877
2362	8	17	12	972	1072
2363	10	2	12	1112	1212
2364	5	8	12	898	998
2365	9	9	12	586	686
2366	12	19	12	840	940
2367	19	20	12	703	803
2368	0	13	12	862	962
2369	11	6	12	711	811
2370	13	5	12	825	925
2371	8	18	12	1056	1156
2372	0	9	12	532	632
2373	6	19	12	1073	1173
2374	3	4	12	1092	1192
2375	2	15	12	579	679
2376	13	2	12	849	949
2377	7	12	12	539	639
2378	17	15	12	959	1059
2379	14	5	12	577	677
2380	15	16	12	932	1032
2381	13	3	12	853	953
2382	15	20	12	715	815
2383	13	17	12	803	903
2384	9	14	12	922	1022
2385	15	4	12	1096	1196
2386	0	7	12	537	637
2387	9	8	12	1014	1114
2388	8	0	12	839	939
2389	18	7	12	612	712
2390	8	15	12	1026	1126
2391	14	5	12	567	667
2392	16	19	12	1039	1139
2393	19	17	12	546	646
2394	3	9	12	1055	1155
2395	19	4	12	566	666
2396	15	9	12	902	1002
2397	1	17	12	765	865
2398	20	3	12	825	925
2399	1	0	12	682	782
2400	20	17	12	1113	1213
2401	14	17	12	1048	1148
2402	6	11	12	666	766
2403	7	11	12	962	1062
2404	17	14	12	863	963
2405	18	19	12	979	1079
2406	3	11	12	771	871
2407	17	17	12	821	921
2408	15	10	12	778	878
2409	8	6	12	959	1059
2410	20	10	12	1113	1213
2411	8	7	12	819	919
2412	8	6	12	669	769
2413	3	18	12	1090	1190
2414	19	18	12	691	791
2415	15	17	12	710	810
2416	4	16	12	924	1024
2417	5	18	12	895	995
2418	10	13	12	607	707
2419	11	17	12	692	792
2420	1	18	12	668	768
2421	12	5	12	1049	1149
2422	8	20	12	587	687
2423	10	17	12	703	803
2424	3	2	12	563	663
2425	5	9	12	899	999
2426	0	13	12	936	1036
2427	11	1	12	1090	1190
2428	3	14	12	639	739
2429	12	19	12	565	665
2430	1	20	12	589	689
2431	3	18	12	1054	1154
2432	0	12	12	1102	1202
2433	20	3	12	953	1053
2434	15	5	12	883	983
2435	15	8	12	556	656
2436	5	13	12	1021	1121
2437	18	19	12	560	660
2438	14	8	12	933	1033
2439	1	20	12	734	834
2440	18	1	12	825	925
2441	18	2	12	691	791
2442	5	16	12	567	667
2443	4	17	12	971	1071
2444	5	5	12	948	1048
2445	18	13	12	984	1084
2446	15	10	12	1083	1183
2447	9	6	12	1085	1185
2448	10	10	12	550	650
2449	12	15	12	833	933
2450	14	17	12	633	733
2451	14	8	12	922	1022
2452	7	10	12	983	1083
2453	9	11	12	975	1075
2454	18	12	12	757	857
2455	2	0	12	922	1022
2456	17	3	12	874	974
2457	19	0	12	959	1059
2458	7	20	12	661	761
2459	8	2	12	611	711
2460	6	10	12	1073	1173
2461	10	1	12	697	797
2462	0	15	12	650	750
2463	5	11	12	804	904
2464	0	18	12	664	764
2465	0	12	12	897	997
2466	16	11	12	1072	1172
2467	6	20	12	986	1086
2468	6	13	12	1024	1124
2469	16	20	12	844	944
2470	1	3	12	1046	1146
2471	8	11	12	526	626
2472	2	7	12	1025	1125
2473	15	8	12	896	996
2474	5	11	12	1073	1173
2475	0	14	12	1016	1116
2476	20	13	12	1075	1175
2477	1	20	12	1001	1101
2478	2	19	12	805	905
2479	16	12	12	555	655
2480	0	14	12	1041	1141
2481	18	11	12	735	835
2482	20	9	12	846	946
2483	16	4	12	722	822
2484	0	5	12	1072	1172
2485	17	0	12	697	797
2486	20	13	12	869	969
2487	15	10	12	618	718
2488	17	11	12	1053	1153
2489	0	3	12	878	978
2490	18	10	12	1003	1103
2491	4	15	12	753	853
2492	14	17	12	709	809
2493	7	1	12	667	767
2494	18	4	12	550	650
2495	9	6	12	837	937
2496	17	10	12	626	726
2497	2	2	12	528	628
2498	9	1	12	1083	1183
2499	12	6	12	991	1091
2500	7	14	12	865	965
2501	7	8	12	960	1060
2502	8	0	12	630	730
2503	5	17	12	1071	1171
2504	19	3	12	599	699
2505	6	10	12	738	838
2506	20	12	12	873	973
2507	11	18	12	995	1095
2508	0	17	12	662	762
2509	18	8	12	1059	1159
2510	18	12	12	790	890
2511	18	10	12	732	832
2512	15	8	12	968	1068
2513	13	17	12	856	956
2514	7	17	12	963	1063
2515	14	19	12	823	923
2516	13	15	12	643	743
2517	13	13	12	933	1033
2518	16	1	12	680	780
2519	13	11	12	599	699
2520	10	3	12	1042	1142
2521	6	14	12	921	1021
2522	20	13	12	1102	1202
2523	7	16	12	758	858
2524	17	18	12	813	913
2525	14	9	12	898	998
2526	10	15	12	1060	1160
2527	19	20	12	917	1017
2528	10	6	12	964	1064
2529	10	3	12	1098	1198
2530	14	13	12	1001	1101
2531	16	7	12	890	990
2532	6	7	12	998	1098
2533	0	7	12	779	879
2534	7	16	12	794	894
2535	18	7	12	637	737
2536	18	2	12	1087	1187
2537	5	4	12	544	644
2538	3	16	12	865	965
2539	17	19	12	582	682
2540	16	13	12	523	623
2541	4	9	12	934	1034
2542	6	15	12	1087	1187
2543	15	16	12	658	758
2544	1	5	12	986	1086
2545	16	12	12	557	657
2546	14	4	12	872	972
2547	12	16	12	1071	1171
2548	15	1	12	1001	1101
2549	12	4	12	768	868
2550	10	14	12	889	989
2551	4	6	12	1071	1171
2552	14	14	12	1067	1167
2553	7	17	12	1062	1162
2554	3	0	12	767	867
2555	16	2	12	659	759
2556	9	8	12	769	869
2557	19	0	12	761	861
2558	9	5	12	606	706
2559	18	6	12	1022	1122
2560	7	20	12	754	854
2561	18	10	12	933	1033
2562	11	8	12	1118	1218
2563	11	6	12	550	650
2564	13	2	12	949	1049
2565	8	7	12	1107	1207
2566	11	5	12	712	812
2567	8	16	12	977	1077
2568	4	10	12	950	1050
2569	0	20	12	867	967
2570	5	17	12	693	793
2571	10	13	12	818	918
2572	17	20	12	959	1059
2573	6	11	12	953	1053
2574	17	8	12	520	620
2575	9	12	12	609	709
2576	12	19	12	944	1044
2577	19	15	12	791	891
2578	16	11	12	700	800
2579	8	6	12	1095	1195
2580	16	9	12	616	716
2581	7	5	12	899	999
2582	18	19	12	1043	1143
2583	16	8	12	888	988
2584	9	0	12	569	669
2585	13	14	12	579	679
2586	18	0	12	920	1020
2587	8	4	12	926	1026
2588	14	17	12	544	644
2589	14	0	12	628	728
2590	3	11	12	877	977
2591	13	20	12	588	688
2592	12	17	12	1017	1117
2593	1	13	12	961	1061
2594	4	0	12	1014	1114
2595	7	0	12	915	1015
2596	15	10	12	961	1061
2597	0	7	12	1048	1148
2598	8	14	12	529	629
2599	15	10	12	800	900
2600	19	6	12	564	664
2601	3	10	12	936	1036
2602	10	0	12	1009	1109
2603	10	6	12	983	1083
2604	13	4	12	727	827
2605	5	6	12	566	666
2606	19	19	12	1088	1188
2607	19	13	12	614	714
2608	5	16	12	807	907
2609	6	13	12	538	638
2610	4	18	12	1091	1191
2611	9	3	12	728	828
2612	12	3	12	1087	1187
2613	18	17	12	692	792
2614	9	0	12	806	906
2615	2	1	12	815	915
2616	1	15	12	1031	1131
2617	4	4	12	576	676
2618	11	11	12	941	1041
2619	5	6	12	843	943
2620	17	13	12	641	741
2621	12	9	12	684	784
2622	19	9	12	668	768
2623	20	18	12	912	1012
2624	12	6	12	733	833
2625	10	5	12	834	934
2626	20	12	12	686	786
2627	10	0	12	578	678
2628	6	9	12	871	971
2629	1	19	12	965	1065
2630	2	10	12	1063	1163
2631	7	2	12	983	1083
2632	10	9	12	1005	1105
2633	18	9	12	905	1005
2634	4	12	12	1028	1128
2635	11	16	12	867	967
2636	7	8	12	892	992
2637	1	18	12	637	737
2638	15	18	12	1095	1195
2639	20	8	12	959	1059
2640	6	4	12	1075	1175
2641	4	6	12	907	1007
2642	8	13	12	996	1096
2643	16	2	12	1027	1127
2644	4	2	12	948	1048
2645	19	17	12	815	915
2646	10	0	12	701	801
2647	18	19	12	653	753
2648	15	8	12	703	803
2649	9	0	12	1091	1191
2650	0	18	12	898	998
2651	8	10	12	594	694
2652	5	7	12	746	846
2653	18	20	12	876	976
2654	15	8	12	1049	1149
2655	18	7	12	655	755
2656	18	14	12	734	834
2657	2	18	12	794	894
2658	13	12	12	998	1098
2659	8	15	12	1056	1156
2660	10	11	12	1089	1189
2661	0	18	12	1112	1212
2662	12	2	12	732	832
2663	18	12	12	1090	1190
2664	0	11	12	1039	1139
2665	0	11	12	908	1008
2666	0	13	12	1085	1185
2667	14	20	12	596	696
2668	15	18	12	943	1043
2669	10	14	12	804	904
2670	13	9	12	708	808
2671	20	1	12	656	756
2672	13	10	12	893	993
2673	16	7	12	881	981
2674	4	10	12	1026	1126
2675	20	16	12	833	933
2676	19	10	12	796	896
2677	15	16	12	1112	1212
2678	19	3	12	955	1055
2679	17	10	12	581	681
2680	13	2	12	581	681
2681	13	20	12	798	898
2682	5	18	12	1031	1131
2683	15	10	12	895	995
2684	15	12	12	616	716
2685	13	19	12	646	746
2686	6	18	12	1056	1156
2687	11	5	12	718	818
2688	4	12	12	848	948
2689	6	2	12	582	682
2690	6	9	12	807	907
2691	7	17	12	962	1062
2692	16	12	12	716	816
2693	5	1	12	705	805
2694	18	8	12	911	1011
2695	14	4	12	936	1036
2696	19	20	12	833	933
2697	13	3	12	731	831
2698	17	13	12	596	696
2699	13	17	12	590	690
2700	12	16	12	722	822
2701	11	19	12	819	919
2702	18	5	12	877	977
2703	11	11	12	536	636
2704	3	12	12	1102	1202
2705	16	2	12	803	903
2706	2	2	12	823	923
2707	9	17	12	1039	1139
2708	7	11	12	666	766
2709	18	7	12	523	623
2710	11	16	12	656	756
2711	17	6	12	1078	1178
2712	11	4	12	621	721
2713	18	8	12	701	801
2714	11	19	12	1095	1195
2715	18	20	12	608	708
2716	18	8	12	553	653
2717	12	7	12	860	960
2718	15	3	12	885	985
2719	4	16	12	1005	1105
2720	0	19	12	1033	1133
2721	20	0	12	721	821
2722	6	5	12	680	780
2723	15	19	12	982	1082
2724	0	12	12	961	1061
2725	13	12	12	913	1013
2726	11	12	12	816	916
2727	20	16	12	775	875
2728	6	2	12	540	640
2729	13	2	12	739	839
2730	19	13	12	963	1063
2731	3	20	12	746	846
2732	12	1	12	921	1021
2733	20	14	12	533	633
2734	0	19	12	967	1067
2735	19	13	12	646	746
2736	15	4	12	609	709
2737	8	9	12	829	929
2738	7	1	12	969	1069
2739	8	7	12	1101	1201
2740	18	5	12	1075	1175
2741	4	7	12	936	1036
2742	4	12	12	633	733
2743	15	10	12	535	635
2744	16	12	12	1025	1125
2745	14	18	12	886	986
2746	6	2	12	1110	1210
2747	17	19	12	1113	1213
2748	13	19	12	736	836
2749	3	14	12	641	741
2750	11	7	12	972	1072
2751	3	14	12	1086	1186
2752	14	9	12	1058	1158
2753	11	8	12	947	1047
2754	3	13	12	1091	1191
2755	10	4	12	1096	1196
2756	12	19	12	1058	1158
2757	7	11	12	699	799
2758	19	19	12	1027	1127
2759	12	18	12	822	922
2760	2	10	12	1022	1122
2761	11	15	12	552	652
2762	2	12	12	1015	1115
2763	20	12	12	834	934
2764	9	13	12	614	714
2765	17	14	12	1094	1194
2766	15	14	12	1082	1182
2767	0	8	12	1060	1160
2768	14	5	12	1036	1136
2769	0	13	12	525	625
2770	14	16	12	927	1027
2771	16	18	12	781	881
2772	6	2	12	1003	1103
2773	13	3	12	704	804
2774	14	11	12	540	640
2775	1	1	12	559	659
2776	14	12	12	881	981
2777	11	6	12	967	1067
2778	20	5	12	560	660
2779	7	15	12	677	777
2780	2	4	12	1060	1160
2781	8	17	12	783	883
2782	15	10	12	1102	1202
2783	7	8	12	600	700
2784	12	13	12	529	629
2785	0	16	12	1119	1219
2786	14	15	12	939	1039
2787	10	4	12	928	1028
2788	16	17	12	595	695
2789	15	2	12	662	762
2790	5	5	12	1052	1152
2791	10	3	12	714	814
2792	19	20	12	914	1014
2793	14	14	12	612	712
2794	10	1	12	885	985
2795	0	18	12	845	945
2796	4	14	12	657	757
2797	8	16	12	825	925
2798	20	16	12	802	902
2799	11	5	12	701	801
2800	10	3	12	783	883
2801	1	0	12	1118	1218
2802	7	0	12	578	678
2803	13	11	12	1105	1205
2804	15	0	12	813	913
2805	20	18	12	1038	1138
2806	9	13	12	830	930
2807	20	12	12	1004	1104
2808	18	0	12	1078	1178
2809	6	5	12	603	703
2810	20	4	12	1031	1131
2811	19	1	12	744	844
2812	13	20	12	697	797
2813	16	2	12	1047	1147
2814	19	1	12	839	939
2815	11	0	12	640	740
2816	16	18	12	683	783
2817	16	0	12	861	961
2818	18	13	12	741	841
2819	19	2	12	614	714
2820	15	2	12	788	888
2821	9	10	12	576	676
2822	8	10	12	647	747
2823	13	14	12	982	1082
2824	20	7	12	951	1051
2825	4	15	12	599	699
2826	13	1	12	1050	1150
2827	9	20	12	1012	1112
2828	11	20	12	1074	1174
2829	12	12	12	739	839
2830	20	8	12	694	794
2831	10	13	12	867	967
2832	9	8	12	691	791
2833	19	6	12	869	969
2834	18	4	12	1090	1190
2835	11	5	12	946	1046
2836	8	14	12	760	860
2837	16	17	12	995	1095
2838	10	15	12	658	758
2839	17	1	12	728	828
2840	9	12	12	1111	1211
2841	6	17	12	645	745
2842	9	6	12	851	951
2843	16	15	12	1066	1166
2844	12	2	12	701	801
2845	0	11	12	830	930
2846	0	18	12	1063	1163
2847	9	12	12	947	1047
2848	6	9	12	617	717
2849	0	20	12	992	1092
2850	11	9	12	1060	1160
2851	9	7	12	932	1032
2852	20	4	12	876	976
2853	11	5	12	696	796
2854	16	19	12	575	675
2855	10	11	12	578	678
2856	14	9	12	960	1060
2857	3	17	12	805	905
2858	10	0	12	572	672
2859	3	16	12	826	926
2860	14	5	12	897	997
2861	8	8	12	599	699
2862	12	1	12	540	640
2863	20	3	12	1003	1103
2864	6	16	12	1026	1126
2865	11	19	12	684	784
2866	18	18	12	782	882
2867	19	18	12	835	935
2868	16	16	12	1081	1181
2869	18	11	12	736	836
2870	2	13	12	537	637
2871	7	7	12	524	624
2872	19	8	12	821	921
2873	0	15	12	1097	1197
2874	8	12	12	855	955
2875	14	1	12	1036	1136
2876	19	18	12	624	724
2877	1	15	12	679	779
2878	19	3	12	1079	1179
2879	12	13	12	1082	1182
2880	16	1	12	1093	1193
2881	14	15	12	868	968
2882	13	9	12	972	1072
2883	12	15	12	977	1077
2884	2	9	12	721	821
2885	7	6	12	687	787
2886	0	1	12	1101	1201
2887	11	16	12	555	655
2888	18	5	12	971	1071
2889	15	5	12	880	980
2890	13	20	12	924	1024
2891	8	6	12	1078	1178
2892	3	20	12	648	748
2893	10	7	12	953	1053
2894	18	14	12	872	972
2895	9	7	12	937	1037
2896	13	15	12	941	1041
2897	13	4	12	942	1042
2898	19	12	12	1045	1145
2899	18	20	12	633	733
2900	10	0	12	558	658
2901	9	19	12	1063	1163
2902	16	6	12	662	762
2903	16	4	12	676	776
2904	15	1	12	618	718
2905	16	11	12	760	860
2906	9	9	12	768	868
2907	7	11	12	717	817
2908	16	11	12	1045	1145
2909	16	20	12	660	760
2910	9	2	12	983	1083
2911	7	15	12	693	793
2912	20	6	12	827	927
2913	9	0	12	1011	1111
2914	17	3	12	945	1045
2915	10	17	12	737	837
2916	8	13	12	1114	1214
2917	1	15	12	583	683
2918	1	18	12	925	1025
2919	13	19	12	891	991
2920	12	6	12	537	637
2921	20	1	12	1117	1217
2922	12	17	12	1016	1116
2923	1	8	12	531	631
2924	5	18	12	974	1074
2925	17	2	12	655	755
2926	20	7	12	1074	1174
2927	19	6	12	548	648
2928	14	1	12	533	633
2929	2	2	12	530	630
2930	9	18	12	559	659
2931	6	12	12	1089	1189
2932	16	19	12	816	916
2933	17	12	12	930	1030
2934	2	20	12	1083	1183
2935	16	10	12	762	862
2936	6	9	12	910	1010
2937	2	8	12	568	668
2938	12	7	12	697	797
2939	17	6	12	868	968
2940	15	16	12	877	977
2941	1	11	12	552	652
2942	9	20	12	568	668
2943	19	14	12	884	984
2944	19	11	12	1071	1171
2945	10	3	12	624	724
2946	9	10	12	941	1041
2947	10	10	12	843	943
2948	0	4	12	1089	1189
2949	19	20	12	669	769
2950	17	6	12	729	829
2951	10	4	12	634	734
2952	5	17	12	986	1086
2953	1	9	12	650	750
2954	8	5	12	888	988
2955	11	1	12	560	660
2956	1	19	12	586	686
2957	14	4	12	664	764
2958	0	7	12	888	988
2959	5	9	12	675	775
2960	8	17	12	748	848
2961	9	3	12	835	935
2962	2	12	12	776	876
2963	18	7	12	744	844
2964	19	13	12	618	718
2965	7	5	12	823	923
2966	7	8	12	1118	1218
2967	20	9	12	601	701
2968	4	16	12	715	815
2969	7	2	12	965	1065
2970	2	7	12	759	859
2971	5	17	12	848	948
2972	14	12	12	733	833
2973	15	16	12	832	932
2974	17	13	12	659	759
2975	17	13	12	966	1066
2976	6	16	12	797	897
2977	5	19	12	853	953
2978	13	6	12	722	822
2979	0	10	12	615	715
2980	20	3	12	633	733
2981	7	0	12	984	1084
2982	12	13	12	736	836
2983	1	8	12	983	1083
2984	16	3	12	992	1092
2985	3	8	12	581	681
2986	9	19	12	709	809
2987	12	12	12	981	1081
2988	16	13	12	544	644
2989	0	12	12	1112	1212
2990	11	8	12	593	693
2991	10	7	12	942	1042
2992	3	9	12	914	1014
2993	16	5	12	668	768
2994	13	13	12	903	1003
2995	4	19	12	684	784
2996	19	18	12	698	798
2997	19	13	12	1011	1111
2998	9	12	12	636	736
2999	18	12	12	835	935
3000	3	20	12	771	871
3001	11	2	12	673	773
3002	14	20	12	1076	1176
3003	19	8	12	957	1057
3004	12	18	12	605	705
3005	14	18	12	817	917
3006	10	7	12	710	810
3007	5	15	12	1094	1194
3008	0	17	12	628	728
3009	16	13	12	776	876
3010	17	2	12	851	951
3011	3	14	12	1085	1185
3012	9	6	12	549	649
3013	9	3	12	948	1048
3014	1	12	12	536	636
3015	8	8	12	520	620
3016	18	12	12	857	957
3017	3	8	12	1053	1153
3018	2	2	12	569	669
3019	17	0	12	1043	1143
3020	15	15	12	564	664
3021	16	18	12	879	979
3022	8	16	12	739	839
3023	5	10	12	629	729
3024	1	3	12	648	748
3025	10	11	12	1102	1202
3026	12	3	12	955	1055
3027	11	4	12	794	894
3028	15	8	12	744	844
3029	1	9	12	709	809
3030	17	0	12	779	879
3031	18	1	12	702	802
3032	19	20	12	1091	1191
3033	19	20	12	970	1070
3034	8	17	12	719	819
3035	8	17	12	915	1015
3036	0	14	12	1107	1207
3037	8	18	12	1082	1182
3038	12	11	12	1089	1189
3039	10	4	12	989	1089
3040	2	17	12	726	826
3041	4	1	12	818	918
3042	19	0	12	1081	1181
3043	2	16	12	1089	1189
3044	15	1	12	535	635
3045	17	4	12	569	669
3046	10	14	12	1039	1139
3047	10	8	12	832	932
3048	9	20	12	555	655
3049	3	11	12	683	783
3050	9	7	12	995	1095
3051	16	13	12	620	720
3052	10	17	12	1001	1101
3053	16	17	12	1013	1113
3054	4	9	12	522	622
3055	18	12	12	951	1051
3056	19	4	12	790	890
3057	2	13	12	773	873
3058	19	17	12	851	951
3059	0	18	12	675	775
3060	12	12	12	914	1014
3061	15	1	12	669	769
3062	11	11	12	985	1085
3063	12	10	12	894	994
3064	9	5	12	534	634
3065	14	15	12	919	1019
3066	2	20	12	967	1067
3067	16	5	12	1003	1103
3068	19	8	12	559	659
3069	1	17	12	942	1042
3070	8	20	12	1015	1115
3071	1	16	12	658	758
3072	2	17	12	1106	1206
3073	3	0	12	530	630
3074	6	12	12	1082	1182
3075	7	10	12	534	634
3076	12	19	12	884	984
3077	17	16	12	615	715
3078	1	16	12	748	848
3079	15	6	12	800	900
3080	9	11	12	616	716
3081	9	18	12	871	971
3082	2	3	12	980	1080
3083	5	2	12	788	888
3084	13	13	12	582	682
3085	16	13	12	1013	1113
3086	19	6	12	823	923
3087	15	12	12	895	995
3088	0	16	12	1106	1206
3089	9	16	12	811	911
3090	17	13	12	822	922
3091	19	3	12	836	936
3092	11	3	12	635	735
3093	6	1	12	1004	1104
3094	17	6	12	633	733
3095	3	0	12	668	768
3096	7	15	12	898	998
3097	3	20	12	1041	1141
3098	17	18	12	661	761
3099	19	16	12	818	918
3100	19	19	12	1078	1178
3101	16	4	12	1016	1116
3102	19	12	12	1104	1204
3103	12	19	12	747	847
3104	13	6	12	1110	1210
3105	11	3	12	984	1084
3106	10	19	12	988	1088
3107	11	17	12	799	899
3108	0	4	12	686	786
3109	19	19	12	959	1059
3110	3	11	12	831	931
3111	12	1	12	578	678
3112	20	16	12	812	912
3113	13	11	12	997	1097
3114	12	12	12	661	761
3115	2	17	12	894	994
3116	1	1	12	892	992
3117	12	2	12	892	992
3118	3	16	12	1042	1142
3119	12	14	12	559	659
3120	8	17	12	543	643
3121	20	12	12	803	903
3122	14	8	12	771	871
3123	1	10	12	649	749
3124	5	0	12	667	767
3125	17	6	12	919	1019
3126	17	15	12	796	896
3127	12	13	12	935	1035
3128	7	5	12	812	912
3129	10	16	12	754	854
3130	13	13	12	788	888
3131	11	5	12	1095	1195
3132	10	15	12	602	702
3133	7	12	12	1077	1177
3134	8	14	12	914	1014
3135	20	14	12	522	622
3136	15	8	12	689	789
3137	14	2	12	1116	1216
3138	10	1	12	691	791
3139	7	15	12	951	1051
3140	6	7	12	1096	1196
3141	18	6	12	535	635
3142	9	13	12	677	777
3143	5	3	12	1094	1194
3144	19	18	12	859	959
3145	10	18	12	1044	1144
3146	13	0	12	663	763
3147	20	5	12	968	1068
3148	11	17	12	721	821
3149	14	7	12	755	855
3150	13	2	12	527	627
3151	4	6	12	957	1057
3152	11	15	12	708	808
3153	1	1	12	945	1045
3154	0	0	12	699	799
3155	10	8	12	860	960
3156	8	0	12	1048	1148
3157	8	17	12	1038	1138
3158	18	10	12	913	1013
3159	17	12	12	679	779
3160	8	5	12	1019	1119
3161	7	8	12	1091	1191
3162	15	20	12	959	1059
3163	16	5	12	900	1000
3164	15	3	12	526	626
3165	4	20	12	947	1047
3166	16	17	12	849	949
3167	3	10	12	803	903
3168	6	1	12	878	978
3169	15	9	12	662	762
3170	2	11	12	524	624
3171	20	18	12	738	838
3172	4	5	12	992	1092
3173	7	2	12	1059	1159
3174	14	4	12	1107	1207
3175	13	0	12	854	954
3176	13	18	12	925	1025
3177	0	9	12	1074	1174
3178	9	11	12	639	739
3179	9	15	12	739	839
3180	1	9	12	818	918
3181	11	7	12	869	969
3182	15	17	12	1086	1186
3183	6	12	12	944	1044
3184	1	14	12	708	808
3185	11	16	12	935	1035
3186	0	10	12	1046	1146
3187	13	1	12	944	1044
3188	11	3	12	869	969
3189	10	3	12	585	685
3190	1	0	12	969	1069
3191	20	10	12	1082	1182
3192	13	17	12	600	700
3193	6	2	12	890	990
3194	19	9	12	874	974
3195	2	14	12	605	705
3196	4	16	12	610	710
3197	20	15	12	677	777
3198	20	11	12	1087	1187
3199	2	14	12	816	916
3200	6	1	12	861	961
3201	12	4	12	892	992
3202	2	5	12	802	902
3203	20	6	12	912	1012
3204	6	9	12	639	739
3205	5	12	12	739	839
3206	15	5	12	602	702
3207	7	3	12	572	672
3208	18	5	12	1061	1161
3209	2	16	12	1102	1202
3210	4	14	12	794	894
3211	20	1	12	677	777
3212	8	2	12	872	972
3213	16	20	12	1096	1196
3214	16	3	12	661	761
3215	15	2	12	528	628
3216	17	13	12	693	793
3217	13	8	12	822	922
3218	9	14	12	655	755
3219	7	1	12	787	887
3220	1	8	12	736	836
3221	9	17	12	780	880
3222	19	7	12	894	994
3223	4	19	12	953	1053
3224	0	0	12	1075	1175
3225	15	6	12	937	1037
3226	15	13	12	686	786
3227	1	17	12	614	714
3228	2	1	12	944	1044
3229	18	9	12	568	668
3230	13	9	12	567	667
3231	15	11	12	1017	1117
3232	5	6	12	1053	1153
3233	20	13	12	532	632
3234	10	14	12	947	1047
3235	19	12	12	1064	1164
3236	17	18	12	520	620
3237	13	7	12	1081	1181
3238	7	2	12	960	1060
3239	13	5	12	1061	1161
3240	15	4	12	863	963
3241	11	7	12	741	841
3242	1	3	12	855	955
3243	1	6	12	698	798
3244	8	4	12	916	1016
3245	16	19	12	1097	1197
3246	2	13	12	872	972
3247	18	2	12	854	954
3248	11	0	12	857	957
3249	8	9	12	646	746
3250	1	16	12	648	748
3251	0	20	12	1003	1103
3252	0	7	12	678	778
3253	10	17	12	951	1051
3254	5	6	12	1003	1103
3255	4	12	12	911	1011
3256	16	4	12	878	978
3257	5	15	12	585	685
3258	14	2	12	720	820
3259	20	6	12	591	691
3260	7	6	12	669	769
3261	10	13	12	1038	1138
3262	14	20	12	534	634
3263	1	9	12	560	660
3264	10	3	12	716	816
3265	0	11	12	858	958
3266	7	9	12	532	632
3267	14	3	12	1062	1162
3268	5	11	12	781	881
3269	5	3	12	1075	1175
3270	9	19	12	955	1055
3271	15	14	12	537	637
3272	13	6	12	1050	1150
3273	15	13	12	559	659
3274	2	5	12	1117	1217
3275	15	16	12	706	806
3276	8	2	12	931	1031
3277	12	3	12	566	666
3278	19	0	12	982	1082
3279	20	5	12	975	1075
3280	12	3	12	777	877
3281	13	8	12	1017	1117
3282	10	6	12	853	953
3283	10	20	12	934	1034
3284	3	1	12	624	724
3285	3	1	12	595	695
3286	4	12	12	654	754
3287	2	20	12	775	875
3288	15	0	12	940	1040
3289	10	17	12	1089	1189
3290	11	11	12	913	1013
3291	19	20	12	988	1088
3292	9	13	12	854	954
3293	9	16	12	868	968
3294	12	9	12	751	851
3295	10	15	12	771	871
3296	6	18	12	916	1016
3297	17	16	12	581	681
3298	17	7	12	600	700
3299	1	8	12	863	963
3300	14	11	12	559	659
3301	13	14	12	628	728
3302	6	3	12	657	757
3303	5	5	12	932	1032
3304	2	17	12	721	821
3305	20	0	12	545	645
3306	1	18	12	581	681
3307	6	8	12	683	783
3308	11	8	12	1119	1219
3309	12	10	12	693	793
3310	0	14	12	527	627
3311	10	4	12	1031	1131
3312	12	16	12	1071	1171
3313	0	7	12	677	777
3314	10	17	12	961	1061
3315	16	3	12	1063	1163
3316	16	14	12	1014	1114
3317	20	12	12	864	964
3318	4	20	12	731	831
3319	20	9	12	860	960
3320	4	0	12	927	1027
3321	17	10	12	1005	1105
3322	0	9	12	679	779
3323	18	19	12	1105	1205
3324	0	1	12	785	885
3325	8	18	12	554	654
3326	19	2	12	966	1066
3327	0	12	12	1001	1101
3328	19	5	12	937	1037
3329	15	1	12	1014	1114
3330	18	15	12	555	655
3331	19	1	12	886	986
3332	2	9	12	1071	1171
3333	12	9	12	779	879
3334	1	12	12	644	744
3335	12	19	12	964	1064
3336	6	16	12	675	775
3337	16	15	12	1112	1212
3338	15	20	12	1092	1192
3339	13	1	12	807	907
3340	20	11	12	567	667
3341	0	9	12	660	760
3342	18	0	12	981	1081
3343	6	14	12	1046	1146
3344	17	11	12	590	690
3345	8	16	12	952	1052
3346	2	10	12	693	793
3347	1	9	12	738	838
3348	14	10	12	946	1046
3349	9	7	12	1075	1175
3350	7	2	12	636	736
3351	17	14	12	1065	1165
3352	10	10	12	672	772
3353	3	2	12	873	973
3354	3	15	12	906	1006
3355	11	10	12	1040	1140
3356	17	7	12	996	1096
3357	17	2	12	946	1046
3358	18	16	12	1074	1174
3359	12	7	12	1048	1148
3360	16	12	12	547	647
3361	12	9	12	858	958
3362	3	12	12	913	1013
3363	13	8	12	865	965
3364	3	2	12	710	810
3365	9	4	12	663	763
3366	16	19	12	612	712
3367	16	3	12	774	874
3368	2	6	12	647	747
3369	18	11	12	1102	1202
3370	2	0	12	533	633
3371	19	16	12	762	862
3372	1	16	12	872	972
3373	18	4	12	1047	1147
3374	13	4	12	544	644
3375	17	19	12	824	924
3376	15	12	12	792	892
3377	2	18	12	1083	1183
3378	1	11	12	932	1032
3379	5	18	12	927	1027
3380	2	0	12	1108	1208
3381	14	6	12	756	856
3382	5	19	12	1078	1178
3383	2	15	12	1112	1212
3384	18	11	12	934	1034
3385	1	3	12	583	683
3386	11	1	12	962	1062
3387	8	5	12	952	1052
3388	18	17	12	1058	1158
3389	1	3	12	778	878
3390	5	14	12	743	843
3391	16	14	12	608	708
3392	19	10	12	554	654
3393	11	19	12	611	711
3394	6	2	12	544	644
3395	20	10	12	1090	1190
3396	3	3	12	782	882
3397	12	0	12	904	1004
3398	10	1	12	952	1052
3399	11	9	12	533	633
3400	20	0	12	720	820
3401	2	15	12	1055	1155
3402	11	5	12	644	744
3403	6	10	12	774	874
3404	19	7	12	1080	1180
3405	10	16	12	1039	1139
3406	4	8	12	1042	1142
3407	12	6	12	1074	1174
3408	8	6	12	872	972
3409	20	4	12	868	968
3410	16	17	12	585	685
3411	10	19	12	532	632
3412	15	5	12	733	833
3413	8	15	12	681	781
3414	0	20	12	749	849
3415	9	10	12	711	811
3416	3	8	12	599	699
3417	7	6	12	813	913
3418	20	10	12	727	827
3419	17	9	12	715	815
3420	2	4	12	1057	1157
3421	6	7	12	1059	1159
3422	13	6	12	1053	1153
3423	9	17	12	540	640
3424	13	18	12	624	724
3425	5	0	12	804	904
3426	13	6	12	691	791
3427	20	4	12	616	716
3428	7	2	12	1055	1155
3429	12	6	12	990	1090
3430	6	13	12	750	850
3431	1	8	12	808	908
3432	3	2	12	883	983
3433	10	6	12	824	924
3434	8	2	12	850	950
3435	19	3	12	866	966
3436	15	19	12	1052	1152
3437	9	7	12	961	1061
3438	11	1	12	900	1000
3439	9	12	12	831	931
3440	20	1	12	1090	1190
3441	10	16	12	944	1044
3442	18	5	12	1036	1136
3443	3	2	12	685	785
3444	12	4	12	1082	1182
3445	18	12	12	668	768
3446	16	15	12	955	1055
3447	16	12	12	896	996
3448	7	19	12	869	969
3449	7	10	12	973	1073
3450	12	6	12	914	1014
3451	20	15	12	839	939
3452	20	14	12	851	951
3453	14	2	12	758	858
3454	17	10	12	604	704
3455	2	11	12	674	774
3456	8	20	12	870	970
3457	9	11	12	896	996
3458	17	16	12	1030	1130
3459	6	4	12	821	921
3460	1	11	12	660	760
3461	16	10	12	603	703
3462	5	7	12	623	723
3463	9	14	12	831	931
3464	9	17	12	881	981
3465	11	5	12	907	1007
3466	11	1	12	736	836
3467	10	9	12	974	1074
3468	10	20	12	556	656
3469	18	16	12	995	1095
3470	19	17	12	1108	1208
3471	5	19	12	839	939
3472	0	6	12	926	1026
3473	17	18	12	984	1084
3474	8	3	12	850	950
3475	15	1	12	818	918
3476	6	6	12	887	987
3477	8	4	12	1100	1200
3478	6	2	12	819	919
3479	17	6	12	885	985
3480	10	20	12	623	723
3481	15	13	12	797	897
3482	18	20	12	800	900
3483	4	11	12	560	660
3484	11	7	12	1100	1200
3485	16	11	12	758	858
3486	1	8	12	705	805
3487	19	12	12	965	1065
3488	3	17	12	642	742
3489	6	13	12	874	974
3490	1	13	12	1111	1211
3491	6	10	12	651	751
3492	9	17	12	931	1031
3493	20	18	12	795	895
3494	12	6	12	907	1007
3495	16	17	12	858	958
3496	15	6	12	1035	1135
3497	14	5	12	701	801
3498	17	15	12	660	760
3499	4	1	12	788	888
3500	12	10	12	917	1017
3501	4	20	12	1037	1137
3502	17	16	12	732	832
3503	12	11	12	933	1033
3504	13	18	12	790	890
3505	1	7	12	568	668
3506	13	7	12	535	635
3507	14	2	12	901	1001
3508	11	18	12	557	657
3509	15	6	12	807	907
3510	9	9	12	1020	1120
3511	11	13	12	534	634
3512	9	19	12	854	954
3513	7	15	12	666	766
3514	10	17	12	793	893
3515	19	9	12	753	853
3516	5	19	12	833	933
3517	3	15	12	813	913
3518	17	1	12	826	926
3519	3	12	12	1081	1181
3520	20	8	12	834	934
3521	13	3	12	526	626
3522	10	0	12	906	1006
3523	10	15	12	530	630
3524	19	3	12	1027	1127
3525	1	10	12	571	671
3526	13	13	12	899	999
3527	5	6	12	795	895
3528	7	7	12	1078	1178
3529	15	5	12	663	763
3530	1	16	12	687	787
3531	2	11	12	932	1032
3532	13	1	12	682	782
3533	7	2	12	943	1043
3534	0	0	12	622	722
3535	2	20	12	609	709
3536	1	7	12	707	807
3537	19	11	12	549	649
3538	13	18	12	895	995
3539	0	9	12	651	751
3540	12	11	12	894	994
3541	4	3	12	939	1039
3542	19	20	12	840	940
3543	4	0	12	990	1090
3544	20	3	12	1078	1178
3545	10	10	12	732	832
3546	13	5	12	1069	1169
3547	12	11	12	811	911
3548	16	20	12	924	1024
3549	15	15	12	566	666
3550	19	20	12	999	1099
3551	10	0	12	555	655
3552	18	3	12	667	767
3553	18	18	12	776	876
3554	20	12	12	1116	1216
3555	16	4	12	891	991
3556	1	11	12	577	677
3557	5	16	12	1049	1149
3558	17	17	12	943	1043
3559	4	12	12	1037	1137
3560	6	14	12	867	967
3561	6	19	12	1000	1100
3562	18	5	12	612	712
3563	13	11	12	1032	1132
3564	9	6	12	662	762
3565	6	17	12	812	912
3566	12	17	12	1018	1118
3567	14	3	12	708	808
3568	19	18	12	736	836
3569	14	10	12	965	1065
3570	3	12	12	521	621
3571	1	14	12	599	699
3572	16	20	12	653	753
3573	17	7	12	973	1073
3574	3	4	12	1032	1132
3575	18	3	12	1061	1161
3576	12	11	12	951	1051
3577	10	20	12	598	698
3578	3	18	12	1016	1116
3579	12	5	12	860	960
3580	17	7	12	1086	1186
3581	3	3	12	1082	1182
3582	0	10	12	697	797
3583	10	11	12	888	988
3584	18	2	12	1016	1116
3585	3	12	12	608	708
3586	19	3	12	978	1078
3587	12	4	12	760	860
3588	18	10	12	675	775
3589	9	4	12	924	1024
3590	20	11	12	527	627
3591	12	14	12	985	1085
3592	8	7	12	1023	1123
3593	17	3	12	538	638
3594	18	11	12	878	978
3595	18	6	12	753	853
3596	4	7	12	1007	1107
3597	11	2	12	619	719
3598	17	5	12	998	1098
3599	9	12	12	1118	1218
3600	15	7	12	799	899
3601	9	1	12	814	914
3602	3	4	12	855	955
3603	7	14	12	1007	1107
3604	16	19	12	765	865
3605	7	4	12	963	1063
3606	3	2	12	623	723
3607	19	11	12	908	1008
3608	2	9	12	793	893
3609	17	8	12	1042	1142
3610	8	1	12	680	780
3611	20	10	12	600	700
3612	20	8	12	1078	1178
3613	2	15	12	544	644
3614	3	6	12	914	1014
3615	15	19	12	945	1045
3616	12	3	12	990	1090
3617	2	16	12	559	659
3618	4	18	12	1064	1164
3619	6	3	12	549	649
3620	11	4	12	953	1053
3621	4	13	12	968	1068
3622	7	1	12	1108	1208
3623	9	2	12	992	1092
3624	12	13	12	726	826
3625	10	1	12	824	924
3626	18	10	12	800	900
3627	10	1	12	953	1053
3628	0	0	12	732	832
3629	0	4	12	655	755
3630	9	18	12	763	863
3631	7	10	12	1036	1136
3632	4	4	12	958	1058
3633	11	14	12	885	985
3634	14	2	12	860	960
3635	3	18	12	899	999
3636	11	10	12	606	706
3637	11	17	12	1073	1173
3638	5	4	12	806	906
3639	5	6	12	891	991
3640	4	5	12	530	630
3641	9	9	12	527	627
3642	3	18	12	849	949
3643	2	19	12	1019	1119
3644	1	3	12	774	874
3645	20	2	12	891	991
3646	20	2	12	898	998
3647	9	5	12	958	1058
3648	13	8	12	712	812
3649	17	0	12	895	995
3650	10	4	12	613	713
3651	12	17	12	911	1011
3652	3	14	12	962	1062
3653	5	11	12	777	877
3654	5	13	12	1106	1206
3655	4	13	12	1104	1204
3656	6	15	12	896	996
3657	15	5	12	663	763
3658	20	11	12	889	989
3659	2	10	12	558	658
3660	15	3	12	759	859
3661	19	4	12	1075	1175
3662	3	11	12	763	863
3663	8	0	12	597	697
3664	16	0	12	1019	1119
3665	11	9	12	815	915
3666	7	1	12	792	892
3667	11	13	12	1080	1180
3668	16	12	12	667	767
3669	14	1	12	899	999
3670	10	20	12	1015	1115
3671	12	14	12	762	862
3672	18	11	12	700	800
3673	7	17	12	920	1020
3674	9	13	12	865	965
3675	5	10	12	529	629
3676	20	19	12	649	749
3677	16	17	12	1046	1146
3678	16	19	12	1061	1161
3679	10	9	12	731	831
3680	15	2	12	860	960
3681	10	6	12	700	800
3682	17	20	12	536	636
3683	19	4	12	954	1054
3684	12	0	12	1079	1179
3685	12	16	12	885	985
3686	19	7	12	954	1054
3687	18	13	12	847	947
3688	10	19	12	933	1033
3689	3	7	12	811	911
3690	9	12	12	1041	1141
3691	14	12	12	735	835
3692	7	12	12	1047	1147
3693	4	15	12	744	844
3694	11	10	12	801	901
3695	13	3	12	882	982
3696	5	15	12	755	855
3697	14	9	12	896	996
3698	5	9	12	775	875
3699	19	11	12	950	1050
3700	14	16	12	751	851
3701	12	12	12	925	1025
3702	6	6	12	1040	1140
3703	11	3	12	1052	1152
3704	0	7	12	639	739
3705	2	0	12	815	915
3706	5	14	12	691	791
3707	5	3	12	596	696
3708	5	4	12	878	978
3709	13	8	12	807	907
3710	15	9	12	680	780
3711	1	8	12	901	1001
3712	16	16	12	1038	1138
3713	7	19	12	661	761
3714	4	1	12	713	813
3715	18	20	12	1078	1178
3716	9	20	12	835	935
3717	14	7	12	606	706
3718	20	3	12	968	1068
3719	13	14	12	866	966
3720	8	15	12	771	871
3721	10	16	12	689	789
3722	16	14	12	711	811
3723	18	7	12	743	843
3724	1	15	12	1116	1216
3725	12	19	12	1062	1162
3726	1	12	12	861	961
3727	0	9	12	1072	1172
3728	12	17	12	834	934
3729	9	12	12	829	929
3730	3	20	12	527	627
3731	9	6	12	1081	1181
3732	0	2	12	685	785
3733	19	4	12	971	1071
3734	13	9	12	686	786
3735	1	2	12	842	942
3736	20	10	12	905	1005
3737	11	18	12	546	646
3738	12	14	12	878	978
3739	9	3	12	944	1044
3740	3	0	12	585	685
3741	1	1	12	1057	1157
3742	11	15	12	1058	1158
3743	2	18	12	829	929
3744	11	16	12	692	792
3745	1	1	12	1094	1194
3746	15	0	12	537	637
3747	6	4	12	612	712
3748	10	1	12	959	1059
3749	2	16	12	1044	1144
3750	16	9	12	811	911
3751	4	7	12	830	930
3752	9	12	12	702	802
3753	1	11	12	868	968
3754	5	10	12	754	854
3755	4	3	12	738	838
3756	15	0	12	1071	1171
3757	5	20	12	1098	1198
3758	9	1	12	1085	1185
3759	19	16	12	888	988
3760	11	11	12	989	1089
3761	2	10	12	1118	1218
3762	7	19	12	526	626
3763	16	16	12	685	785
3764	10	1	12	809	909
3765	12	6	12	1015	1115
3766	2	12	12	688	788
3767	4	12	12	1001	1101
3768	10	1	12	996	1096
3769	9	0	12	881	981
3770	11	17	12	719	819
3771	14	11	12	1021	1121
3772	1	3	12	624	724
3773	14	5	12	561	661
3774	7	1	12	1075	1175
3775	14	0	12	843	943
3776	1	5	12	973	1073
3777	17	17	12	1097	1197
3778	10	17	12	1065	1165
3779	10	5	12	533	633
3780	4	11	12	893	993
3781	7	9	12	973	1073
3782	6	10	12	654	754
3783	2	18	12	778	878
3784	19	6	12	632	732
3785	19	20	12	591	691
3786	0	9	12	608	708
3787	20	0	12	976	1076
3788	18	10	12	735	835
3789	13	5	12	789	889
3790	5	1	12	877	977
3791	11	13	12	918	1018
3792	9	0	12	933	1033
3793	13	4	12	623	723
3794	18	4	12	1082	1182
3795	11	14	12	545	645
3796	14	7	12	1023	1123
3797	16	11	12	957	1057
3798	3	11	12	715	815
3799	14	9	12	835	935
3800	3	3	12	742	842
3801	7	9	12	953	1053
3802	8	12	12	561	661
3803	14	17	12	988	1088
3804	10	16	12	949	1049
3805	19	5	12	544	644
3806	0	15	12	635	735
3807	1	11	12	719	819
3808	0	17	12	1022	1122
3809	11	18	12	904	1004
3810	3	10	12	648	748
3811	6	12	12	806	906
3812	14	9	12	878	978
3813	20	15	12	1006	1106
3814	6	2	12	610	710
3815	19	17	12	1012	1112
3816	18	10	12	1057	1157
3817	3	1	12	1044	1144
3818	20	3	12	589	689
3819	13	6	12	864	964
3820	2	12	12	644	744
3821	16	17	12	971	1071
3822	15	12	12	756	856
3823	9	4	12	1043	1143
3824	6	18	12	1061	1161
3825	20	11	12	815	915
3826	15	4	12	928	1028
3827	6	9	12	659	759
3828	6	5	12	566	666
3829	17	1	12	1079	1179
3830	2	0	12	766	866
3831	13	2	12	746	846
3832	0	14	12	1022	1122
3833	15	8	12	775	875
3834	10	14	12	1024	1124
3835	2	0	12	691	791
3836	19	19	12	718	818
3837	7	14	12	554	654
3838	3	4	12	1084	1184
3839	8	16	12	617	717
3840	6	9	12	1052	1152
3841	6	18	12	653	753
3842	20	20	12	902	1002
3843	14	10	12	1086	1186
3844	2	15	12	911	1011
3845	1	5	12	970	1070
3846	12	18	12	987	1087
3847	7	13	12	755	855
3848	1	8	12	569	669
3849	18	9	12	1034	1134
3850	11	11	12	643	743
3851	13	11	12	938	1038
3852	12	1	12	1003	1103
3853	2	8	12	766	866
3854	12	10	12	878	978
3855	2	8	12	741	841
3856	2	19	12	593	693
3857	14	12	12	938	1038
3858	11	4	12	647	747
3859	20	7	12	876	976
3860	4	17	12	1103	1203
3861	5	8	12	593	693
3862	13	4	12	792	892
3863	10	18	12	606	706
3864	7	2	12	585	685
3865	1	10	12	658	758
3866	6	15	12	754	854
3867	14	17	12	913	1013
3868	5	18	12	711	811
3869	13	7	12	557	657
3870	20	1	12	1014	1114
3871	17	12	12	768	868
3872	19	11	12	953	1053
3873	3	11	12	559	659
3874	10	20	12	1036	1136
3875	19	15	12	584	684
3876	4	14	12	907	1007
3877	9	16	12	1031	1131
3878	11	19	12	547	647
3879	15	2	12	965	1065
3880	3	6	12	701	801
3881	19	2	12	900	1000
3882	20	8	12	895	995
3883	0	20	12	533	633
3884	19	5	12	932	1032
3885	0	7	12	984	1084
3886	12	18	12	688	788
3887	16	18	12	941	1041
3888	5	16	12	540	640
3889	13	3	12	1051	1151
3890	11	2	12	596	696
3891	12	5	12	804	904
3892	2	13	12	1027	1127
3893	9	15	12	987	1087
3894	7	6	12	883	983
3895	15	1	12	958	1058
3896	16	18	12	980	1080
3897	8	7	12	619	719
3898	6	1	12	591	691
3899	10	2	12	1005	1105
3900	4	2	12	1056	1156
3901	18	14	12	766	866
3902	6	18	12	880	980
3903	12	0	12	780	880
3904	17	9	12	605	705
3905	8	4	12	1107	1207
3906	2	1	12	1008	1108
3907	3	1	12	913	1013
3908	8	16	12	604	704
3909	13	11	12	855	955
3910	1	12	12	621	721
3911	19	20	12	523	623
3912	19	0	12	657	757
3913	7	10	12	551	651
3914	1	5	12	982	1082
3915	6	7	12	879	979
3916	15	6	12	768	868
3917	5	19	12	1077	1177
3918	17	3	12	689	789
3919	19	10	12	702	802
3920	13	0	12	899	999
3921	14	2	12	1057	1157
3922	8	17	12	1059	1159
3923	12	7	12	1042	1142
3924	0	4	12	753	853
3925	15	3	12	834	934
3926	16	13	12	1093	1193
3927	9	5	12	1097	1197
3928	19	17	12	947	1047
3929	17	14	12	1073	1173
3930	5	15	12	1007	1107
3931	10	14	12	908	1008
3932	10	17	12	959	1059
3933	14	13	12	668	768
3934	6	18	12	601	701
3935	1	17	12	682	782
3936	11	17	12	801	901
3937	17	4	12	1030	1130
3938	13	17	12	782	882
3939	0	8	12	581	681
3940	15	3	12	948	1048
3941	17	8	12	850	950
3942	8	5	12	588	688
3943	6	4	12	1098	1198
3944	9	16	12	634	734
3945	2	12	12	741	841
3946	15	9	12	1052	1152
3947	11	0	12	863	963
3948	15	18	12	590	690
3949	16	19	12	812	912
3950	11	1	12	593	693
3951	20	6	12	1009	1109
3952	17	17	12	1016	1116
3953	5	11	12	1015	1115
3954	15	15	12	835	935
3955	15	11	12	1015	1115
3956	13	15	12	1008	1108
3957	8	14	12	848	948
3958	18	1	12	581	681
3959	15	1	12	663	763
3960	3	3	12	766	866
3961	12	10	12	816	916
3962	0	7	12	612	712
3963	8	18	12	681	781
3964	12	17	12	990	1090
3965	3	19	12	872	972
3966	4	18	12	960	1060
3967	17	19	12	934	1034
3968	0	2	12	550	650
3969	6	14	12	604	704
3970	19	4	12	891	991
3971	11	0	12	913	1013
3972	1	0	12	1007	1107
3973	18	9	12	572	672
3974	2	17	12	635	735
3975	2	6	12	581	681
3976	6	6	12	910	1010
3977	4	12	12	967	1067
3978	3	19	12	901	1001
3979	5	9	12	661	761
3980	11	1	12	945	1045
3981	1	20	12	565	665
3982	9	11	12	1116	1216
3983	13	20	12	1009	1109
3984	6	7	12	528	628
3985	3	7	12	998	1098
3986	20	9	12	762	862
3987	13	17	12	966	1066
3988	10	3	12	1086	1186
3989	7	0	12	627	727
3990	1	19	12	921	1021
3991	7	6	12	573	673
3992	8	19	12	885	985
3993	19	10	12	551	651
3994	11	5	12	888	988
3995	15	0	12	581	681
3996	9	5	12	910	1010
3997	7	19	12	846	946
3998	13	1	12	645	745
3999	14	0	12	978	1078
4000	17	3	12	975	1075
4001	15	9	12	1057	1157
4002	12	19	12	939	1039
4003	17	4	12	912	1012
4004	7	1	12	1057	1157
4005	17	0	12	636	736
4006	1	6	12	734	834
4007	4	15	12	762	862
4008	7	0	12	897	997
4009	5	11	12	963	1063
4010	18	19	12	931	1031
4011	17	19	12	1086	1186
4012	16	3	12	645	745
4013	17	19	12	618	718
4014	13	6	12	989	1089
4015	6	15	12	659	759
4016	18	13	12	1086	1186
4017	0	13	12	796	896
4018	12	1	12	850	950
4019	19	12	12	592	692
4020	5	19	12	622	722
4021	10	14	12	1106	1206
4022	4	20	12	685	785
4023	9	14	12	612	712
4024	10	16	12	683	783
4025	20	18	12	967	1067
4026	10	13	12	555	655
4027	3	4	12	624	724
4028	7	20	12	1026	1126
4029	9	4	12	857	957
4030	12	19	12	779	879
4031	1	4	12	972	1072
4032	0	7	12	613	713
4033	4	3	12	930	1030
4034	6	12	12	1076	1176
4035	2	6	12	855	955
4036	10	16	12	1052	1152
4037	14	18	12	618	718
4038	12	2	12	950	1050
4039	13	1	12	732	832
4040	11	14	12	952	1052
4041	20	19	12	568	668
4042	1	4	12	943	1043
4043	9	15	12	1119	1219
4044	19	8	12	693	793
4045	10	13	12	1034	1134
4046	13	11	12	878	978
4047	8	1	12	804	904
4048	13	16	12	639	739
4049	5	8	12	577	677
4050	8	4	12	700	800
4051	7	4	12	521	621
4052	10	1	12	1068	1168
4053	18	9	12	1056	1156
4054	17	4	12	835	935
4055	16	16	12	719	819
4056	0	0	12	923	1023
4057	18	5	12	707	807
4058	4	8	12	788	888
4059	6	6	12	662	762
4060	2	4	12	785	885
4061	4	4	12	790	890
4062	15	7	12	843	943
4063	5	9	12	683	783
4064	3	7	12	1087	1187
4065	5	0	12	1064	1164
4066	4	5	12	764	864
4067	6	9	12	1097	1197
4068	3	18	12	1095	1195
4069	16	8	12	855	955
4070	5	18	12	636	736
4071	0	2	12	1071	1171
4072	5	15	12	972	1072
4073	12	20	12	898	998
4074	10	4	12	638	738
4075	17	9	12	907	1007
4076	11	7	12	895	995
4077	7	1	12	1056	1156
4078	16	17	12	1037	1137
4079	7	2	12	627	727
4080	19	19	12	1098	1198
4081	1	1	12	822	922
4082	12	17	12	758	858
4083	20	18	12	1053	1153
4084	10	3	12	1118	1218
4085	18	3	12	791	891
4086	19	2	12	890	990
4087	6	12	12	1085	1185
4088	8	17	12	834	934
4089	15	20	12	941	1041
4090	7	13	12	934	1034
4091	5	10	12	1090	1190
4092	0	8	12	1002	1102
4093	5	7	12	553	653
4094	3	1	12	546	646
4095	17	11	12	838	938
4096	12	18	12	1048	1148
4097	11	11	12	987	1087
4098	5	3	12	784	884
4099	8	18	12	698	798
4100	20	11	12	961	1061
4101	17	11	12	759	859
4102	17	18	12	960	1060
4103	15	8	12	689	789
4104	17	5	12	746	846
4105	17	5	12	587	687
4106	12	6	12	872	972
4107	7	2	12	939	1039
4108	9	15	12	953	1053
4109	7	2	12	910	1010
4110	19	1	12	786	886
4111	13	20	12	973	1073
4112	11	7	12	1013	1113
4113	14	7	12	880	980
4114	19	2	12	952	1052
4115	7	16	12	1016	1116
4116	19	10	12	734	834
4117	10	2	12	1119	1219
4118	17	0	12	911	1011
4119	16	20	12	620	720
4120	6	19	12	800	900
4121	4	2	12	1087	1187
4122	20	7	12	1015	1115
4123	10	4	12	747	847
4124	11	15	12	1120	1220
4125	4	13	12	977	1077
4126	0	9	12	762	862
4127	13	13	12	828	928
4128	8	0	12	860	960
4129	15	7	12	898	998
4130	10	5	12	744	844
4131	12	11	12	774	874
4132	10	1	12	730	830
4133	12	4	12	596	696
4134	13	8	12	561	661
4135	17	0	12	1050	1150
4136	8	15	12	821	921
4137	9	19	12	1117	1217
4138	15	0	12	1018	1118
4139	13	11	12	971	1071
4140	5	18	12	763	863
4141	8	10	12	1047	1147
4142	0	11	12	846	946
4143	15	3	12	696	796
4144	15	12	12	585	685
4145	18	10	12	1062	1162
4146	5	10	12	1019	1119
4147	16	8	12	1085	1185
4148	3	10	12	1076	1176
4149	20	11	12	869	969
4150	5	4	12	927	1027
4151	9	10	12	636	736
4152	18	6	12	857	957
4153	10	10	12	716	816
4154	8	10	12	988	1088
4155	10	19	12	604	704
4156	15	1	12	664	764
4157	16	14	12	774	874
4158	12	12	12	773	873
4159	20	15	12	786	886
4160	10	16	12	896	996
4161	7	14	12	1050	1150
4162	6	4	12	1078	1178
4163	2	18	12	693	793
4164	13	13	12	592	692
4165	20	2	12	819	919
4166	2	12	12	722	822
4167	19	3	12	725	825
4168	17	10	12	596	696
4169	10	10	12	1102	1202
4170	0	15	12	990	1090
4171	17	17	12	666	766
4172	0	16	12	692	792
4173	7	1	12	638	738
4174	0	14	12	921	1021
4175	8	5	12	1047	1147
4176	3	19	12	850	950
4177	15	6	12	692	792
4178	8	20	12	700	800
4179	16	13	12	910	1010
4180	18	18	12	796	896
4181	10	4	12	1074	1174
4182	2	16	12	815	915
4183	1	9	12	633	733
4184	9	9	12	725	825
4185	5	15	12	624	724
4186	7	17	12	990	1090
4187	10	20	12	895	995
4188	7	13	12	571	671
4189	17	19	12	693	793
4190	18	9	12	641	741
4191	10	7	12	625	725
4192	14	1	12	662	762
4193	9	4	12	985	1085
4194	16	5	12	802	902
4195	10	13	12	657	757
4196	3	19	12	683	783
4197	19	7	12	641	741
4198	10	7	12	737	837
4199	12	4	12	1091	1191
4200	5	18	12	1023	1123
4201	11	10	12	663	763
4202	17	10	12	1047	1147
4203	6	13	12	581	681
4204	1	17	12	1041	1141
4205	9	17	12	606	706
4206	10	10	12	737	837
4207	12	4	12	891	991
4208	5	0	12	1004	1104
4209	0	17	12	927	1027
4210	7	6	12	1061	1161
4211	20	19	12	671	771
4212	1	13	12	630	730
4213	8	9	12	894	994
4214	5	17	12	949	1049
4215	7	5	12	893	993
4216	9	11	12	741	841
4217	9	15	12	727	827
4218	5	10	12	625	725
4219	4	3	12	630	730
4220	15	16	12	586	686
4221	20	5	12	601	701
4222	13	20	12	867	967
4223	7	15	12	612	712
4224	12	3	12	583	683
4225	6	16	12	644	744
4226	9	9	12	562	662
4227	18	8	12	912	1012
4228	13	19	12	1088	1188
4229	1	7	12	590	690
4230	2	14	12	911	1011
4231	17	7	12	761	861
4232	8	1	12	678	778
4233	7	18	12	1008	1108
4234	2	19	12	690	790
4235	12	11	12	539	639
4236	14	9	12	824	924
4237	17	14	12	722	822
4238	12	13	12	595	695
4239	8	1	12	1020	1120
4240	2	4	12	560	660
4241	4	19	12	810	910
4242	18	3	12	996	1096
4243	1	9	12	1101	1201
4244	17	5	12	800	900
4245	7	12	12	1051	1151
4246	13	13	12	855	955
4247	19	10	12	897	997
4248	1	20	12	710	810
4249	10	2	12	928	1028
4250	18	4	12	757	857
4251	20	7	12	980	1080
4252	18	16	12	1001	1101
4253	0	3	12	1028	1128
4254	10	13	12	999	1099
4255	3	12	12	956	1056
4256	17	6	12	770	870
4257	3	10	12	1062	1162
4258	1	7	12	605	705
4259	18	18	12	725	825
4260	14	1	12	531	631
4261	1	17	12	974	1074
4262	17	2	12	549	649
4263	8	13	12	1094	1194
4264	19	17	12	667	767
4265	14	15	12	700	800
4266	15	6	12	741	841
4267	9	15	12	647	747
4268	18	13	12	1088	1188
4269	4	11	12	949	1049
4270	7	20	12	781	881
4271	9	20	12	621	721
4272	11	0	12	701	801
4273	2	12	12	564	664
4274	7	6	12	1061	1161
4275	20	13	12	1114	1214
4276	16	2	12	974	1074
4277	8	1	12	1016	1116
4278	2	15	12	558	658
4279	10	10	12	908	1008
4280	13	16	12	745	845
4281	20	18	12	622	722
4282	19	13	12	521	621
4283	16	5	12	578	678
4284	0	2	12	920	1020
4285	20	10	12	598	698
4286	7	0	12	948	1048
4287	1	5	12	1032	1132
4288	18	3	12	775	875
4289	12	14	12	944	1044
4290	11	18	12	690	790
4291	0	7	12	970	1070
4292	19	20	12	655	755
4293	7	19	12	998	1098
4294	3	18	12	982	1082
4295	12	1	12	719	819
4296	17	15	12	559	659
4297	15	7	12	646	746
4298	12	11	12	591	691
4299	0	14	12	852	952
4300	19	9	12	534	634
4301	7	6	12	940	1040
4302	3	12	12	960	1060
4303	2	4	12	672	772
4304	15	19	12	939	1039
4305	8	20	12	608	708
4306	13	3	12	1078	1178
4307	10	11	12	719	819
4308	6	0	12	607	707
4309	9	1	12	950	1050
4310	13	15	12	956	1056
4311	8	15	12	589	689
4312	9	7	12	605	705
4313	11	8	12	1027	1127
4314	19	5	12	764	864
4315	17	18	12	523	623
4316	14	16	12	856	956
4317	13	17	12	830	930
4318	5	15	12	994	1094
4319	8	2	12	1001	1101
4320	10	10	12	1108	1208
4321	12	2	12	591	691
4322	4	0	12	543	643
4323	18	2	12	601	701
4324	14	12	12	521	621
4325	14	9	12	785	885
4326	7	3	12	571	671
4327	0	6	12	878	978
4328	20	17	12	712	812
4329	12	20	12	1067	1167
4330	19	16	12	1109	1209
4331	2	14	12	1115	1215
4332	19	12	12	639	739
4333	11	17	12	833	933
4334	10	1	12	752	852
4335	17	0	12	958	1058
4336	1	14	12	888	988
4337	3	11	12	801	901
4338	12	18	12	659	759
4339	8	14	12	1026	1126
4340	8	16	12	700	800
4341	5	17	12	957	1057
4342	12	16	12	1114	1214
4343	4	20	12	620	720
4344	18	10	12	676	776
4345	10	5	12	1088	1188
4346	5	16	12	830	930
4347	2	1	12	992	1092
4348	12	15	12	918	1018
4349	2	10	12	757	857
4350	16	0	12	553	653
4351	17	4	12	816	916
4352	14	13	12	853	953
4353	9	4	12	1000	1100
4354	1	14	12	1107	1207
4355	6	11	12	1083	1183
4356	20	15	12	1086	1186
4357	8	10	12	1082	1182
4358	10	15	12	556	656
4359	15	17	12	706	806
4360	1	15	12	567	667
4361	19	14	12	947	1047
4362	0	9	12	926	1026
4363	12	7	12	1106	1206
4364	0	11	12	996	1096
4365	6	20	12	735	835
4366	13	1	12	704	804
4367	5	15	12	725	825
4368	3	2	12	981	1081
4369	5	2	12	982	1082
4370	19	14	12	872	972
4371	18	16	12	835	935
4372	8	4	12	587	687
4373	6	9	12	887	987
4374	13	4	12	798	898
4375	5	13	12	794	894
4376	15	2	12	657	757
4377	12	8	12	660	760
4378	7	17	12	1055	1155
4379	15	10	12	1105	1205
4380	0	16	12	970	1070
4381	0	3	12	881	981
4382	5	6	12	754	854
4383	11	14	12	897	997
4384	0	0	12	969	1069
4385	1	20	12	971	1071
4386	8	18	12	1036	1136
4387	19	4	12	1065	1165
4388	13	1	12	529	629
4389	8	17	12	570	670
4390	3	11	12	751	851
4391	17	6	12	830	930
4392	17	18	12	936	1036
4393	6	19	12	1026	1126
4394	18	11	12	778	878
4395	8	3	12	838	938
4396	0	4	12	767	867
4397	16	12	12	703	803
4398	11	2	12	965	1065
4399	2	6	12	661	761
4400	10	10	12	865	965
4401	18	1	12	610	710
4402	7	13	12	875	975
4403	11	8	12	648	748
4404	5	0	12	963	1063
4405	1	2	12	794	894
4406	4	11	12	966	1066
4407	11	7	12	705	805
4408	15	4	12	683	783
4409	19	2	12	580	680
4410	12	2	12	1029	1129
4411	16	15	12	752	852
4412	12	17	12	1051	1151
4413	10	3	12	733	833
4414	0	10	12	1112	1212
4415	20	7	12	654	754
4416	15	10	12	967	1067
4417	15	15	12	1034	1134
4418	1	14	12	873	973
4419	15	0	12	641	741
4420	13	9	12	592	692
4421	3	5	12	904	1004
4422	1	12	12	1000	1100
4423	5	13	12	612	712
4424	19	14	12	743	843
4425	16	17	12	607	707
4426	20	2	12	845	945
4427	20	9	12	524	624
4428	5	6	12	667	767
4429	20	12	12	672	772
4430	13	0	12	795	895
4431	3	1	12	703	803
4432	17	0	12	1016	1116
4433	1	15	12	954	1054
4434	10	10	12	885	985
4435	3	2	12	618	718
4436	2	3	12	521	621
4437	16	13	12	833	933
4438	6	15	12	1117	1217
4439	3	3	12	726	826
4440	17	1	12	537	637
4441	2	16	12	541	641
4442	10	2	12	1102	1202
4443	12	14	12	1018	1118
4444	9	7	12	822	922
4445	11	13	12	681	781
4446	0	13	12	676	776
4447	3	20	12	912	1012
4448	7	15	12	805	905
4449	4	14	12	1045	1145
4450	17	16	12	741	841
4451	4	19	12	769	869
4452	10	20	12	750	850
4453	20	19	12	522	622
4454	18	3	12	888	988
4455	7	11	12	526	626
4456	2	10	12	598	698
4457	6	12	12	853	953
4458	10	1	12	915	1015
4459	14	5	12	1063	1163
4460	1	2	12	742	842
4461	11	18	12	1072	1172
4462	2	17	12	568	668
4463	8	8	12	702	802
4464	0	18	12	597	697
4465	20	9	12	932	1032
4466	11	6	12	1094	1194
4467	5	9	12	1038	1138
4468	3	18	12	1105	1205
4469	19	14	12	743	843
4470	20	14	12	1002	1102
4471	8	20	12	644	744
4472	13	6	12	1080	1180
4473	0	1	12	642	742
4474	0	0	12	729	829
4475	15	20	12	848	948
4476	11	7	12	729	829
4477	0	2	12	522	622
4478	1	3	12	969	1069
4479	6	8	12	604	704
4480	4	9	12	1077	1177
4481	2	7	12	848	948
4482	16	17	12	561	661
4483	11	20	12	521	621
4484	13	5	12	723	823
4485	19	16	12	1046	1146
4486	13	1	12	1022	1122
4487	10	13	12	1055	1155
4488	19	13	12	1059	1159
4489	16	9	12	787	887
4490	8	17	12	667	767
4491	13	18	12	870	970
4492	10	6	12	818	918
4493	5	14	12	793	893
4494	6	15	12	972	1072
4495	13	4	12	840	940
4496	18	4	12	985	1085
4497	15	15	12	847	947
4498	6	20	12	616	716
4499	5	0	12	673	773
4500	8	7	12	863	963
4501	17	6	12	670	770
4502	12	6	12	1027	1127
4503	12	7	12	814	914
4504	20	3	12	658	758
4505	1	2	12	837	937
4506	15	3	12	1079	1179
4507	20	1	12	1108	1208
4508	2	1	12	1072	1172
4509	14	6	12	1106	1206
4510	17	17	12	756	856
4511	10	7	12	875	975
4512	12	17	12	796	896
4513	3	3	12	1095	1195
4514	11	11	12	651	751
4515	1	4	12	910	1010
4516	10	8	12	710	810
4517	10	15	12	897	997
4518	13	13	12	570	670
4519	9	4	12	825	925
4520	9	3	12	1116	1216
4521	11	12	12	520	620
4522	11	16	12	730	830
4523	17	5	12	609	709
4524	8	18	12	997	1097
4525	1	18	12	614	714
4526	16	1	12	738	838
4527	11	7	12	1069	1169
4528	4	6	12	578	678
4529	4	9	12	564	664
4530	5	17	12	712	812
4531	15	7	12	542	642
4532	4	5	12	859	959
4533	7	20	12	725	825
4534	16	1	12	722	822
4535	20	8	12	808	908
4536	12	17	12	669	769
4537	8	6	12	811	911
4538	12	5	12	1079	1179
4539	11	8	12	694	794
4540	5	17	12	890	990
4541	17	6	12	656	756
4542	15	6	12	836	936
4543	2	10	12	990	1090
4544	4	5	12	1062	1162
4545	9	20	12	597	697
4546	8	13	12	967	1067
4547	2	5	12	1093	1193
4548	3	18	12	559	659
4549	10	8	12	1010	1110
4550	8	7	12	644	744
4551	16	16	12	1076	1176
4552	11	7	12	639	739
4553	12	2	12	1058	1158
4554	7	11	12	990	1090
4555	6	18	12	594	694
4556	19	15	12	789	889
4557	12	19	12	778	878
4558	9	0	12	530	630
4559	13	5	12	598	698
4560	11	5	12	984	1084
4561	10	11	12	1100	1200
4562	8	2	12	957	1057
4563	14	13	12	705	805
4564	20	2	12	626	726
4565	3	17	12	793	893
4566	11	12	12	831	931
4567	11	14	12	1029	1129
4568	20	8	12	965	1065
4569	8	20	12	845	945
4570	17	13	12	645	745
4571	4	9	12	900	1000
4572	4	3	12	635	735
4573	3	18	12	685	785
4574	17	15	12	837	937
4575	12	10	12	952	1052
4576	16	17	12	603	703
4577	7	15	12	707	807
4578	5	0	12	982	1082
4579	11	12	12	946	1046
4580	5	0	12	558	658
4581	12	14	12	925	1025
4582	8	7	12	888	988
4583	18	3	12	1114	1214
4584	1	1	12	846	946
4585	11	18	12	878	978
4586	2	8	12	664	764
4587	20	8	12	775	875
4588	1	17	12	717	817
4589	3	15	12	826	926
4590	20	13	12	632	732
4591	20	8	12	775	875
4592	15	19	12	1016	1116
4593	13	0	12	940	1040
4594	19	7	12	856	956
4595	12	16	12	840	940
4596	20	14	12	972	1072
4597	15	11	12	1031	1131
4598	6	18	12	1108	1208
4599	1	1	12	1041	1141
4600	8	0	12	1095	1195
4601	1	16	12	793	893
4602	1	14	12	599	699
4603	0	20	12	947	1047
4604	9	18	12	574	674
4605	1	6	12	880	980
4606	3	9	12	522	622
4607	12	18	12	1004	1104
4608	16	6	12	802	902
4609	0	4	12	1092	1192
4610	18	0	12	1115	1215
4611	20	3	12	1054	1154
4612	6	15	12	1030	1130
4613	0	0	12	622	722
4614	15	17	12	612	712
4615	7	8	12	619	719
4616	8	8	12	593	693
4617	11	4	12	586	686
4618	17	19	12	1073	1173
4619	1	2	12	1065	1165
4620	13	5	12	998	1098
4621	0	10	12	1105	1205
4622	20	14	12	605	705
4623	17	15	12	907	1007
4624	0	11	12	645	745
4625	11	10	12	1008	1108
4626	17	11	12	631	731
4627	12	2	12	1031	1131
4628	19	13	12	786	886
4629	0	6	12	711	811
4630	16	6	12	879	979
4631	19	17	12	952	1052
4632	1	5	12	769	869
4633	16	17	12	1042	1142
4634	17	9	12	852	952
4635	0	0	12	916	1016
4636	14	17	12	960	1060
4637	7	10	12	768	868
4638	12	16	12	633	733
4639	13	19	12	559	659
4640	0	5	12	959	1059
4641	5	20	12	899	999
4642	20	4	12	901	1001
4643	2	19	12	849	949
4644	13	17	12	786	886
4645	18	20	12	1027	1127
4646	12	19	12	685	785
4647	8	0	12	691	791
4648	11	19	12	546	646
4649	13	3	12	928	1028
4650	12	14	12	826	926
4651	19	16	12	783	883
4652	3	8	12	1020	1120
4653	13	15	12	791	891
4654	9	17	12	815	915
4655	18	1	12	563	663
4656	10	2	12	1067	1167
4657	16	3	12	534	634
4658	18	2	12	721	821
4659	11	6	12	907	1007
4660	12	13	12	1079	1179
4661	1	12	12	551	651
4662	11	10	12	754	854
4663	15	6	12	907	1007
4664	3	3	12	909	1009
4665	16	11	12	1070	1170
4666	16	5	12	741	841
4667	19	14	12	664	764
4668	2	18	12	960	1060
4669	3	7	12	612	712
4670	17	2	12	726	826
4671	3	4	12	944	1044
4672	13	1	12	861	961
4673	7	1	12	902	1002
4674	12	0	12	934	1034
4675	6	1	12	1067	1167
4676	16	4	12	654	754
4677	1	19	12	696	796
4678	0	9	12	781	881
4679	17	4	12	577	677
4680	12	13	12	892	992
4681	16	12	12	837	937
4682	10	3	12	677	777
4683	1	14	12	601	701
4684	3	18	12	764	864
4685	16	4	12	927	1027
4686	16	12	12	767	867
4687	0	15	12	997	1097
4688	8	6	12	1080	1180
4689	4	11	12	570	670
4690	17	17	12	772	872
4691	18	6	12	715	815
4692	10	16	12	833	933
4693	17	17	12	635	735
4694	13	9	12	963	1063
4695	0	14	12	565	665
4696	8	20	12	775	875
4697	1	16	12	1001	1101
4698	14	18	12	914	1014
4699	19	0	12	861	961
4700	19	13	12	884	984
4701	20	5	12	1030	1130
4702	0	11	12	653	753
4703	8	3	12	596	696
4704	2	14	12	568	668
4705	9	19	12	972	1072
4706	16	8	12	836	936
4707	4	1	12	770	870
4708	14	15	12	583	683
4709	5	1	12	908	1008
4710	4	10	12	629	729
4711	1	7	12	985	1085
4712	12	10	12	1065	1165
4713	17	16	12	1018	1118
4714	17	16	12	564	664
4715	8	7	12	1112	1212
4716	5	0	12	647	747
4717	8	14	12	832	932
4718	6	2	12	701	801
4719	10	19	12	803	903
4720	13	12	12	592	692
4721	14	19	12	762	862
4722	17	0	12	531	631
4723	1	14	12	1048	1148
4724	8	12	12	883	983
4725	16	8	12	988	1088
4726	0	12	12	776	876
4727	12	6	12	783	883
4728	2	17	12	998	1098
4729	6	6	12	1043	1143
4730	18	11	12	764	864
4731	0	7	12	1029	1129
4732	5	16	12	566	666
4733	0	15	12	690	790
4734	16	1	12	1017	1117
4735	3	0	12	600	700
4736	14	8	12	603	703
4737	18	7	12	967	1067
4738	20	10	12	964	1064
4739	20	10	12	548	648
4740	1	6	12	1052	1152
4741	6	11	12	697	797
4742	7	1	12	989	1089
4743	3	10	12	1104	1204
4744	6	7	12	920	1020
4745	16	12	12	1073	1173
4746	20	9	12	1084	1184
4747	12	0	12	686	786
4748	2	2	12	535	635
4749	15	2	12	700	800
4750	7	6	12	897	997
4751	2	20	12	717	817
4752	4	1	12	714	814
4753	0	20	12	940	1040
4754	20	17	12	699	799
4755	0	16	12	983	1083
4756	17	5	12	1017	1117
4757	13	14	12	732	832
4758	11	8	12	831	931
4759	13	2	12	840	940
4760	1	3	12	802	902
4761	10	6	12	1115	1215
4762	3	0	12	941	1041
4763	13	13	12	776	876
4764	6	7	12	543	643
4765	18	14	12	959	1059
4766	0	8	12	1005	1105
4767	0	2	12	777	877
4768	2	6	12	851	951
4769	14	19	12	706	806
4770	4	13	12	653	753
4771	12	1	12	861	961
4772	10	3	12	670	770
4773	0	10	12	794	894
4774	16	20	12	1006	1106
4775	14	18	12	804	904
4776	11	17	12	897	997
4777	13	17	12	728	828
4778	1	7	12	623	723
4779	10	4	12	1099	1199
4780	8	8	12	785	885
4781	11	19	12	833	933
4782	0	8	12	848	948
4783	5	15	12	706	806
4784	2	2	12	957	1057
4785	2	15	12	912	1012
4786	1	19	12	1049	1149
4787	4	4	12	1025	1125
4788	1	12	12	1034	1134
4789	20	3	12	647	747
4790	18	0	12	1087	1187
4791	16	0	12	588	688
4792	14	17	12	721	821
4793	6	4	12	708	808
4794	3	2	12	521	621
4795	14	9	12	651	751
4796	17	4	12	939	1039
4797	12	0	12	573	673
4798	11	19	12	894	994
4799	16	3	12	1044	1144
4800	8	14	12	568	668
4801	13	11	12	715	815
4802	1	0	12	945	1045
4803	12	16	12	1022	1122
4804	19	20	12	848	948
4805	7	0	12	867	967
4806	0	7	12	536	636
4807	5	12	12	1012	1112
4808	1	5	12	671	771
4809	4	15	12	1034	1134
4810	8	5	12	578	678
4811	14	3	12	636	736
4812	0	16	12	613	713
4813	12	7	12	687	787
4814	11	1	12	671	771
4815	3	8	12	594	694
4816	20	12	12	821	921
4817	1	0	12	808	908
4818	1	9	12	569	669
4819	3	1	12	983	1083
4820	10	1	12	626	726
4821	18	9	12	864	964
4822	19	11	12	618	718
4823	14	6	12	1012	1112
4824	8	10	12	652	752
4825	14	11	12	624	724
4826	2	16	12	614	714
4827	7	2	12	566	666
4828	2	12	12	609	709
4829	20	14	12	650	750
4830	20	4	12	628	728
4831	10	6	12	677	777
4832	8	6	12	629	729
4833	15	3	12	932	1032
4834	2	0	12	774	874
4835	6	15	12	897	997
4836	9	8	12	629	729
4837	18	15	12	731	831
4838	15	13	12	915	1015
4839	10	12	12	697	797
4840	10	13	12	520	620
4841	1	15	12	844	944
4842	14	5	12	819	919
4843	11	5	12	1002	1102
4844	13	3	12	833	933
4845	17	9	12	834	934
4846	8	20	12	654	754
4847	15	1	12	872	972
4848	6	7	12	753	853
4849	8	0	12	878	978
4850	2	12	12	716	816
4851	12	10	12	1005	1105
4852	4	16	12	1092	1192
4853	10	12	12	588	688
4854	3	4	12	608	708
4855	7	13	12	1048	1148
4856	8	19	12	683	783
4857	13	9	12	784	884
4858	4	0	12	603	703
4859	3	12	12	932	1032
4860	18	11	12	774	874
4861	16	4	12	520	620
4862	9	1	12	664	764
4863	3	7	12	575	675
4864	16	11	12	882	982
4865	8	7	12	606	706
4866	11	8	12	734	834
4867	5	0	12	810	910
4868	10	6	12	817	917
4869	18	14	12	1012	1112
4870	8	2	12	1101	1201
4871	5	18	12	666	766
4872	12	17	12	682	782
4873	0	16	12	1019	1119
4874	13	14	12	620	720
4875	8	18	12	575	675
4876	13	13	12	653	753
4877	4	4	12	998	1098
4878	12	5	12	799	899
4879	20	9	12	707	807
4880	11	11	12	911	1011
4881	6	11	12	810	910
4882	15	10	12	932	1032
4883	18	0	12	1034	1134
4884	19	2	12	692	792
4885	7	2	12	923	1023
4886	6	11	12	521	621
4887	20	15	12	614	714
4888	15	8	12	1092	1192
4889	10	7	12	1004	1104
4890	0	20	12	577	677
4891	19	14	12	605	705
4892	12	15	12	762	862
4893	13	6	12	863	963
4894	18	6	12	755	855
4895	16	9	12	1052	1152
4896	12	3	12	858	958
4897	11	2	12	687	787
4898	4	2	12	841	941
4899	10	16	12	675	775
4900	18	13	12	687	787
4901	12	7	12	751	851
4902	13	4	12	718	818
4903	6	0	12	605	705
4904	1	20	12	663	763
4905	5	17	12	885	985
4906	1	18	12	683	783
4907	3	17	12	956	1056
4908	1	9	12	737	837
4909	17	6	12	732	832
4910	15	12	12	766	866
4911	5	16	12	1072	1172
4912	9	12	12	1071	1171
4913	7	12	12	653	753
4914	13	19	12	646	746
4915	9	16	12	891	991
4916	15	8	12	1010	1110
4917	14	13	12	633	733
4918	0	7	12	1117	1217
4919	5	2	12	1073	1173
4920	15	20	12	542	642
4921	18	12	12	579	679
4922	10	20	12	893	993
4923	7	13	12	814	914
4924	5	3	12	1001	1101
4925	1	11	12	980	1080
4926	16	8	12	828	928
4927	5	4	12	1006	1106
4928	0	3	12	547	647
4929	3	1	12	717	817
4930	12	13	12	888	988
4931	17	13	12	740	840
4932	8	6	12	772	872
4933	14	20	12	685	785
4934	1	14	12	921	1021
4935	6	8	12	782	882
4936	2	13	12	682	782
4937	12	10	12	1067	1167
4938	3	5	12	597	697
4939	14	16	12	1090	1190
4940	18	16	12	594	694
4941	16	18	12	673	773
4942	18	12	12	1045	1145
4943	5	14	12	859	959
4944	4	19	12	1068	1168
4945	2	6	12	907	1007
4946	15	2	12	863	963
4947	6	3	12	921	1021
4948	16	10	12	529	629
4949	14	7	12	957	1057
4950	12	12	12	803	903
4951	0	15	12	994	1094
4952	19	6	12	556	656
4953	19	6	12	541	641
4954	10	0	12	1037	1137
4955	7	19	12	864	964
4956	9	14	12	1075	1175
4957	1	9	12	858	958
4958	12	11	12	726	826
4959	13	3	12	740	840
4960	10	15	12	641	741
4961	4	6	12	1106	1206
4962	5	7	12	580	680
4963	13	14	12	665	765
4964	15	8	12	906	1006
4965	13	11	12	761	861
4966	8	5	12	936	1036
4967	9	3	12	548	648
4968	7	8	12	1097	1197
4969	15	5	12	834	934
4970	4	5	12	978	1078
4971	14	2	12	795	895
4972	7	18	12	664	764
4973	12	12	12	906	1006
4974	0	20	12	1052	1152
4975	7	1	12	596	696
4976	18	12	12	827	927
4977	11	20	12	529	629
4978	9	15	12	1007	1107
4979	1	0	12	1060	1160
4980	5	9	12	1063	1163
4981	19	17	12	792	892
4982	9	6	12	870	970
4983	10	14	12	1079	1179
4984	18	8	12	970	1070
4985	3	7	12	975	1075
4986	13	19	12	933	1033
4987	19	2	12	1073	1173
4988	13	14	12	1040	1140
4989	14	9	12	602	702
4990	11	16	12	861	961
4991	12	8	12	902	1002
4992	5	13	12	584	684
4993	0	13	12	740	840
4994	16	1	12	586	686
4995	0	3	12	690	790
4996	16	14	12	673	773
4997	4	11	12	590	690
4998	13	20	12	1010	1110
4999	3	3	12	782	882
5000	4	17	12	751	851

STORE
M NO.  XCOORD.  YCOORD.  INVENTORY.  BEGIN TIME.  END TIME. 
01	9	8	8099	540	1260
02	3	13	8407	540	1260
03	18	17	8572	540	1260
04	8	15	7882	540	1260
05	4	16	8592	540	1260
06	6	11	7881	540	1260
07	13	3	8415	540	1260
08	1	17	8009	540	1260
09	6	5	8024	540	1260
