# Supplementary material for: Multi-store collaborative delivery optimization based on Top-K order-split
Source: PLoS One. 2023 Mar 9;18(3):e0278690. doi: 10.1371/journal.pone.0278690 (PMC9997996; doi:10.1371/journal.pone.0278690)
Supplement: S1 File — All experimental data are included. (ZIP) [file pone.0278690.s001.zip › Real Data/A10-600-2-9.txt]

A10-600-2-9 

VEHICLE
NUMBER     CAPACITY
 250            100

ORDER
OR NO.  XCOORD.    YCOORD.    DEMAND.   READY TIME.  DUE DATE.  
1	7	19	8	1069	1189
2	14	1	8	564	684
3	14	19	8	937	1057
4	11	7	8	1102	1222
5	19	3	8	660	780
6	0	13	8	791	911
7	7	9	20	902	1022
8	12	6	20	561	681
9	17	13	20	815	935
10	14	11	20	1110	1230
11	7	13	20	904	1024
12	9	9	20	927	1047
13	11	20	20	874	994
14	19	1	20	1068	1188
15	0	9	20	1072	1192
16	16	15	20	818	938
17	6	9	20	845	965
18	17	12	20	877	997
19	0	11	20	946	1066
20	12	5	20	759	879
21	16	20	20	589	709
22	4	1	20	848	968
23	10	8	20	558	678
24	16	10	20	592	712
25	18	1	20	975	1095
26	5	4	20	981	1101
27	5	1	20	1032	1152
28	18	12	20	653	773
29	7	9	20	969	1089
30	15	6	20	944	1064
31	8	6	20	866	986
32	11	15	20	551	671
33	19	3	20	1049	1169
34	2	10	20	1067	1187
35	5	12	20	715	835
36	17	14	20	821	941
37	0	15	20	728	848
38	0	8	20	774	894
39	16	20	20	1118	1238
40	10	2	20	1123	1243
41	0	8	20	857	977
42	8	6	20	668	788
43	5	11	20	924	1044
44	14	17	20	862	982
45	3	20	20	621	741
46	2	10	20	998	1118
47	14	13	20	552	672
48	4	9	20	803	923
49	16	3	20	873	993
50	1	20	20	794	914
51	10	19	20	1030	1150
52	11	4	20	1123	1243
53	17	18	20	585	705
54	12	8	20	743	863
55	5	20	20	776	896
56	19	4	20	1049	1169
57	2	4	20	694	814
58	19	14	20	970	1090
59	9	3	20	805	925
60	0	15	20	1122	1242
61	19	10	20	781	901
62	15	15	20	962	1082
63	8	19	20	843	963
64	17	17	20	673	793
65	10	16	20	1047	1167
66	11	10	20	579	699
67	12	18	20	557	677
68	9	20	20	768	888
69	2	9	20	688	808
70	11	19	20	953	1073
71	16	10	20	1101	1221
72	0	19	20	923	1043
73	19	15	20	750	870
74	7	11	20	817	937
75	17	13	20	665	785
76	4	3	20	972	1092
77	17	3	20	773	893
78	15	0	20	667	787
79	14	15	20	1127	1247
80	20	6	20	671	791
81	18	13	20	1082	1202
82	10	6	20	1072	1192
83	2	0	20	1084	1204
84	5	20	20	694	814
85	13	20	20	836	956
86	7	8	20	1068	1188
87	11	7	20	732	852
88	17	19	20	1094	1214
89	11	9	20	629	749
90	9	10	20	750	870
91	6	9	20	682	802
92	18	19	20	627	747
93	14	4	20	664	784
94	14	17	20	545	665
95	3	13	20	631	751
96	13	19	20	749	869
97	8	19	20	1043	1163
98	6	2	20	1043	1163
99	9	5	20	1001	1121
100	18	7	20	889	1009
101	15	18	20	594	714
102	7	8	20	905	1025
103	14	20	20	677	797
104	13	13	20	578	698
105	16	14	20	689	809
106	17	12	20	933	1053
107	1	14	20	805	925
108	4	7	20	738	858
109	0	8	20	731	851
110	6	3	20	693	813
111	20	3	20	727	847
112	12	15	20	933	1053
113	17	17	20	973	1093
114	10	0	20	675	795
115	16	2	20	1042	1162
116	19	11	20	602	722
117	1	17	20	954	1074
118	5	18	20	553	673
119	18	7	20	1132	1252
120	10	13	20	773	893
121	16	9	20	978	1098
122	6	4	20	746	866
123	17	14	20	1038	1158
124	11	10	20	1115	1235
125	8	15	20	660	780
126	19	7	20	1080	1200
127	16	14	20	644	764
128	2	15	20	1042	1162
129	11	0	20	1067	1187
130	12	20	20	572	692
131	16	16	20	734	854
132	19	13	20	1022	1142
133	1	0	20	860	980
134	13	16	20	896	1016
135	5	4	20	927	1047
136	12	6	20	629	749
137	13	8	20	896	1016
138	7	16	20	562	682
139	5	7	20	730	850
140	4	17	20	540	660
141	2	19	20	1092	1212
142	14	4	20	943	1063
143	1	11	20	1047	1167
144	6	0	20	627	747
145	17	8	20	967	1087
146	19	15	20	874	994
147	0	15	20	611	731
148	13	8	20	914	1034
149	10	17	20	702	822
150	14	16	20	1043	1163
151	15	9	20	1081	1201
152	18	14	20	1102	1222
153	1	19	20	949	1069
154	20	19	20	998	1118
155	15	20	20	985	1105
156	3	16	20	867	987
157	9	6	20	799	919
158	15	13	20	1027	1147
159	3	8	20	877	997
160	5	7	20	733	853
161	10	19	20	624	744
162	8	4	20	721	841
163	18	11	20	1046	1166
164	11	14	20	1031	1151
165	12	16	20	584	704
166	18	20	20	1070	1190
167	9	12	20	731	851
168	6	18	20	655	775
169	9	15	20	621	741
170	13	14	20	938	1058
171	19	12	20	832	952
172	10	19	20	1076	1196
173	16	3	20	903	1023
174	12	4	20	656	776
175	15	9	20	835	955
176	6	16	20	853	973
177	5	13	20	1100	1220
178	19	6	20	584	704
179	4	19	20	1014	1134
180	17	9	20	754	874
181	18	7	20	983	1103
182	20	20	20	886	1006
183	10	12	20	851	971
184	15	0	20	1008	1128
185	1	13	20	544	664
186	6	4	20	823	943
187	18	17	20	876	996
188	8	5	20	1107	1227
189	4	1	20	1122	1242
190	13	13	20	872	992
191	11	5	20	719	839
192	16	14	20	977	1097
193	15	2	20	1002	1122
194	12	18	20	1085	1205
195	6	10	20	542	662
196	8	12	20	1087	1207
197	7	15	20	1019	1139
198	8	6	20	1139	1259
199	10	18	20	668	788
200	17	19	20	1019	1139
201	16	15	20	731	851
202	5	17	20	608	728
203	14	6	20	912	1032
204	1	20	20	709	829
205	4	19	20	1070	1190
206	16	11	20	610	730
207	8	8	20	967	1087
208	16	8	20	1114	1234
209	15	11	20	765	885
210	13	0	20	608	728
211	8	7	20	1055	1175
212	12	1	20	1001	1121
213	2	3	20	1065	1185
214	15	11	20	778	898
215	20	5	20	1131	1251
216	11	13	20	1012	1132
217	11	2	20	567	687
218	11	6	20	794	914
219	3	2	20	1043	1163
220	17	8	20	956	1076
221	13	18	20	994	1114
222	10	18	20	885	1005
223	7	19	20	876	996
224	19	13	20	1084	1204
225	17	1	20	831	951
226	8	19	20	1105	1225
227	1	13	20	684	804
228	9	20	20	695	815
229	5	19	20	769	889
230	20	9	20	891	1011
231	19	12	20	1077	1197
232	19	16	20	806	926
233	19	0	20	945	1065
234	8	6	20	668	788
235	18	4	20	955	1075
236	18	14	20	954	1074
237	15	3	20	1033	1153
238	16	20	20	959	1079
239	13	11	20	572	692
240	4	15	20	1055	1175
241	3	5	20	767	887
242	16	13	20	990	1110
243	4	4	20	1133	1253
244	9	6	20	1117	1237
245	6	4	20	969	1089
246	9	3	20	831	951
247	9	16	20	877	997
248	11	12	20	672	792
249	2	0	20	771	891
250	19	15	20	1023	1143
251	5	13	20	1003	1123
252	18	2	20	916	1036
253	17	15	20	833	953
254	8	9	20	728	848
255	5	4	20	1058	1178
256	5	20	20	1101	1221
257	7	17	20	938	1058
258	1	2	20	1087	1207
259	12	14	20	917	1037
260	19	18	20	577	697
261	14	2	20	776	896
262	18	12	20	829	949
263	14	19	20	568	688
264	9	16	20	937	1057
265	0	18	20	948	1068
266	10	4	20	631	751
267	0	8	20	930	1050
268	6	13	20	1052	1172
269	15	17	20	912	1032
270	8	13	20	590	710
271	2	4	20	767	887
272	15	7	20	742	862
273	12	5	20	811	931
274	14	10	20	1011	1131
275	11	11	20	928	1048
276	19	18	20	723	843
277	3	2	20	772	892
278	9	5	20	649	769
279	18	19	20	832	952
280	7	18	20	852	972
281	17	12	20	1019	1139
282	2	14	20	568	688
283	13	14	20	907	1027
284	13	6	20	1039	1159
285	14	5	20	1126	1246
286	19	10	20	582	702
287	14	20	20	767	887
288	2	0	20	605	725
289	6	13	20	791	911
290	10	9	20	704	824
291	1	18	20	722	842
292	4	19	20	1028	1148
293	14	16	20	709	829
294	6	3	20	788	908
295	3	17	20	801	921
296	20	13	20	637	757
297	12	14	20	1032	1152
298	10	10	20	1135	1255
299	1	14	20	870	990
300	2	7	20	1062	1182
301	1	8	20	823	943
302	15	12	20	826	946
303	9	6	20	795	915
304	6	17	20	1139	1259
305	2	14	20	653	773
306	13	4	20	968	1088
307	8	3	20	1052	1172
308	17	0	20	609	729
309	13	0	20	956	1076
310	2	18	20	1051	1171
311	20	13	20	782	902
312	2	4	20	620	740
313	10	3	20	605	725
314	4	10	20	1037	1157
315	14	14	20	970	1090
316	3	7	20	1138	1258
317	12	2	20	1134	1254
318	1	7	20	703	823
319	5	7	20	889	1009
320	10	6	20	1039	1159
321	13	5	20	885	1005
322	13	1	20	1087	1207
323	12	3	20	660	780
324	20	2	20	819	939
325	10	9	20	1108	1228
326	14	11	20	641	761
327	20	0	20	713	833
328	6	19	20	1065	1185
329	4	12	20	827	947
330	16	17	20	738	858
331	8	10	20	658	778
332	15	17	20	937	1057
333	7	0	20	658	778
334	9	20	20	574	694
335	19	8	20	999	1119
336	9	9	20	1127	1247
337	7	5	20	935	1055
338	1	7	20	640	760
339	1	9	20	1080	1200
340	18	9	20	924	1044
341	12	0	20	1131	1251
342	9	6	20	617	737
343	13	14	20	1024	1144
344	1	6	20	883	1003
345	18	10	20	557	677
346	10	19	20	1099	1219
347	0	11	20	584	704
348	1	12	20	967	1087
349	6	19	20	643	763
350	16	0	20	587	707
351	17	5	20	990	1110
352	5	20	20	905	1025
353	17	3	20	755	875
354	6	9	20	1017	1137
355	18	11	20	541	661
356	9	7	20	741	861
357	7	9	20	812	932
358	9	7	20	656	776
359	12	10	20	740	860
360	6	14	20	712	832
361	2	9	20	1097	1217
362	8	12	20	1135	1255
363	12	6	20	806	926
364	15	2	20	934	1054
365	12	4	20	992	1112
366	8	5	20	727	847
367	17	9	20	1076	1196
368	12	13	20	566	686
369	18	0	20	795	915
370	6	18	20	1130	1250
371	6	10	20	971	1091
372	17	11	20	688	808
373	6	15	20	1126	1246
374	13	20	20	630	750
375	10	9	20	629	749
376	16	0	20	771	891
377	0	5	20	603	723
378	17	13	20	739	859
379	19	13	20	1136	1256
380	3	0	20	697	817
381	18	14	20	1066	1186
382	1	20	20	838	958
383	17	11	20	797	917
384	5	14	20	1074	1194
385	6	12	20	687	807
386	2	1	20	695	815
387	14	16	20	650	770
388	13	15	20	807	927
389	7	18	20	674	794
390	12	6	20	1055	1175
391	8	2	20	860	980
392	7	8	20	701	821
393	5	18	20	975	1095
394	15	17	20	622	742
395	1	12	20	1044	1164
396	8	1	20	1135	1255
397	13	7	20	679	799
398	12	0	20	991	1111
399	0	20	20	611	731
400	12	12	20	1054	1174
401	2	12	20	842	962
402	9	17	20	650	770
403	17	17	20	581	701
404	20	17	20	845	965
405	11	3	20	605	725
406	7	18	20	824	944
407	8	18	20	764	884
408	8	18	20	793	913
409	12	10	20	991	1111
410	13	5	20	574	694
411	15	8	20	844	964
412	13	10	20	813	933
413	19	0	20	562	682
414	16	10	20	760	880
415	2	14	20	881	1001
416	15	11	20	1070	1190
417	20	0	20	879	999
418	10	0	20	592	712
419	3	16	20	748	868
420	4	11	20	894	1014
421	16	7	20	775	895
422	7	13	20	700	820
423	4	0	20	969	1089
424	9	17	20	541	661
425	2	5	20	1025	1145
426	18	10	20	684	804
427	19	2	20	544	664
428	16	5	20	729	849
429	1	15	20	908	1028
430	14	5	20	943	1063
431	5	14	20	884	1004
432	6	8	20	611	731
433	18	11	20	703	823
434	9	5	20	992	1112
435	18	10	20	762	882
436	8	6	20	562	682
437	3	18	20	646	766
438	0	9	20	1032	1152
439	1	15	20	744	864
440	18	12	20	1030	1150
441	1	15	20	1132	1252
442	14	15	20	558	678
443	2	11	20	851	971
444	4	14	20	1065	1185
445	12	5	20	804	924
446	20	8	20	966	1086
447	14	6	20	598	718
448	0	0	20	1127	1247
449	17	5	20	950	1070
450	8	6	20	1016	1136
451	3	6	20	715	835
452	18	10	20	971	1091
453	3	17	20	695	815
454	2	20	20	983	1103
455	3	6	20	593	713
456	13	12	20	985	1105
457	2	16	20	955	1075
458	17	13	20	654	774
459	11	5	20	1005	1125
460	5	13	20	1136	1256
461	4	17	20	1137	1257
462	4	15	20	885	1005
463	14	18	20	1052	1172
464	4	5	20	831	951
465	17	1	20	1094	1214
466	6	10	20	699	819
467	18	17	20	634	754
468	12	12	20	776	896
469	0	14	20	711	831
470	16	16	20	915	1035
471	20	1	20	864	984
472	1	19	20	1000	1120
473	11	0	20	1043	1163
474	4	13	20	1008	1128
475	8	0	20	1099	1219
476	9	20	20	668	788
477	0	5	20	1079	1199
478	2	18	20	857	977
479	6	16	20	908	1028
480	3	0	20	745	865
481	16	5	20	1034	1154
482	20	0	20	808	928
483	1	15	20	796	916
484	3	14	20	597	717
485	17	16	20	1069	1189
486	0	17	20	707	827
487	11	19	20	853	973
488	15	11	20	1082	1202
489	9	9	20	1090	1210
490	3	2	20	1109	1229
491	9	2	20	787	907
492	6	12	20	561	681
493	16	11	20	1064	1184
494	11	12	20	743	863
495	1	10	20	680	800
496	19	13	20	828	948
497	20	8	20	617	737
498	17	11	20	586	706
499	14	4	20	805	925
500	10	14	20	796	916
501	11	2	20	673	793
502	3	20	20	815	935
503	16	11	20	940	1060
504	10	18	20	773	893
505	16	2	20	635	755
506	12	17	20	894	1014
507	17	9	20	785	905
508	17	18	20	764	884
509	6	11	20	814	934
510	16	17	20	612	732
511	5	9	20	1135	1255
512	13	2	20	1114	1234
513	7	4	20	924	1044
514	5	6	20	929	1049
515	12	14	20	711	831
516	6	16	20	546	666
517	20	0	20	986	1106
518	14	3	20	1086	1206
519	9	14	20	974	1094
520	3	20	20	937	1057
521	17	16	20	741	861
522	0	2	20	947	1067
523	14	16	20	1052	1172
524	15	7	20	1019	1139
525	17	2	20	770	890
526	3	2	20	619	739
527	7	19	20	839	959
528	8	14	20	744	864
529	6	7	20	1129	1249
530	4	10	20	551	671
531	1	6	20	725	845
532	15	11	20	711	831
533	14	8	20	1138	1258
534	2	13	20	622	742
535	5	10	20	628	748
536	0	11	20	716	836
537	5	1	20	710	830
538	1	12	20	760	880
539	7	15	20	772	892
540	1	19	20	992	1112
541	8	16	20	1089	1209
542	8	2	20	594	714
543	12	12	20	706	826
544	0	19	20	1012	1132
545	6	4	20	738	858
546	13	3	20	964	1084
547	3	2	20	1076	1196
548	1	10	20	692	812
549	4	19	20	694	814
550	5	19	20	976	1096
551	0	1	20	866	986
552	10	20	20	875	995
553	15	5	20	1037	1157
554	13	9	20	635	755
555	9	4	20	887	1007
556	20	16	20	807	927
557	10	8	20	875	995
558	14	11	20	601	721
559	16	6	20	1063	1183
560	0	13	20	825	945
561	17	15	20	990	1110
562	5	8	20	840	960
563	2	9	20	729	849
564	0	9	20	564	684
565	0	15	20	707	827
566	10	2	20	1100	1220
567	9	20	20	739	859
568	20	20	20	786	906
569	13	13	20	724	844
570	16	14	20	895	1015
571	20	15	20	578	698
572	0	14	20	904	1024
573	5	13	20	585	705
574	12	8	20	1058	1178
575	18	11	20	649	769
576	18	1	20	596	716
577	5	2	20	1084	1204
578	14	7	20	916	1036
579	20	1	20	903	1023
580	16	10	20	990	1110
581	15	20	20	742	862
582	5	4	20	897	1017
583	0	20	20	803	923
584	11	20	20	964	1084
585	9	3	20	1037	1157
586	2	5	20	786	906
587	9	13	20	835	955
588	18	14	20	684	804
589	10	20	20	601	721
590	8	12	20	760	880
591	20	14	20	839	959
592	7	7	20	1098	1218
593	7	8	20	679	799
594	7	1	20	611	731
595	13	6	20	579	699
596	0	0	20	807	927
597	11	7	20	1104	1224
598	2	8	20	548	668
599	18	14	20	840	960
600	8	16	20	1031	1151

STORM
M NO.  XCOORD.  YCOORD.  INVENTORY.  BEGIN TIME.  END TIME. 
01	9	8	8099	540	1260
02	3	13	8407	540	1260
03	18	17	8572	540	1260
04	8	15	7882	540	1260
05	4	16	8592	540	1260
06	6	11	7881	540	1260
07	13	3	8415	540	1260
08	1	17	8009	540	1260
09	6	5	8024	540	1260
					
					
					
					
					
					
					
					
					
					
					
					
					
					
					
					
					
					
					
					
					
					
					
					
					
					
					
					
					
					
					
					
					
					
					
					
					
					
					
					
					
					
					
					
					
					
					
					
					
					
					
					
					
					
					
					
					
					
					
					
					
					
					
					
					
					
					
					
					
					
					
					
					
					
					
					
					
					
					
					
					
					
					
					
					
					
					
					
					
					
					
					
					
					
					
					
					
					
					
					
					
					
					
					
					
					
					
					
					
					
					
					
					
					
					
					
					
					
					
					
					
					
					
					
					
					
					
					
					
					
					
					
					
					
					
					
					
					
					
					
					
					
					
					
					
					
					
					
					
					
					
					
					
					
					
					
					
					
					
					
					
					
					
					
					
					
					
					
					
					
					
					
					
					
					
					
					
					
					
					
					
					
					
					
					
					
					
					
					
					
					
					
					
					
					
					
					
					
					
					
					
					
					
					
					
					
					
					
					
					
					
					
					
					
					
					
					
					
					
					
					
					
					
					
					
					
					
					
					
					
					
					
					
					
					
					
					
					
					
					
					
					
					
					
					
					
					
					
					
					
					
					
					
					
					
					
					
					
					
					
					
					
					
					
					
					
					
					
					
					
					
					
					
					
					
					
					
					
					
					
					
					
					
					
					
					
					
					
					
					
					
					
					
					
					
					
					
					
					
					
					
					
					
					
					
					
					
					
					
					
					
					
					
					
					
					
					
					
					
					
					
					
					
					
					
					
					
					
					
					
					
					
					
					
					
					
					
					
					
					
					
					
					
					
					
					
					
					
					
					
					
					
					
					
					
					
					
					
					
					
					
					
					
					
					
					
					
					
					
					
					
					
					
					
					
					
					
					
					
					
					
					
					
					
					
					
					
					
					
					
					
					
					
					
					
					
					
					
					
					


STORM
M NO.  XCOORD.  YCOORD.  INVENTORY.  BEGIN TIME.  END TIME. 
01	9	8	8099	540	1260
02	3	13	8407	540	1260
03	18	17	8572	540	1260
04	18	15	7882	540	1260
05	4	16	8592	540	1260
06	6	11	7881	540	1260
07	13	3	8415	540	1260
08	1	17	8009	540	1260
09	6	5	8024	540	1260
