# Supplementary material for: Multi-store collaborative delivery optimization based on Top-K order-split
Source: PLoS One. 2023 Mar 9;18(3):e0278690. doi: 10.1371/journal.pone.0278690 (PMC9997996; doi:10.1371/journal.pone.0278690)
Supplement: S1 File — All experimental data are included. (ZIP) [file pone.0278690.s001.zip › Real Data/R200-6-2-9.txt]

R200_6_2_9

VEHICLE
NUMBER     CAPACITY
 250            100

ORDER
OR NO.  XCOORD.    YCOORD.    DEMAND.   READY TIME.  DUE DATE.   

1	7	19	12	1069	1189
2	14	1	12	564	684
3	14	19	12	937	1057
4	11	7	12	1102	1222
5	13	13	12	821	941
6	19	3	12	660	780
7	0	13	12	791	911
8	4	8	12	1016	1136
9	7	9	12	902	1022
10	12	6	12	561	681
11	14	5	12	879	999
12	17	13	12	815	935
13	14	11	12	1110	1230
14	19	18	12	924	1044
15	7	13	12	904	1024
16	9	9	12	927	1047
17	17	0	12	892	1012
18	11	20	12	874	994
19	19	1	12	1068	1188
20	0	15	12	674	794
21	0	9	12	1072	1192
22	16	15	12	818	938
23	18	8	12	629	749
24	6	9	12	845	965
25	17	12	12	877	997
26	6	10	12	773	893
27	0	11	12	946	1066
28	12	5	12	759	879
29	6	10	12	1082	1202
30	16	20	12	589	709
31	4	1	12	848	968
32	1	2	12	812	932
33	10	8	12	558	678
34	16	10	12	592	712
35	18	2	12	1085	1205
36	18	1	12	975	1095
37	5	4	12	981	1101
38	10	15	12	860	980
39	5	1	12	1032	1152
40	18	12	12	653	773
41	6	18	12	655	775
42	7	9	12	969	1089
43	15	6	12	944	1064
44	20	6	12	696	816
45	8	6	12	866	986
46	11	15	12	551	671
47	14	7	12	901	1021
48	19	3	12	1049	1169
49	2	10	12	1067	1187
50	19	7	12	691	811
51	5	12	12	715	835
52	17	14	12	821	941
53	0	4	12	876	996
54	0	15	12	728	848
55	0	8	12	774	894
56	12	9	12	763	883
57	16	20	12	1118	1238
58	10	2	12	1123	1243
59	5	8	12	1011	1131
60	0	8	12	857	977
61	8	6	12	668	788
62	6	7	12	692	812
63	5	11	12	924	1044
64	14	17	12	862	982
65	19	7	12	758	878
66	3	20	12	621	741
67	2	10	12	998	1118
68	1	13	12	1094	1214
69	14	13	12	552	672
70	4	9	12	803	923
71	13	6	12	848	968
72	16	3	12	873	993
73	1	20	12	794	914
74	16	0	12	644	764
75	10	19	12	1030	1150
76	11	4	12	1123	1243
77	7	9	12	594	714
78	17	18	12	585	705
79	12	8	12	743	863
80	7	12	12	821	941
81	5	20	12	776	896
82	19	4	12	1049	1169
83	8	5	12	690	810
84	2	4	12	694	814
85	19	14	12	970	1090
86	0	5	12	642	762
87	9	3	12	805	925
88	0	15	12	1122	1242
89	1	4	12	810	930
90	19	10	12	781	901
91	9	4	12	789	909
92	1	17	12	597	717
93	16	5	12	973	1093
94	4	16	12	917	1037
95	12	19	12	783	903
96	13	17	12	856	976
97	11	16	12	1028	1148
98	11	0	12	611	731
99	0	1	12	839	959
100	14	20	12	1047	1167
101	19	10	12	904	1024
102	3	13	12	559	679
103	15	15	12	962	1082
104	6	11	12	1107	1227
105	8	19	12	843	963
106	17	17	12	673	793
107	15	18	12	671	791
108	10	16	12	1047	1167
109	11	10	12	579	699
110	0	18	12	1101	1221
111	12	18	12	557	677
112	2	2	12	1026	1146
113	16	13	12	1113	1233
114	13	11	12	1071	1191
115	6	19	12	759	879
116	4	16	12	993	1113
117	16	15	12	1130	1250
118	9	20	12	768	888
119	5	15	12	1132	1252
120	2	9	12	688	808
121	11	19	12	953	1073
122	17	16	12	569	689
123	16	10	12	1101	1221
124	0	19	12	923	1043
125	18	18	12	692	812
126	19	15	12	750	870
127	7	11	12	817	937
128	16	15	12	1013	1133
129	17	13	12	665	785
130	4	3	12	972	1092
131	4	7	12	593	713
132	17	3	12	773	893
133	15	0	12	667	787
134	16	4	12	1136	1256
135	14	15	12	1127	1247
136	20	6	12	671	791
137	13	20	12	550	670
138	18	13	12	1082	1202
139	10	6	12	1072	1192
140	9	12	12	981	1101
141	4	0	12	1077	1197
142	9	20	12	1040	1160
143	19	12	12	582	702
144	8	18	12	828	948
145	20	1	12	792	912
146	17	18	12	771	891
147	15	12	12	910	1030
148	2	0	12	1084	1204
149	10	5	12	777	897
150	5	20	12	694	814
151	13	20	12	836	956
152	5	17	12	1128	1248
153	7	8	12	1068	1188
154	11	7	12	732	852
155	11	1	12	873	993
156	17	19	12	1094	1214
157	11	9	12	629	749
158	13	7	12	1055	1175
159	9	10	12	750	870
160	6	9	12	682	802
161	18	17	12	862	982
162	18	19	12	627	747
163	14	4	12	664	784
164	14	18	12	660	780
165	14	17	12	545	665
166	3	13	12	631	751
167	2	1	12	992	1112
168	13	19	12	749	869
169	8	19	12	1043	1163
170	1	5	12	1139	1259
171	14	16	12	694	814
172	19	14	12	1117	1237
173	16	4	12	1009	1129
174	0	7	12	804	924
175	6	17	12	636	756
176	4	6	12	779	899
177	9	11	12	780	900
178	6	2	12	1043	1163
179	9	13	12	1123	1243
180	9	5	12	1001	1121
181	18	7	12	889	1009
182	9	2	12	922	1042
183	15	18	12	594	714
184	7	8	12	905	1025
185	6	2	12	669	789
186	14	20	12	677	797
187	13	13	12	578	698
188	9	20	12	633	753
189	16	14	12	689	809
190	17	12	12	933	1053
191	17	16	12	761	881
192	1	14	12	805	925
193	4	7	12	738	858
194	13	19	12	832	952
195	0	8	12	731	851
196	6	3	12	693	813
197	15	14	12	927	1047
198	20	3	12	727	847
199	12	15	12	933	1053
200	14	3	12	924	1044

STORE
M NO.  XCOORD.  YCOORD.  INVENTORY.  BEGIN TIME.  END TIME. 
01	9	8	8099	540	1260
02	3	13	8407	540	1260
03	18	17	8572	540	1260
04	8	15	7882	540	1260
05	4	16	8592	540	1260
06	6	11	7881	540	1260
07	13	3	8415	540	1260
08	1	17	8009	540	1260
09	6	5	8024	540	1260
