# Supplementary material for: Multi-store collaborative delivery optimization based on Top-K order-split
Source: PLoS One. 2023 Mar 9;18(3):e0278690. doi: 10.1371/journal.pone.0278690 (PMC9997996; doi:10.1371/journal.pone.0278690)
Supplement: S1 File — All experimental data are included. (ZIP) [file pone.0278690.s001.zip › Real Data/R600-6-2-9.txt]

R600_6_2_9

VEHICLE
NUMBER     CAPACITY
 250            100

ORDER
OR NO.  XCOORD.    YCOORD.    DEMAND.   READY TIME.  DUE DATE.   

1	7	19	12	1069	1189
2	14	1	12	564	684
3	14	19	12	937	1057
4	11	7	12	1102	1222
5	13	13	12	821	941
6	19	3	12	660	780
7	0	13	12	791	911
8	4	8	12	1016	1136
9	7	9	12	902	1022
10	12	6	12	561	681
11	14	5	12	879	999
12	17	13	12	815	935
13	14	11	12	1110	1230
14	19	18	12	924	1044
15	7	13	12	904	1024
16	9	9	12	927	1047
17	17	0	12	892	1012
18	11	20	12	874	994
19	19	1	12	1068	1188
20	0	15	12	674	794
21	0	9	12	1072	1192
22	16	15	12	818	938
23	18	8	12	629	749
24	6	9	12	845	965
25	17	12	12	877	997
26	6	10	12	773	893
27	0	11	12	946	1066
28	12	5	12	759	879
29	6	10	12	1082	1202
30	16	20	12	589	709
31	4	1	12	848	968
32	1	2	12	812	932
33	10	8	12	558	678
34	16	10	12	592	712
35	18	2	12	1085	1205
36	18	1	12	975	1095
37	5	4	12	981	1101
38	10	15	12	860	980
39	5	1	12	1032	1152
40	18	12	12	653	773
41	6	18	12	655	775
42	7	9	12	969	1089
43	15	6	12	944	1064
44	20	6	12	696	816
45	8	6	12	866	986
46	11	15	12	551	671
47	14	7	12	901	1021
48	19	3	12	1049	1169
49	2	10	12	1067	1187
50	19	7	12	691	811
51	5	12	12	715	835
52	17	14	12	821	941
53	0	4	12	876	996
54	0	15	12	728	848
55	0	8	12	774	894
56	12	9	12	763	883
57	16	20	12	1118	1238
58	10	2	12	1123	1243
59	5	8	12	1011	1131
60	0	8	12	857	977
61	8	6	12	668	788
62	6	7	12	692	812
63	5	11	12	924	1044
64	14	17	12	862	982
65	19	7	12	758	878
66	3	20	12	621	741
67	2	10	12	998	1118
68	1	13	12	1094	1214
69	14	13	12	552	672
70	4	9	12	803	923
71	13	6	12	848	968
72	16	3	12	873	993
73	1	20	12	794	914
74	16	0	12	644	764
75	10	19	12	1030	1150
76	11	4	12	1123	1243
77	7	9	12	594	714
78	17	18	12	585	705
79	12	8	12	743	863
80	7	12	12	821	941
81	5	20	12	776	896
82	19	4	12	1049	1169
83	8	5	12	690	810
84	2	4	12	694	814
85	19	14	12	970	1090
86	0	5	12	642	762
87	9	3	12	805	925
88	0	15	12	1122	1242
89	1	4	12	810	930
90	19	10	12	781	901
91	9	4	12	789	909
92	1	17	12	597	717
93	16	5	12	973	1093
94	4	16	12	917	1037
95	12	19	12	783	903
96	13	17	12	856	976
97	11	16	12	1028	1148
98	11	0	12	611	731
99	0	1	12	839	959
100	14	20	12	1047	1167
101	19	10	12	904	1024
102	3	13	12	559	679
103	15	15	12	962	1082
104	6	11	12	1107	1227
105	8	19	12	843	963
106	17	17	12	673	793
107	15	18	12	671	791
108	10	16	12	1047	1167
109	11	10	12	579	699
110	0	18	12	1101	1221
111	12	18	12	557	677
112	2	2	12	1026	1146
113	16	13	12	1113	1233
114	13	11	12	1071	1191
115	6	19	12	759	879
116	4	16	12	993	1113
117	16	15	12	1130	1250
118	9	20	12	768	888
119	5	15	12	1132	1252
120	2	9	12	688	808
121	11	19	12	953	1073
122	17	16	12	569	689
123	16	10	12	1101	1221
124	0	19	12	923	1043
125	18	18	12	692	812
126	19	15	12	750	870
127	7	11	12	817	937
128	16	15	12	1013	1133
129	17	13	12	665	785
130	4	3	12	972	1092
131	4	7	12	593	713
132	17	3	12	773	893
133	15	0	12	667	787
134	16	4	12	1136	1256
135	14	15	12	1127	1247
136	20	6	12	671	791
137	13	20	12	550	670
138	18	13	12	1082	1202
139	10	6	12	1072	1192
140	9	12	12	981	1101
141	4	0	12	1077	1197
142	9	20	12	1040	1160
143	19	12	12	582	702
144	8	18	12	828	948
145	20	1	12	792	912
146	17	18	12	771	891
147	15	12	12	910	1030
148	2	0	12	1084	1204
149	10	5	12	777	897
150	5	20	12	694	814
151	13	20	12	836	956
152	5	17	12	1128	1248
153	7	8	12	1068	1188
154	11	7	12	732	852
155	11	1	12	873	993
156	17	19	12	1094	1214
157	11	9	12	629	749
158	13	7	12	1055	1175
159	9	10	12	750	870
160	6	9	12	682	802
161	18	17	12	862	982
162	18	19	12	627	747
163	14	4	12	664	784
164	14	18	12	660	780
165	14	17	12	545	665
166	3	13	12	631	751
167	2	1	12	992	1112
168	13	19	12	749	869
169	8	19	12	1043	1163
170	1	5	12	1139	1259
171	14	16	12	694	814
172	19	14	12	1117	1237
173	16	4	12	1009	1129
174	0	7	12	804	924
175	6	17	12	636	756
176	4	6	12	779	899
177	9	11	12	780	900
178	6	2	12	1043	1163
179	9	13	12	1123	1243
180	9	5	12	1001	1121
181	18	7	12	889	1009
182	9	2	12	922	1042
183	15	18	12	594	714
184	7	8	12	905	1025
185	6	2	12	669	789
186	14	20	12	677	797
187	13	13	12	578	698
188	9	20	12	633	753
189	16	14	12	689	809
190	17	12	12	933	1053
191	17	16	12	761	881
192	1	14	12	805	925
193	4	7	12	738	858
194	13	19	12	832	952
195	0	8	12	731	851
196	6	3	12	693	813
197	15	14	12	927	1047
198	20	3	12	727	847
199	12	15	12	933	1053
200	14	3	12	924	1044
201	17	17	12	973	1093
202	10	0	12	675	795
203	10	5	12	702	822
204	16	2	12	1042	1162
205	19	11	12	602	722
206	1	14	12	650	770
207	1	17	12	954	1074
208	5	18	12	553	673
209	1	11	12	920	1040
210	18	7	12	1132	1252
211	10	13	12	773	893
212	15	7	12	692	812
213	16	9	12	978	1098
214	6	4	12	746	866
215	13	16	12	616	736
216	17	14	12	1038	1158
217	11	10	12	1115	1235
218	10	13	12	1031	1151
219	8	15	12	660	780
220	19	7	12	1080	1200
221	4	14	12	800	920
222	13	9	12	585	705
223	5	20	12	885	1005
224	20	15	12	545	665
225	4	4	12	1002	1122
226	6	11	12	773	893
227	20	5	12	709	829
228	2	11	12	861	981
229	10	1	12	1014	1134
230	1	0	12	664	784
231	0	8	12	632	752
232	9	12	12	756	876
233	16	15	12	656	776
234	16	7	12	603	723
235	16	14	12	644	764
236	2	11	12	913	1033
237	2	15	12	1042	1162
238	11	0	12	1067	1187
239	20	10	12	824	944
240	12	20	12	572	692
241	16	16	12	734	854
242	4	18	12	1079	1199
243	19	13	12	1022	1142
244	1	0	12	860	980
245	9	3	12	968	1088
246	13	16	12	896	1016
247	5	4	12	927	1047
248	16	15	12	969	1089
249	12	6	12	629	749
250	13	8	12	896	1016
251	9	1	12	705	825
252	7	16	12	562	682
253	5	7	12	730	850
254	13	9	12	861	981
255	4	17	12	540	660
256	2	19	12	1092	1212
257	7	12	12	693	813
258	14	4	12	943	1063
259	1	11	12	1047	1167
260	3	5	12	668	788
261	6	0	12	627	747
262	17	8	12	967	1087
263	6	2	12	680	800
264	19	15	12	874	994
265	0	15	12	611	731
266	20	11	12	753	873
267	13	8	12	914	1034
268	10	17	12	702	822
269	1	0	12	671	791
270	14	16	12	1043	1163
271	15	9	12	1081	1201
272	1	17	12	875	995
273	18	14	12	1102	1222
274	1	19	12	949	1069
275	4	5	12	714	834
276	20	19	12	998	1118
277	15	20	12	985	1105
278	2	2	12	780	900
279	3	16	12	867	987
280	9	6	12	799	919
281	15	13	12	1027	1147
282	4	8	12	907	1027
283	3	8	12	877	997
284	5	7	12	733	853
285	16	4	12	724	844
286	10	19	12	624	744
287	8	4	12	721	841
288	13	15	12	1086	1206
289	18	11	12	1046	1166
290	11	14	12	1031	1151
291	6	1	12	652	772
292	12	16	12	584	704
293	18	20	12	1070	1190
294	20	16	12	548	668
295	9	12	12	731	851
296	6	18	12	655	775
297	4	16	12	708	828
298	9	15	12	621	741
299	13	14	12	938	1058
300	19	12	12	832	952
301	6	7	12	554	674
302	10	19	12	1076	1196
303	16	3	12	903	1023
304	0	2	12	1019	1139
305	12	4	12	656	776
306	15	9	12	835	955
307	6	16	12	853	973
308	5	13	12	1100	1220
309	19	6	12	584	704
310	4	19	12	1014	1134
311	17	9	12	754	874
312	18	7	12	983	1103
313	20	20	12	886	1006
314	10	12	12	851	971
315	15	0	12	1008	1128
316	1	13	12	544	664
317	6	4	12	823	943
318	18	17	12	876	996
319	8	5	12	1107	1227
320	4	1	12	1122	1242
321	13	13	12	872	992
322	11	5	12	719	839
323	16	14	12	977	1097
324	15	2	12	1002	1122
325	12	18	12	1085	1205
326	6	10	12	542	662
327	8	12	12	1087	1207
328	7	15	12	1019	1139
329	8	6	12	1139	1259
330	10	18	12	668	788
331	17	19	12	1019	1139
332	16	15	12	731	851
333	5	17	12	608	728
334	14	6	12	912	1032
335	1	20	12	709	829
336	4	19	12	1070	1190
337	16	11	12	610	730
338	8	8	12	967	1087
339	16	8	12	1114	1234
340	15	11	12	765	885
341	13	0	12	608	728
342	8	7	12	1055	1175
343	12	1	12	1001	1121
344	2	3	12	1065	1185
345	15	11	12	778	898
346	20	5	12	1131	1251
347	11	13	12	1012	1132
348	11	2	12	567	687
349	11	6	12	794	914
350	3	2	12	1043	1163
351	17	8	12	956	1076
352	13	18	12	994	1114
353	10	18	12	885	1005
354	7	19	12	876	996
355	19	13	12	1084	1204
356	17	1	12	831	951
357	8	19	12	1105	1225
358	1	13	12	684	804
359	9	20	12	695	815
360	5	19	12	769	889
361	20	9	12	891	1011
362	19	12	12	1077	1197
363	19	16	12	806	926
364	19	0	12	945	1065
365	8	6	12	668	788
366	18	4	12	955	1075
367	18	14	12	954	1074
368	15	3	12	1033	1153
369	16	20	12	959	1079
370	13	11	12	572	692
371	4	15	12	1055	1175
372	3	5	12	767	887
373	16	13	12	990	1110
374	4	4	12	1133	1253
375	9	6	12	1117	1237
376	6	4	12	969	1089
377	9	3	12	831	951
378	9	16	12	877	997
379	11	12	12	672	792
380	2	0	12	771	891
381	19	15	12	1023	1143
382	5	13	12	1003	1123
383	18	2	12	916	1036
384	5	13	12	1102	1222
385	14	5	12	751	871
386	17	2	12	1085	1205
387	18	17	12	662	782
388	2	10	12	953	1073
389	16	13	12	1067	1187
390	3	4	12	616	736
391	17	15	12	833	953
392	8	9	12	728	848
393	5	4	12	1058	1178
394	5	20	12	1101	1221
395	7	17	12	938	1058
396	1	2	12	1087	1207
397	12	14	12	917	1037
398	19	18	12	577	697
399	14	2	12	776	896
400	18	12	12	829	949
401	14	19	12	568	688
402	9	16	12	937	1057
403	0	18	12	948	1068
404	10	4	12	631	751
405	0	8	12	930	1050
406	6	13	12	1052	1172
407	15	17	12	912	1032
408	8	13	12	590	710
409	7	7	12	934	1054
410	2	4	12	767	887
411	15	7	12	742	862
412	12	5	12	811	931
413	16	12	12	1025	1145
414	14	10	12	1011	1131
415	11	11	12	928	1048
416	19	18	12	723	843
417	3	2	12	772	892
418	13	20	12	1081	1201
419	9	5	12	649	769
420	18	19	12	832	952
421	7	18	12	852	972
422	2	17	12	893	1013
423	17	12	12	1019	1139
424	2	14	12	568	688
425	7	18	12	710	830
426	13	14	12	907	1027
427	13	6	12	1039	1159
428	9	6	12	591	711
429	14	5	12	1126	1246
430	19	10	12	582	702
431	9	18	12	934	1054
432	14	20	12	767	887
433	2	0	12	605	725
434	8	9	12	889	1009
435	6	13	12	791	911
436	10	9	12	704	824
437	7	10	12	780	900
438	1	18	12	722	842
439	4	19	12	1028	1148
440	15	16	12	698	818
441	14	16	12	709	829
442	10	9	12	810	930
443	6	3	12	788	908
444	3	17	12	801	921
445	0	2	12	1022	1142
446	20	13	12	637	757
447	12	14	12	1032	1152
448	3	16	12	1069	1189
449	10	10	12	1135	1255
450	1	14	12	870	990
451	2	3	12	795	915
452	2	7	12	1062	1182
453	1	8	12	823	943
454	5	3	12	562	682
455	15	12	12	826	946
456	9	6	12	795	915
457	6	7	12	851	971
458	6	17	12	1139	1259
459	2	14	12	653	773
460	15	4	12	796	916
461	13	4	12	968	1088
462	8	3	12	1052	1172
463	18	18	12	962	1082
464	17	0	12	609	729
465	13	0	12	956	1076
466	20	14	12	1028	1148
467	2	18	12	1051	1171
468	20	13	12	782	902
469	4	6	12	801	921
470	2	4	12	620	740
471	10	3	12	605	725
472	8	5	12	1056	1176
473	4	10	12	1037	1157
474	10	3	12	843	963
475	14	14	12	970	1090
476	3	7	12	1138	1258
477	19	15	12	783	903
478	12	2	12	1134	1254
479	8	17	12	827	947
480	1	7	12	703	823
481	5	7	12	889	1009
482	0	1	12	652	772
483	10	6	12	1039	1159
484	13	5	12	885	1005
485	5	2	12	1014	1134
486	13	1	12	1087	1207
487	14	2	12	998	1118
488	12	3	12	660	780
489	9	13	12	1027	1147
490	20	2	12	819	939
491	10	9	12	1108	1228
492	3	4	12	902	1022
493	14	11	12	641	761
494	20	0	12	713	833
495	12	12	12	692	812
496	6	19	12	1065	1185
497	4	12	12	827	947
498	15	3	12	641	761
499	16	17	12	738	858
500	8	10	12	658	778
501	15	17	12	937	1057
502	10	16	12	675	795
503	7	0	12	658	778
504	12	20	12	897	1017
505	9	20	12	574	694
506	19	8	12	999	1119
507	9	9	12	1127	1247
508	7	5	12	935	1055
509	19	18	12	817	937
510	1	7	12	640	760
511	20	10	12	1064	1184
512	1	9	12	1080	1200
513	18	9	12	924	1044
514	1	10	12	861	981
515	4	15	12	638	758
516	9	3	12	753	873
517	0	0	12	1120	1240
518	7	3	12	933	1053
519	6	15	12	1094	1214
520	1	8	12	880	1000
521	7	9	12	742	862
522	0	13	12	808	928
523	12	0	12	1131	1251
524	9	6	12	617	737
525	13	14	12	1024	1144
526	9	0	12	549	669
527	1	6	12	883	1003
528	18	10	12	557	677
529	10	19	12	1099	1219
530	0	11	12	584	704
531	1	12	12	967	1087
532	13	20	12	1117	1237
533	6	19	12	643	763
534	16	0	12	587	707
535	17	5	12	990	1110
536	5	20	12	905	1025
537	17	3	12	755	875
538	6	9	12	1017	1137
539	18	11	12	541	661
540	16	11	12	1070	1190
541	9	7	12	741	861
542	7	9	12	812	932
543	9	7	12	656	776
544	18	13	12	976	1096
545	12	10	12	740	860
546	6	14	12	712	832
547	2	9	12	1097	1217
548	6	9	12	923	1043
549	8	12	12	1135	1255
550	12	6	12	806	926
551	15	2	12	934	1054
552	12	5	12	779	899
553	12	4	12	992	1112
554	8	5	12	727	847
555	17	9	12	1076	1196
556	11	8	12	740	860
557	12	13	12	566	686
558	18	0	12	795	915
559	6	18	12	1130	1250
560	6	10	12	971	1091
561	15	14	12	953	1073
562	17	11	12	688	808
563	6	15	12	1126	1246
564	16	12	12	1015	1135
565	13	20	12	630	750
566	10	9	12	629	749
567	16	0	12	771	891
568	0	5	12	603	723
569	13	13	12	1006	1126
570	17	13	12	739	859
571	19	13	12	1136	1256
572	3	0	12	697	817
573	18	14	12	1066	1186
574	1	20	12	838	958
575	17	11	12	797	917
576	5	14	12	1074	1194
577	6	12	12	687	807
578	2	1	12	695	815
579	14	16	12	650	770
580	13	15	12	807	927
581	7	18	12	674	794
582	4	13	12	1011	1131
583	12	6	12	1055	1175
584	8	2	12	860	980
585	7	8	12	701	821
586	0	3	12	975	1095
587	4	7	12	980	1100
588	13	6	12	693	813
589	1	19	12	926	1046
590	18	1	12	717	837
591	20	7	12	611	731
592	10	13	12	1060	1180
593	5	18	12	975	1095
594	15	17	12	622	742
595	1	12	12	1044	1164
596	8	1	12	1135	1255
597	13	7	12	679	799
598	12	0	12	991	1111
599	0	20	12	611	731
600	12	12	12	1054	1174

STORE
M NO.  XCOORD.  YCOORD.  INVENTORY.  BEGIN TIME.  END TIME. 
01	9	8	8099	540	1260
02	3	13	8407	540	1260
03	18	17	8572	540	1260
04	8	15	7882	540	1260
05	4	16	8592	540	1260
06	6	11	7881	540	1260
07	13	3	8415	540	1260
08	1	17	8009	540	1260
09	6	5	8024	540	1260
