# Supplementary material for: Multi-store collaborative delivery optimization based on Top-K order-split
Source: PLoS One. 2023 Mar 9;18(3):e0278690. doi: 10.1371/journal.pone.0278690 (PMC9997996; doi:10.1371/journal.pone.0278690)
Supplement: S1 File — All experimental data are included. (ZIP) [file pone.0278690.s001.zip › Synthetic Data/A30-100-2-10 .txt]

A30-100-2-10 

VEHICLE
NUMBER     CAPACITY
 100            100

CUSTOMER
CUST NO.  XCOORD.   YCOORD.   DEMAND.   READY TIME.  DUE DATE. 
1	5	22	60	909	1029
2	13	6	60	673	793
3	26	11	60	524	644
4	12	20	60	635	755
5	19	20	60	993	1113
6	7	2	60	813	933
7	15	7	60	543	663
8	5	20	60	1022	1142
9	27	6	60	826	946
10	25	4	60	853	973
11	24	20	60	1050	1170
12	4	24	60	641	761
13	6	23	60	532	652
14	22	28	60	883	1003
15	29	5	60	617	737
16	20	12	60	565	685
17	30	3	60	826	946
18	25	21	60	959	1079
19	27	29	60	642	762
20	30	18	60	613	733
21	25	4	60	517	637
22	7	23	60	1090	1210
23	19	4	60	947	1067
24	17	11	60	982	1102
25	14	22	60	879	999
26	19	27	60	648	768
27	25	22	60	904	1024
28	20	13	60	536	656
29	12	16	60	645	765
30	27	12	60	1019	1139
31	20	22	60	555	675
32	14	15	60	707	827
33	1	20	60	670	790
34	14	19	60	980	1100
35	19	14	60	634	754
36	26	11	60	525	645
37	21	23	60	641	761
38	21	23	60	524	644
39	16	21	60	635	755
40	10	21	60	673	793
41	28	4	60	520	640
42	28	30	60	1051	1171
43	23	12	60	975	1095
44	17	6	60	657	777
45	20	30	60	1024	1144
46	16	10	60	720	840
47	21	7	60	558	678
48	27	22	60	862	982
49	20	18	60	1022	1142
50	10	4	60	656	776
51	14	21	60	557	677
52	8	4	60	1029	1149
53	21	23	60	833	953
54	15	30	60	655	775
55	5	8	60	743	863
56	10	1	60	856	976
57	20	17	60	1047	1167
58	28	8	60	804	924
59	17	2	60	551	671
60	19	20	60	530	650
61	26	24	60	641	761
62	20	13	60	887	1007
63	10	24	60	796	916
64	18	4	60	1059	1179
65	28	20	60	1043	1163
66	2	25	60	585	705
67	3	29	60	563	683
68	26	13	60	522	642
69	15	7	60	679	799
70	18	20	60	1021	1141
71	29	30	60	573	693
72	14	2	60	959	1079
73	3	30	60	766	886
74	13	28	60	976	1096
75	26	7	60	925	1045
76	10	13	60	726	846
77	6	29	60	1002	1122
78	26	29	60	982	1102
79	22	17	60	701	821
80	22	27	60	534	654
81	14	13	60	527	647
82	1	28	60	611	731
83	24	5	60	893	1013
84	20	16	60	942	1062
85	7	14	60	614	734
86	16	21	60	1087	1207
87	15	27	60	810	930
88	22	5	60	638	758
89	29	24	60	891	1011
90	22	28	60	1005	1125
91	8	28	60	775	895
92	15	25	60	780	900
93	18	27	60	793	913
94	20	26	60	645	765
95	17	20	60	1098	1218
96	10	29	60	946	1066
97	2	13	60	710	830
98	6	8	60	504	624
99	9	25	60	916	1036
100	8	9	60	576	696

STORM
M NO.  XCOORD.  YCOORD.  INVENTORY.  BEGIN TIME.  END TIME. 
01	26	27	5196	540	1260
02	4	21	5068	540	1260
03	4	9	5078	540	1260
04	28	4	5168	540	1260
05	20	15	4940	540	1260
06	27	25	5007	540	1260
07	21	20	5044	540	1260
08	13	8	5098	540	1260
09	4	24	5121	540	1260
010	7	29	4813	540	1260

					
					
					
					
					
					
					
					
					
					
					
					
					
					
					
					
					
					
					
					
					
					
					
					
					
					
					
					
					
					
					
					
					
					
					
					
					
					
					
					
					
					
					
					
					
					
					
					
					
					
					
					
					
					
					
					
					
					
					
					
					
					
					
					
					
					
					
					
					
					
					
					
					
					
					
					
					
					
					
					
					
					
					
					
					
					
					
					
					
					
					
					
					
					
					
					
					
					
					
					
					
					
					
					
					
					
					
					
					
					
					
					
					
					
					
					
					
					
					
					
					
					
					
					
					
					
					
					
					
					
					
					
					
					
					
					
					
					
					
					
					
					
					
					
					
					
					
					
					
					
					
					
					
					
					
					
					
					
					
					
					
					
					
					
					
					
					
					
					
					
					
					
					
					
					
					
					
					
					
					
					
					
					
					
					
					
					
					
					
					
					
					
					
					
					
					
					
					
					
					
