# Supplementary material for: Multi-store collaborative delivery optimization based on Top-K order-split
Source: PLoS One. 2023 Mar 9;18(3):e0278690. doi: 10.1371/journal.pone.0278690 (PMC9997996; doi:10.1371/journal.pone.0278690)
Supplement: S1 File — All experimental data are included. (ZIP) [file pone.0278690.s001.zip › Synthetic Data/R200-10-2-10.txt]

R200-10-2-10

VEHICLE
NUMBER     CAPACITY
 100            100

CUSTOMER
CUST NO.  XCOORD.   YCOORD.   DEMAND.   READY TIME.  DUE DATE.   

1	5	22	20	909	1029
2	13	6	20	673	793
3	8	13	20	982	1102
4	26	11	20	524	644
5	12	20	20	635	755
6	10	5	20	711	831
7	3	16	20	824	944
8	19	20	20	993	1113
9	27	16	20	943	1063
10	1	11	20	528	648
11	12	10	20	695	815
12	7	2	20	813	933
13	15	7	20	543	663
14	3	18	20	1012	1132
15	5	20	20	1022	1142
16	30	11	20	940	1060
17	10	25	20	945	1065
18	10	8	20	775	895
19	7	25	20	671	791
20	27	6	20	826	946
21	25	4	20	853	973
22	4	25	20	971	1091
23	29	27	20	1082	1202
24	24	20	20	1050	1170
25	4	24	20	641	761
26	20	9	20	1070	1190
27	25	19	20	500	620
28	13	12	20	755	875
29	9	6	20	548	668
30	6	23	20	532	652
31	3	21	20	624	744
32	26	30	20	967	1087
33	22	22	20	1053	1173
34	2	4	20	925	1045
35	19	20	20	1019	1139
36	12	19	20	970	1090
37	12	28	20	796	916
38	22	28	20	883	1003
39	18	27	20	924	1044
40	11	20	20	602	722
41	24	28	20	909	1029
42	29	5	20	617	737
43	13	12	20	950	1070
44	21	19	20	715	835
45	13	19	20	928	1048
46	19	22	20	761	881
47	17	20	20	838	958
48	20	12	20	565	685
49	21	7	20	565	685
50	28	13	20	546	666
51	30	3	20	826	946
52	29	22	20	1072	1192
53	5	19	20	1061	1181
54	24	14	20	602	722
55	25	18	20	1067	1187
56	24	15	20	948	1068
57	29	19	20	516	636
58	25	21	20	959	1079
59	14	12	20	609	729
60	22	17	20	1067	1187
61	18	18	20	708	828
62	10	6	20	697	817
63	20	30	20	871	991
64	9	29	20	1050	1170
65	15	23	20	801	921
66	8	3	20	739	859
67	18	30	20	814	934
68	14	17	20	528	648
69	7	8	20	869	989
70	11	7	20	569	689
71	27	29	20	642	762
72	22	3	20	737	857
73	2	18	20	744	864
74	12	13	20	1092	1212
75	30	18	20	613	733
76	29	15	20	538	658
77	24	28	20	675	795
78	27	28	20	1086	1206
79	20	25	20	539	659
80	13	29	20	863	983
81	27	8	20	512	632
82	27	23	20	1096	1216
83	2	1	20	976	1096
84	24	14	20	698	818
85	25	1	20	527	647
86	24	5	20	594	714
87	3	8	20	545	665
88	2	8	20	538	658
89	23	12	20	821	941
90	30	9	20	893	1013
91	20	8	20	849	969
92	25	4	20	517	637
93	7	9	20	983	1103
94	7	23	20	1090	1210
95	4	23	20	960	1080
96	26	22	20	720	840
97	19	4	20	947	1067
98	8	24	20	667	787
99	24	18	20	512	632
100	26	8	20	668	788
101	14	1	20	985	1105
102	13	26	20	628	748
103	17	11	20	982	1102
104	14	22	20	879	999
105	20	11	20	1083	1203
106	11	18	20	633	753
107	28	18	20	988	1108
108	27	3	20	890	1010
109	1	25	20	508	628
110	26	20	20	932	1052
111	13	26	20	703	823
112	15	1	20	785	905
113	19	27	20	648	768
114	25	22	20	904	1024
115	20	13	20	536	656
116	12	16	20	645	765
117	27	12	20	1019	1139
118	20	22	20	555	675
119	14	15	20	707	827
120	1	20	20	670	790
121	8	14	20	977	1097
122	6	26	20	688	808
123	14	26	20	893	1013
124	28	9	20	671	791
125	12	17	20	1062	1182
126	4	2	20	772	892
127	14	19	20	980	1100
128	19	14	20	634	754
129	26	11	20	525	645
130	29	27	20	546	666
131	16	27	20	822	942
132	10	27	20	927	1047
133	12	2	20	676	796
134	20	11	20	655	775
135	30	2	20	908	1028
136	6	23	20	514	634
137	18	12	20	977	1097
138	21	23	20	641	761
139	21	23	20	524	644
140	22	11	20	839	959
141	16	21	20	635	755
142	12	21	20	978	1098
143	11	26	20	1064	1184
144	29	16	20	620	740
145	10	21	20	673	793
146	5	1	20	892	1012
147	4	18	20	524	644
148	8	10	20	532	652
149	28	4	20	520	640
150	11	17	20	889	1009
151	16	16	20	669	789
152	20	9	20	504	624
153	28	30	20	1051	1171
154	2	28	20	894	1014
155	23	12	20	975	1095
156	30	30	20	504	624
157	17	6	20	657	777
158	30	1	20	1065	1185
159	3	4	20	832	952
160	22	17	20	892	1012
161	20	30	20	1024	1144
162	16	10	20	720	840
163	29	15	20	786	906
164	21	7	20	558	678
165	19	4	20	767	887
166	27	22	20	862	982
167	20	18	20	1022	1142
168	10	4	20	656	776
169	14	21	20	557	677
170	13	18	20	696	816
171	1	25	20	996	1116
172	8	4	20	1029	1149
173	21	23	20	833	953
174	15	30	20	655	775
175	6	28	20	852	972
176	25	13	20	1005	1125
177	12	23	20	745	865
178	20	19	20	802	922
179	5	8	20	743	863
180	10	1	20	856	976
181	9	5	20	1055	1175
182	8	25	20	612	732
183	20	17	20	1047	1167
184	30	29	20	811	931
185	20	25	20	869	989
186	23	4	20	922	1042
187	4	12	20	1066	1186
188	25	12	20	754	874
189	15	7	20	754	874
190	9	19	20	590	710
191	7	5	20	888	1008
192	1	8	20	522	642
193	28	8	20	804	924
194	17	2	20	551	671
195	10	5	20	727	847
196	2	20	20	737	857
197	19	20	20	530	650
198	26	24	20	641	761
199	23	15	20	826	946
200	20	13	20	887	1007

STORM
M NO.  XCOORD.  YCOORD.  INVENTORY.  BEGIN TIME.  END TIME. 
01	26	27	5196	540	1260
02	4	21	5068	540	1260
03	4	9	5078	540	1260
04	28	4	5168	540	1260
05	20	15	4940	540	1260
06	27	25	5007	540	1260
07	21	20	5044	540	1260
08	13	8	5098	540	1260
09	4	24	5121	540	1260
010	7	29	4813	540	1260
