# Supplementary material for: Multi-store collaborative delivery optimization based on Top-K order-split
Source: PLoS One. 2023 Mar 9;18(3):e0278690. doi: 10.1371/journal.pone.0278690 (PMC9997996; doi:10.1371/journal.pone.0278690)
Supplement: S1 File — All experimental data are included. (ZIP) [file pone.0278690.s001.zip › Synthetic Data/R50-10-2-10.txt]

R50-10-2-10

VEHICLE
NUMBER     CAPACITY
 100            100

CUSTOMER
CUST NO.  XCOORD.   YCOORD.   DEMAND.   READY TIME.  DUE DATE.   

1	5	22	20	909	1029
2	13	6	20	673	793
3	8	13	20	982	1102
4	26	11	20	524	644
5	12	20	20	635	755
6	10	5	20	711	831
7	3	16	20	824	944
8	19	20	20	993	1113
9	27	16	20	943	1063
10	1	11	20	528	648
11	12	10	20	695	815
12	7	2	20	813	933
13	15	7	20	543	663
14	3	18	20	1012	1132
15	5	20	20	1022	1142
16	30	11	20	940	1060
17	10	25	20	945	1065
18	10	8	20	775	895
19	7	25	20	671	791
20	27	6	20	826	946
21	25	4	20	853	973
22	4	25	20	971	1091
23	29	27	20	1082	1202
24	24	20	20	1050	1170
25	4	24	20	641	761
26	20	9	20	1070	1190
27	25	19	20	500	620
28	13	12	20	755	875
29	9	6	20	548	668
30	6	23	20	532	652
31	3	21	20	624	744
32	26	30	20	967	1087
33	22	22	20	1053	1173
34	2	4	20	925	1045
35	19	20	20	1019	1139
36	12	19	20	970	1090
37	12	28	20	796	916
38	22	28	20	883	1003
39	18	27	20	924	1044
40	11	20	20	602	722
41	24	28	20	909	1029
42	29	5	20	617	737
43	13	12	20	950	1070
44	21	19	20	715	835
45	13	19	20	928	1048
46	19	22	20	761	881
47	17	20	20	838	958
48	20	12	20	565	685
49	21	7	20	565	685
50	28	13	20	546	666

STORM
M NO.  XCOORD.  YCOORD.  INVENTORY.  BEGIN TIME.  END TIME. 
01	26	27	5196	540	1260
02	4	21	5068	540	1260
03	4	9	5078	540	1260
04	28	4	5168	540	1260
05	20	15	4940	540	1260
06	27	25	5007	540	1260
07	21	20	5044	540	1260
08	13	8	5098	540	1260
09	4	24	5121	540	1260
010	7	29	4813	540	1260
